# Supplementary material for: Comparative transcriptomics in Syllidae (Annelida) indicates that posterior regeneration and regular growth are comparable, while anterior regeneration is a distinct process
Source: BMC Genomics. 2019 Nov 14;20:855. doi: 10.1186/s12864-019-6223-y (PMC6854643; doi:10.1186/s12864-019-6223-y)
Supplement: Supplementary file 2 — Additional file 2. Differential gene expression and functional enrichment results for Sphaerosyllis hystrix. [file 12864_2019_6223_MOESM2_ESM.xlsx]

## Sheet: Table S1
Table S1. DE results of differential expression analysis for Sphaerosyllis hystrix. Values of Trinity genes represented by centred log2(fpkm+1). Overall results, AxPxN (FDR>0.001).
Trinity gene	NON-REGENERATING	POSTERIOR REGENERATION	ANTERIOR REGENERATION
TR90556|c0_g1	-1.24239	-0.101616	1.34401
TR75917|c1_g1	-1.1623	-1.07416	2.23646
TR93703|c2_g1	-1.34483	-0.693146	2.03798
TR75481|c1_g1	-1.107	-0.911652	2.01865
TR90820|c5_g4	-1.76797	-1.71695	3.48492
TR70455|c2_g1	-3.94259	0.0391749	3.90341
TR53943|c1_g1	-0.987735	-0.91186	1.8996
TR28599|c0_g1	-0.743196	-0.743196	1.48639
TR83771|c3_g1	-2.01497	-2.01497	4.02995
TR97809|c1_g2	-1.11029	-0.518614	1.62891
TR73161|c0_g1	-1.17096	-1.13252	2.30348
TR1718|c0_g1	-1.8767	-0.181594	2.05829
TR94782|c2_g1	-3.02863	-0.0440451	3.07268
TR76245|c2_g2	-2.7231	-2.24458	4.96767
TR28015|c0_g1	-1.2919	-1.21602	2.50792
TR26010|c0_g1	-1.26749	-0.890085	2.15757
TR62368|c0_g1	-1.07723	-0.837221	1.91445
TR68930|c5_g3	-1.1186	-0.934641	2.05324
TR83669|c3_g1	-1.81941	-0.696401	2.51581
TR77214|c1_g1	-1.70218	-0.764838	2.46702
TR100999|c0_g1	-1.52263	-1.04754	2.57017
TR99252|c1_g1	-1.19385	-1.16811	2.36196
TR79755|c8_g1	-1.09912	-0.793441	1.89256
TR34320|c0_g1	3.56898	3.23277	-6.80175
TR16464|c0_g1	-3.29693	-1.14215	4.43908
TR39512|c0_g1	-3.86787	1.17845	2.68942
TR56422|c0_g1	-1.51309	-0.772382	2.28548
TR22062|c0_g1	-1.3308	-0.756456	2.08726
TR22578|c0_g1	-2.41556	-2.19771	4.61327
TR105759|c0_g1	-1.52492	-1.12767	2.65259
TR27847|c0_g1	-2.40055	-1.07631	3.47686
TR64399|c0_g1	-1.42041	-1.3201	2.74051
TR71892|c2_g7	5.01832	-2.31548	-2.70284
TR71924|c4_g1	-1.14474	-0.99548	2.14022
TR71946|c12_g2	-1.31647	-1.19082	2.50728
TR67505|c0_g1	-1.90517	-0.529437	2.43461
TR83684|c0_g1	-2.59754	0.867256	1.73029
TR8047|c0_g1	-2.02299	-0.331904	2.3549
TR75473|c8_g1	-2.63492	-2.3623	4.99722
TR68515|c0_g1	-0.97467	-0.658524	1.63319
TR5236|c0_g1	-2.09838	-0.742798	2.84118
TR70475|c1_g1	-1.36365	-0.72859	2.09224
TR38783|c0_g1	-1.71302	-0.644693	2.35771
TR64773|c0_g2	-1.35093	-0.866535	2.21747
TR26000|c1_g1	-1.70213	-0.621474	2.32361
TR67593|c4_g2	-2.22421	1.22884	0.995371
TR46411|c3_g1	-1.2052	-0.798119	2.00332
TR52833|c0_g1	-2.2865	-0.68718	2.97368
TR71650|c0_g1	-2.90594	-2.4891	5.39504
TR96979|c0_g1	-4.76	0.370479	4.38952
TR13241|c1_g1	-1.08707	-0.836107	1.92317
TR105210|c0_g1	-4.29399	2.50575	1.78824
TR54766|c0_g1	-1.06768	-0.861034	1.92871
TR54325|c3_g1	-1.37112	-0.694853	2.06597
TR17643|c0_g1	-4.84759	0.401437	4.44615
TR9064|c0_g1	-1.61107	-0.389503	2.00057
TR105757|c0_g1	-1.82427	-1.81135	3.63562
TR16301|c0_g1	-1.26402	-0.292435	1.55646
TR72866|c0_g1	-0.88591	-0.538811	1.42472
TR99193|c1_g1	-1.73069	-1.73069	3.46138
TR75214|c2_g2	-1.80861	-0.133701	1.94231
TR36055|c0_g1	-2.00339	-1.74155	3.74494
TR101673|c0_g1	-1.54653	-1.45839	3.00492
TR40133|c0_g1	-0.882657	-0.653685	1.53634
TR76269|c2_g1	-1.08968	-0.871832	1.96152
TR88424|c0_g1	-1.0401	-0.396704	1.4368
TR38530|c1_g3	-1.2156	-0.721954	1.93756
TR44238|c0_g1	-1.23436	-0.86699	2.10135
TR86081|c1_g3	-2.04296	-2.00452	4.04747
TR83573|c4_g1	-1.20618	-1.06868	2.27486
TR46630|c1_g1	-1.71047	-0.822878	2.53335
TR82894|c0_g1	-1.33596	-0.770362	2.10632
TR1723|c0_g1	-2.11225	-0.213852	2.32611
TR35713|c0_g1	-1.61519	-0.657642	2.27283
TR101710|c9_g1	-2.12494	-0.774442	2.89938
TR46918|c0_g1	-2.55025	-0.603518	3.15377
TR94758|c0_g1	-1.38662	-1.38662	2.77325
TR31861|c1_g1	-1.46039	-0.751983	2.21237
TR53961|c1_g1	-1.64018	-0.603851	2.24403
TR14324|c1_g2	-2.884	-0.657057	3.54106
TR83760|c2_g1	-1.18474	-1.18474	2.36948
TR87541|c1_g1	-2.09835	-1.54155	3.6399
TR101742|c0_g1	-1.20684	-1.1811	2.38795
TR98884|c1_g2	-1.85347	-1.50637	3.35984
TR105759|c2_g1	-1.40899	-1.14716	2.55615
TR38134|c0_g1	-1.48101	-0.657266	2.13828
TR105471|c0_g1	-1.98221	-1.98221	3.96442
TR86033|c0_g1	-1.45694	-0.491983	1.94892
TR90504|c0_g1	-1.82155	-0.639492	2.46104
TR94758|c1_g1	-1.22134	-1.22134	2.44269
TR72586|c0_g1	-5.17361	0.0376053	5.13601
TR45456|c0_g1	-1.70479	-0.739839	2.44463
TR81864|c0_g1	-2.22783	-0.862142	3.08998
TR40931|c0_g1	-3.67092	-0.0291431	3.70006
TR103641|c1_g1	-2.20264	-0.701325	2.90396
TR37686|c0_g1	-1.52757	-0.562621	2.09019
TR74792|c0_g1	-1.67884	-0.629909	2.30875
TR86684|c1_g1	-2.05766	-1.62874	3.68641
TR104703|c0_g1	-1.03458	-0.6275	1.66208
TR95908|c3_g3	-1.51666	-1.18135	2.69801
TR89063|c1_g1	-1.62203	-1.5963	3.21833
TR97684|c2_g1	-1.94877	-0.650703	2.59948
TR94258|c0_g1	-1.76546	-0.414965	2.18043
TR5947|c0_g1	-1.07086	-1.07086	2.14171
TR39530|c0_g1	-1.2936	-0.411542	1.70514
TR79083|c1_g1	-1.05048	-0.936778	1.98726
TR69323|c0_g1	-1.27352	-0.479413	1.75293
TR5227|c0_g1	-2.61861	-0.856479	3.47509
TR105104|c5_g1	-1.30203	-0.954935	2.25697
TR17210|c0_g1	-0.918589	-0.746101	1.66469
TR21473|c0_g1	-4.42049	1.55855	2.86193
TR81341|c2_g1	-1.3312	-0.846799	2.17799
TR54305|c0_g1	-1.1915	-0.670452	1.86196
TR46710|c0_g1	-1.64675	-0.716203	2.36295
TR104719|c6_g2	-1.863	-0.619329	2.48233
TR3118|c1_g1	-1.41885	-0.44726	1.86611
TR15971|c0_g2	-2.80043	-2.22608	5.02651
TR24259|c0_g1	-1.21961	-0.433015	1.65263
TR19353|c0_g1	-1.28324	-0.885984	2.16922
TR65829|c4_g2	-1.13973	-0.664646	1.80438
TR71888|c0_g1	-1.45555	-1.06819	2.52374
TR41004|c0_g1	-3.54318	0.299694	3.24349
TR73114|c0_g3	-1.97054	-0.132999	2.10354
TR10743|c1_g1	-1.02456	-0.549478	1.57404
TR61911|c0_g1	-1.97984	-0.666009	2.64584
TR83526|c1_g1	-0.843977	-0.517439	1.36142
TR76651|c0_g1	-1.07917	-0.872526	1.9517
TR29659|c0_g1	-3.03896	-2.97546	6.01441
TR80987|c2_g1	-1.48231	-1.48231	2.96461
TR76197|c0_g1	-1.15494	-0.536705	1.69165
TR88660|c0_g1	-0.991479	-0.470428	1.46191
TR55047|c0_g1	-3.24091	-2.73807	5.97897
TR45331|c0_g1	-2.86636	-0.219048	3.08541
TR14748|c0_g1	-1.46179	-0.968139	2.42992
TR67853|c0_g1	-2.14955	-0.434094	2.58364
TR70465|c1_g1	-2.0135	-1.93763	3.95113
TR99210|c4_g1	-1.04594	-0.994912	2.04085
TR29725|c0_g1	-4.40179	2.63714	1.76464
TR9014|c0_g1	-1.17781	-1.17781	2.35563
TR70993|c8_g1	-1.01053	-0.947028	1.95756
TR69429|c1_g1	-1.22477	-1.01813	2.2429
TR71926|c3_g1	-1.37715	-1.26345	2.6406
TR83595|c0_g1	-1.62744	-0.803693	2.43113
TR30349|c0_g2	-1.87788	-0.847897	2.72578
TR49445|c0_g1	-1.49728	-1.11988	2.61717
TR84030|c0_g1	-0.96933	-0.943592	1.91292
TR65385|c4_g1	-1.51551	-1.43964	2.95515
TR31757|c0_g2	-1.62817	-1.62817	3.25633
TR96080|c0_g1	-0.904836	-0.767333	1.67217
TR74011|c0_g1	-4.43601	0.0130846	4.42293
TR96661|c0_g2	-1.27251	-1.11159	2.3841
TR18723|c0_g2	-2.03635	-1.58007	3.61642
TR100127|c1_g1	-1.26623	-0.549899	1.81613
TR98061|c0_g1	-1.52555	-0.754088	2.27964
TR22575|c0_g1	-1.52183	-1.43369	2.95552
TR105408|c1_g1	-1.73309	-0.823129	2.55622
TR26849|c0_g1	-2.21037	-0.494919	2.70529
TR43933|c1_g1	-1.74955	-1.14833	2.89788
TR28535|c0_g1	-2.06819	-0.0945205	2.16271
TR43051|c1_g1	-2.44018	-1.5441	3.98429
TR65477|c0_g1	-1.64757	-0.585642	2.23321
TR37749|c1_g1	-1.73328	-0.748505	2.48178
TR105086|c0_g1	-1.04372	-0.943419	1.98714
TR86449|c2_g1	-1.37246	-1.1215	2.49396
TR60270|c1_g1	-0.804296	-0.608949	1.41324
TR29229|c2_g1	-1.9483	-1.3915	3.3398
TR56860|c0_g1	-1.55593	-0.937689	2.49362
TR97654|c2_g1	-0.870704	-0.698216	1.56892
TR70458|c4_g1	-1.80024	-1.69994	3.50018
TR51979|c0_g1	-1.55957	-1.00278	2.56235
TR43062|c0_g1	-1.23628	-1.23628	2.47257
TR65909|c1_g1	-4.71102	3.0046	1.70641
TR49678|c0_g1	-1.80201	0.343994	1.45802
TR103623|c1_g1	-0.90534	-0.622011	1.52735
TR77643|c1_g1	-1.57039	-0.732045	2.30244
TR83714|c0_g2	-2.49164	-2.15478	4.64642
TR81264|c8_g2	-3.02179	-2.61471	5.6365
TR44277|c1_g1	-1.59509	-0.484057	2.07915
TR70412|c1_g1	-1.55875	-0.858311	2.41706
TR75167|c1_g1	-1.37102	-1.30751	2.67853
TR5957|c0_g1	-1.53903	-1.32118	2.86021
TR97716|c3_g1	-1.73739	-1.48643	3.22382
TR64726|c0_g1	-1.19425	-0.728534	1.92278
TR58620|c0_g1	-1.3459	-1.17342	2.51932
TR75406|c0_g2	-1.75769	-1.30141	3.05911
TR63633|c1_g1	-1.0772	-0.699797	1.777
TR61248|c0_g1	-1.52062	-1.33665	2.85727
TR1893|c0_g1	-1.68609	-1.68609	3.37218
TR72853|c0_g1	-1.57809	-0.162868	1.74095
TR94113|c1_g1	-4.8909	0.164123	4.72678
TR22033|c0_g1	-1.81884	-1.81884	3.63767
TR50316|c0_g1	-1.77947	-0.788154	2.56763
TR11102|c0_g1	-1.38738	-0.477414	1.86479
TR3170|c1_g1	-1.93643	-0.487005	2.42344
TR53475|c1_g1	-0.86255	-0.633577	1.49613
TR71927|c6_g1	-1.89891	-1.59323	3.49214
TR93234|c4_g2	-1.65101	-0.918086	2.56909
TR83598|c0_g1	-1.33412	-1.25824	2.59236
TR9997|c0_g1	-2.75222	-0.132335	2.88455
TR96095|c0_g1	-1.3814	-1.3814	2.76281
TR90557|c1_g1	-1.00574	-1.00574	2.01147
TR99205|c2_g1	-1.40709	-0.810265	2.21736
TR96051|c0_g1	-1.34285	-1.15889	2.50174
TR65202|c3_g1	-1.00757	-0.823608	1.83118
TR65547|c0_g1	-1.04289	-0.512821	1.55571
TR68537|c0_g1	-1.30311	-0.764078	2.06719
TR3211|c0_g1	-4.13619	-0.0300117	4.1662
TR62244|c1_g1	-1.58757	-0.636733	2.22431
TR76218|c6_g1	-1.58953	-1.09588	2.68541
TR46673|c0_g1	-1.6438	-0.626588	2.27038
TR920|c0_g1	-4.73899	0.393343	4.34564
TR73999|c2_g6	-1.52419	-0.897514	2.4217
TR71069|c0_g1	-1.74917	-0.36156	2.11073
TR88891|c0_g1	-1.14333	-0.870709	2.01404
TR62984|c1_g1	-2.11797	-1.03731	3.15528
TR97601|c0_g1	-1.53664	0.0583872	1.47825
TR100075|c2_g1	-2.06512	-0.815977	2.8811
TR6001|c0_g1	-2.42542	1.42928	0.996142
TR78986|c1_g1	-1.79304	0.270807	1.52223
TR96580|c6_g1	-1.54015	-1.4145	2.95465
TR75881|c0_g1	-1.67076	-0.954426	2.62518
TR73950|c2_g1	-1.84578	-0.705004	2.55079
TR68839|c1_g1	-1.46441	-0.527066	1.99148
TR88645|c0_g1	-1.34341	-0.822363	2.16578
TR26666|c0_g1	-3.61791	-0.408927	4.02684
TR39564|c1_g1	-2.04228	-0.907399	2.94968
TR74112|c1_g1	-1.526	-1.06029	2.58628
TR10726|c1_g1	-0.854146	-0.517291	1.37144
TR90165|c0_g3	2.26038	1.58193	-3.84232
TR15416|c0_g1	-1.14413	-0.41992	1.56405
TR29351|c0_g1	-2.20468	-1.10572	3.31039
TR94762|c0_g1	-1.49592	-1.10855	2.60447
TR97553|c0_g1	-1.68604	-0.44237	2.12841
TR31868|c0_g1	-1.38445	-0.373672	1.75812
TR53317|c1_g1	-1.87253	-1.5774	3.44993
TR63563|c2_g1	-1.5299	-0.990869	2.52077
TR101029|c3_g1	-1.86245	-0.787949	2.6504
TR81814|c0_g1	-1.44476	-1.34445	2.78921
TR40078|c0_g1	-1.23071	-0.718733	1.94944
TR28293|c0_g1	-2.04065	-0.620031	2.66068
TR82893|c0_g2	-1.95666	-1.46301	3.41967
TR104839|c0_g1	-0.930755	-0.543393	1.47415
TR88816|c1_g1	-1.27415	-1.03414	2.30829
TR54373|c1_g1	-1.83786	-1.31681	3.15468
TR56563|c0_g1	-2.68565	-0.486543	3.17219
TR28579|c2_g3	-4.70325	2.74172	1.96153
TR20895|c1_g1	-2.09826	-0.981233	3.0795
TR64000|c0_g1	-1.81165	-1.66239	3.47405
TR102697|c1_g4	-2.24287	-0.76519	3.00806
TR100724|c1_g1	-1.33362	-0.986517	2.32013
TR15435|c3_g1	-1.37762	-1.3266	2.70423
TR65070|c0_g1	-1.61621	-0.706244	2.32245
TR93289|c1_g2	-2.15691	-0.109092	2.266
TR99212|c2_g2	-1.41617	-1.37773	2.79391
TR74004|c6_g1	-0.916438	-0.903512	1.81995
TR97271|c1_g1	-1.77103	-1.77103	3.54207
TR27659|c0_g1	-1.9929	-1.8554	3.84829
TR36228|c0_g1	-3.09366	-2.26991	5.36356
TR98915|c2_g2	-2.15948	-0.484571	2.64405
TR78947|c0_g2	-1.42756	-0.222798	1.65036
TR47528|c0_g1	-1.53553	-1.36304	2.89857
TR71031|c2_g1	-1.74709	-0.975632	2.72273
TR44307|c0_g1	-5.019	2.81679	2.2022
TR29996|c0_g1	-1.75573	-0.832013	2.58775
TR53686|c1_g1	-3.959	2.73215	1.22684
TR101667|c0_g1	-1.19783	-0.902698	2.10053
TR78960|c1_g1	-2.08329	-1.07896	3.16225
TR104789|c3_g1	-1.62529	-1.61236	3.23766
TR30006|c0_g1	-1.82626	-1.43889	3.26515
TR52477|c0_g1	-2.65324	-0.695	3.34824
TR38553|c0_g1	-2.34925	-1.37766	3.72691
TR67841|c0_g1	0.360073	4.59936	-4.95944
TR16982|c0_g1	-2.94106	-2.94106	5.88213
TR59102|c0_g1	-2.39272	-0.814986	3.2077
TR58174|c1_g1	-0.834193	-0.466821	1.30101
TR89440|c0_g1	-1.61438	-1.27752	2.8919
TR103370|c0_g2	-1.64279	-0.404614	2.0474
TR33871|c0_g1	-1.33861	-0.844962	2.18357
TR36629|c2_g1	-0.853864	-0.602903	1.45677
TR13843|c0_g4	-1.21214	-1.02818	2.24032
TR46689|c0_g1	-1.28542	-1.04541	2.33082
TR59747|c0_g1	-1.12265	-0.715574	1.83823
TR65931|c0_g1	-1.80858	0.171441	1.63714
TR75431|c1_g1	-2.01043	-1.88478	3.89521
TR85100|c0_g1	-3.57105	2.18688	1.38417
TR9890|c0_g2	-1.44207	-0.773953	2.21603
TR81319|c0_g1	-0.954677	-0.725704	1.68038
TR54573|c0_g1	-1.62146	-1.48396	3.10542
TR105268|c0_g1	-1.17686	-0.76978	1.94664
TR47523|c2_g1	-2.71214	0.73655	1.97559
TR71863|c0_g1	-1.64804	0.302051	1.34599
TR4063|c0_g1	-2.01746	-1.86821	3.88567
TR94305|c1_g1	-1.42913	-1.42913	2.85827
TR102506|c0_g1	-1.95612	-0.815345	2.77147
TR93260|c3_g1	-1.48107	-1.43004	2.91111
TR75908|c2_g1	-1.83707	-0.416455	2.25353
TR83606|c5_g3	-1.25928	-0.96415	2.22343
TR76682|c5_g1	-1.58921	-1.36024	2.94945
TR81510|c1_g1	-1.82508	-0.537608	2.36269
TR28013|c0_g1	-2.18728	-0.821583	3.00886
TR45450|c0_g1	-1.33556	-1.22186	2.55742
TR86068|c2_g1	-1.08122	-1.01771	2.09893
TR39561|c0_g1	-1.55577	-1.1985	2.75428
TR96606|c4_g2	-1.42575	-1.41282	2.83857
TR38184|c0_g1	-2.11021	-0.328638	2.43885
TR54327|c0_g1	-2.55704	-0.197884	2.75493
TR17728|c0_g1	-1.4704	-1.1233	2.5937
TR88879|c2_g1	-0.843029	-0.817291	1.66032
TR71822|c0_g1	-1.06453	-0.85789	1.92242
TR49677|c0_g1	-1.63991	-0.401737	2.04165
TR59083|c0_g1	-1.26518	-0.829019	2.0942
TR76684|c1_g1	-0.728615	-0.665112	1.39373
TR52882|c0_g1	-1.55584	-0.677119	2.23296
TR85220|c3_g1	-1.24759	-0.772505	2.0201
TR34436|c0_g1	-3.48745	1.4459	2.04155
TR1128|c0_g1	-1.76045	-0.578394	2.33884
TR86687|c6_g1	-1.36273	-1.29922	2.66195
TR71697|c0_g1	-2.00385	-2.00385	4.00771
TR104281|c5_g4	-1.90213	-1.33653	3.23865
TR105777|c5_g1	-1.8829	-1.8829	3.7658
TR57833|c0_g1	-1.61511	-0.97172	2.58683
TR86452|c0_g1	-1.29047	-0.273259	1.56373
TR63622|c2_g3	-1.19746	-0.505032	1.70249
TR65510|c2_g2	-1.73222	-1.20215	2.93437
TR39350|c0_g1	-2.20684	-1.11396	3.32079
TR75891|c1_g1	-1.70506	-0.354564	2.05962
TR2031|c0_g1	-1.22797	-0.367203	1.59517
TR86061|c0_g1	-1.19803	-0.359683	1.55771
TR97446|c1_g2	-2.38293	-0.867923	3.25085
TR26682|c0_g2	-1.1422	-0.676485	1.81868
TR93682|c1_g1	-1.53573	-0.884044	2.41977
TR75884|c1_g1	-1.13196	-0.936614	2.06857
TR79808|c0_g1	-2.04137	-0.259805	2.30118
TR37462|c4_g1	-3.03744	-1.46844	4.50588
TR45224|c1_g1	-3.81639	0.572217	3.24417
TR75214|c1_g1	-1.4443	-1.29504	2.73934
TR93939|c1_g1	-1.15155	-1.01405	2.16561
TR97721|c0_g1	-2.80764	-0.220036	3.02768
TR75914|c1_g1	-1.37033	-0.752091	2.12242
TR103677|c2_g1	-1.62924	-0.664288	2.29353
TR241|c0_g1	-0.953282	-0.396485	1.34977
TR93783|c1_g1	-0.961836	-0.301911	1.26375
TR5620|c1_g1	-1.23795	-0.436374	1.67432
TR30245|c0_g1	-1.74534	-0.780382	2.52572
TR74956|c0_g1	-1.88782	-1.88782	3.77564
TR76269|c3_g1	-1.03912	-0.901612	1.94073
TR81830|c2_g1	-1.16077	-0.92076	2.08153
TR13241|c0_g1	-1.07532	-0.975014	2.05033
TR91143|c4_g1	-1.40699	-0.950708	2.3577
TR81301|c0_g1	-1.12128	-0.972024	2.09331
TR69662|c0_g1	-1.00301	-0.785162	1.78818
TR50788|c0_g1	-4.45983	0.103756	4.35607
TR64701|c2_g1	-1.97423	-1.05051	3.02474
TR12815|c0_g1	-1.56088	-1.56088	3.12175
TR42152|c0_g1	-1.05564	-0.1183	1.17394
TR90864|c0_g2	-1.39185	-1.27815	2.67001
TR65050|c0_g1	-1.78425	-0.568262	2.35251
TR89701|c2_g1	2.5897	0.81655	-3.40625
TR62125|c0_g1	-1.28609	-0.888831	2.17492
TR70905|c2_g3	-2.96001	-0.335673	3.29568
TR97669|c0_g2	-1.33682	-0.468928	1.80575
TR59999|c2_g1	-1.03301	-0.932709	1.96572
TR15368|c0_g1	-1.7876	-1.69946	3.48707
TR77684|c0_g1	-2.8471	0.190983	2.65612
TR60923|c0_g2	-0.890941	-0.865203	1.75614
TR73599|c0_g1	-1.05303	-0.522955	1.57598
TR99240|c0_g2	-2.45528	-0.747759	3.20304
TR69283|c1_g1	-1.83213	-0.867179	2.69931
TR90430|c1_g2	-1.44615	-0.836391	2.28254
TR14886|c0_g1	-3.06219	-0.0146543	3.07685
TR35265|c0_g1	-1.45347	-0.932418	2.38589
TR71981|c2_g1	-1.3964	-1.06986	2.46625
TR101657|c0_g1	-1.7317	-1.7317	3.46341
TR68572|c0_g1	-1.79899	-0.675985	2.47497
TR55026|c0_g1	-3.26483	1.88898	1.37585
TR89832|c2_g1	-1.4399	-1.36402	2.80392
TR21447|c0_g1	-2.50022	-0.411737	2.91195
TR49496|c0_g1	-2.48749	-2.48749	4.97499
TR23145|c1_g1	-0.972292	-0.555453	1.52774
TR77664|c1_g1	-1.70619	-0.468014	2.1742
TR97520|c4_g1	-1.55724	-0.864813	2.42205
TR14240|c0_g1	-1.41442	-1.28877	2.70319
TR13585|c0_g1	-2.12094	-0.64326	2.7642
TR82326|c0_g1	-1.40167	-1.40167	2.80333
TR44262|c5_g1	-1.24125	-1.0234	2.26464
TR100536|c0_g1	-1.32153	-1.10368	2.42521
TR89128|c3_g2	-1.35914	-1.35914	2.71828
TR85212|c0_g1	-1.56891	-0.31977	1.88868
TR72171|c2_g8	-1.03887	-0.866378	1.90524
TR35181|c0_g1	-4.80755	0.294646	4.5129
TR79947|c1_g1	-1.72472	-0.625758	2.35047
TR36440|c0_g1	-1.18576	-0.768924	1.95469
TR101045|c0_g1	-1.89465	-0.474034	2.36868
TR5558|c0_g1	-1.58458	-0.949525	2.53411
TR42138|c0_g2	-1.88517	-1.67853	3.5637
TR22037|c1_g1	-1.12729	-0.597219	1.72451
TR71478|c0_g1	-1.31506	-0.574343	1.8894
TR33864|c0_g1	-1.43775	-0.673917	2.11167
TR45849|c1_g1	-0.856817	-0.756512	1.61333
TR6553|c0_g1	-1.89607	-1.89607	3.79214
TR97472|c4_g1	-1.49007	-1.09282	2.58289
TR36264|c1_g1	-2.35676	-0.58434	2.9411
TR79986|c0_g1	-1.54585	-0.0822273	1.62808
TR30520|c0_g1	-1.81181	-1.66255	3.47437
TR47970|c0_g1	-1.86655	-1.86655	3.7331
TR1132|c0_g1	-1.6334	-1.6334	3.26679
TR46231|c0_g1	-1.7278	-1.7278	3.4556
TR103624|c0_g1	-1.0761	-0.649571	1.72568
TR65492|c0_g1	-1.34871	-1.03257	2.38128
TR67180|c0_g1	-1.6919	-0.18144	1.87334
TR81848|c0_g2	-0.925373	-0.707522	1.63289
TR100498|c0_g1	-4.07164	2.68916	1.38248
TR98237|c2_g2	-2.2753	-1.09325	3.36855
TR71649|c0_g1	-1.27294	-0.875683	2.14862
TR96089|c1_g1	-2.18519	-0.986072	3.17127
TR67523|c1_g2	-1.62293	-0.511902	2.13484
TR24159|c3_g1	-1.80418	-0.17938	1.98356
TR18620|c0_g1	-1.67485	-0.436679	2.11153
TR71296|c1_g1	-1.54739	-1.54739	3.09479
TR37739|c0_g1	-1.78388	-0.853331	2.63721
TR25068|c0_g1	-1.7953	-1.21226	3.00756
TR104220|c7_g10	-1.31512	-0.908043	2.22317
TR57026|c0_g1	-1.90407	-1.90407	3.80814
TR101032|c0_g2	-1.30411	-0.957011	2.26112
TR103672|c2_g1	-1.60474	-0.759154	2.3639
TR104283|c3_g1	-1.11394	-0.841315	1.95525
TR83768|c4_g1	-2.04411	-1.22771	3.27182
TR37483|c1_g1	-1.25425	-0.992422	2.24668
TR86102|c1_g1	-1.37917	-0.310844	1.69002
TR28383|c0_g1	-1.16111	-1.07297	2.23409
TR71816|c0_g1	-1.76771	-0.763387	2.5311
TR16782|c0_g1	-2.0593	-0.400748	2.46005
TR81153|c1_g1	-1.86866	-1.26744	3.13611
TR94737|c3_g1	-1.85491	-1.41875	3.27367
TR15387|c0_g1	-1.14493	-0.468661	1.61359
TR58905|c4_g1	-0.813242	-0.529913	1.34315
TR5553|c0_g1	-1.74911	-0.294939	2.04405
TR54303|c0_g1	-1.83711	-0.826329	2.66344
TR39830|c0_g1	-1.91219	-1.79849	3.71068
TR104760|c0_g2	-1.28283	-1.28283	2.56567
TR73971|c5_g2	-1.44367	-0.886871	2.33054
TR3005|c1_g1	-4.97298	-2.50779	7.48077
TR65883|c0_g1	-1.13678	-0.799923	1.9367
TR6744|c0_g1	-1.35092	-1.01406	2.36498
TR13688|c0_g1	-1.92525	-1.92525	3.85051
TR49442|c0_g1	-1.82262	-0.540474	2.36309
TR82481|c0_g1	-1.80332	-1.80332	3.60665
TR82293|c6_g2	-1.42252	-1.17155	2.59407
TR6293|c0_g1	-1.26046	-0.659235	1.91969
TR102515|c2_g2	-0.89464	-0.768988	1.66363
TR20994|c0_g1	-4.42212	0.108455	4.31366
TR92377|c2_g4	-1.09493	-0.877083	1.97202
TR90879|c0_g1	-1.70593	-0.402588	2.10852
TR13223|c1_g1	-1.62485	-0.525887	2.15073
TR104188|c6_g2	-1.46381	-0.933739	2.39755
TR75018|c0_g2	-2.05115	-1.50727	3.55842
TR28359|c0_g1	-1.30515	-0.511046	1.8162
TR34775|c0_g1	-1.16639	-1.09052	2.25691
TR104271|c2_g1	-1.72899	-1.72899	3.45798
TR75193|c0_g1	-1.27514	-1.21164	2.48678
TR94057|c0_g1	-1.64136	-0.663166	2.30453
TR77730|c0_g1	-2.82244	-0.173053	2.99549
TR94783|c0_g1	-1.48261	-0.55206	2.03467
TR86499|c4_g2	-1.26765	-0.995027	2.26267
TR31885|c0_g1	-1.63505	-1.63505	3.27011
TR49031|c0_g1	-1.77381	-1.54484	3.31865
TR25225|c0_g2	-2.75667	-0.424947	3.18162
TR41664|c0_g1	-2.35683	-0.94649	3.30332
TR98359|c1_g2	-1.38258	-1.02531	2.40788
TR94755|c7_g1	-2.99137	1.24467	1.7467
TR73037|c0_g1	-1.2218	-0.638762	1.86056
TR81369|c1_g2	-1.23429	-1.05033	2.28462
TR73953|c1_g1	-1.79243	-1.12431	2.91675
TR71657|c1_g3	-1.69198	-0.45932	2.1513
TR14317|c0_g1	-1.56399	-0.989641	2.55363
TR3147|c0_g1	-1.60241	-0.975733	2.57814
TR85174|c3_g1	-1.04185	-1.01611	2.05795
TR53256|c0_g1	-1.1121	-0.685569	1.79767
TR65864|c2_g1	-3.11307	-2.65679	5.76985
TR87151|c0_g1	-2.93583	0.0683091	2.86752
TR46230|c0_g1	-1.55037	-1.55037	3.10074
TR35717|c0_g1	-2.63722	-2.13438	4.77161
TR86410|c3_g1	-1.0897	-0.88306	1.97276
TR65|c1_g1	-1.56826	-0.630918	2.19918
TR35402|c0_g1	-1.06576	-0.793143	1.85891
TR56985|c0_g1	-3.27494	-0.0283848	3.30333
TR51745|c0_g1	-4.51941	0.106958	4.41245
TR9078|c1_g2	-1.41718	-0.70877	2.12595
TR47604|c0_g1	-3.07783	-1.00469	4.08252
TR60797|c0_g2	-2.15355	-0.728088	2.88164
TR71021|c2_g1	-1.58019	-0.801144	2.38134
TR81579|c2_g1	-1.51309	-0.502407	2.0155
TR5607|c0_g1	-1.64916	-0.340566	1.98973
TR47783|c1_g1	-1.6257	-1.18954	2.81525
TR61281|c0_g1	-1.80853	-0.417862	2.22639
TR67499|c4_g2	-1.44391	-1.16058	2.6045
TR49496|c1_g1	-1.65353	-1.65353	3.30707
TR57885|c0_g1	-2.27795	-0.897221	3.17517
TR13940|c0_g1	-2.31993	-1.10394	3.42388
TR29992|c0_g1	-1.60105	-0.128038	1.72908
TR71017|c0_g1	0.756522	1.75314	-2.50967
TR14324|c0_g2	-2.60119	-0.588263	3.18945
TR38808|c1_g1	-1.3167	-0.632332	1.94903
TR71945|c2_g1	-1.71067	0.0746698	1.636
TR16999|c0_g1	-1.53917	-0.920934	2.46011
TR18541|c0_g1	-2.6244	-0.708683	3.33308
TR51060|c0_g1	-2.12271	-0.727095	2.8498
TR103666|c0_g1	-1.05003	-0.613864	1.66389
TR67129|c2_g1	-1.59338	-1.38674	2.98012
TR15575|c0_g1	-1.57392	-0.750172	2.32409
TR79971|c1_g1	-1.96807	-0.205938	2.17401
TR62963|c1_g1	-0.942742	-0.842437	1.78518
TR6849|c0_g1	-1.17606	-0.870379	2.04644
TR32931|c0_g1	-1.40479	-0.920399	2.32519
TR22243|c0_g1	-2.40199	0.00780468	2.39419
TR16506|c1_g1	-2.15484	0.687335	1.46751
TR18537|c0_g1	-2.55914	-0.55593	3.11507
TR60292|c0_g1	-1.07717	-0.75063	1.8278
TR70006|c3_g1	-1.3473	-0.872215	2.21952
TR14984|c1_g1	-1.90826	-1.5714	3.47966
TR79086|c1_g1	-2.03295	0.873553	1.1594
TR96320|c1_g1	-2.48932	-0.974317	3.46364
TR98181|c1_g1	-1.12178	-0.892803	2.01458
TR63019|c0_g1	-1.44405	-0.119815	1.56386
TR46381|c0_g1	-2.52517	-0.409133	2.9343
TR70431|c0_g2	-1.9093	-1.13783	3.04713
TR6711|c0_g1	-0.970667	-0.894792	1.86546
TR64684|c3_g1	-1.41443	-0.403649	1.81808
TR24314|c0_g1	-4.41631	0.394596	4.02171
TR20736|c0_g1	-2.50487	-2.41673	4.9216
TR3979|c0_g1	-1.50482	-1.27584	2.78066
TR100506|c0_g1	-1.10894	-1.00863	2.11757
TR46427|c0_g1	-0.899851	-0.899851	1.7997
TR38803|c1_g1	-1.74622	-1.74622	3.49245
TR670|c0_g1	-2.17875	-1.03797	3.21672
TR88857|c1_g2	-2.65926	-2.20298	4.86225
TR15915|c0_g1	-2.66033	-0.0276003	2.68793
TR68431|c1_g1	-2.81646	-0.284147	3.10061
TR49751|c1_g1	-1.70742	-1.35015	3.05758
TR67537|c0_g2	-1.21047	-0.873613	2.08408
TR29278|c0_g1	-3.52993	1.69018	1.83975
TR50455|c0_g1	-1.17176	-0.614959	1.78672
TR86059|c5_g1	-1.28994	-1.04993	2.33988
TR45867|c0_g1	-4.31539	-0.417083	4.73247
TR87530|c6_g1	-1.2673	-0.879939	2.14724
TR98222|c3_g2	-1.62674	-0.558409	2.18515
TR97310|c0_g1	-6.11213	0.668547	5.44358
TR3691|c0_g1	-1.62817	-1.62817	3.25633
TR73076|c1_g1	-1.37152	-0.489465	1.86099
TR1730|c0_g1	-2.46197	-0.199842	2.66182
TR35296|c0_g1	-1.23696	-1.03032	2.26728
TR94324|c2_g1	-0.980557	-0.980557	1.96111
TR37485|c0_g1	-1.2555	-0.809773	2.06527
TR24136|c0_g1	-1.18347	-0.786215	1.96969
TR21006|c0_g1	-2.07169	4.29524	-2.22355
TR105246|c1_g1	-1.85149	-0.969438	2.82093
TR41292|c0_g1	-3.14704	-2.34547	5.49251
TR94797|c0_g2	-1.81298	-0.738474	2.55145
TR65891|c0_g1	-2.0105	-0.517533	2.52803
TR105100|c4_g1	-1.34542	-1.16146	2.50688
TR36645|c2_g1	-2.9382	-0.614546	3.55275
TR88817|c0_g1	-1.06942	-0.69202	1.76144
TR71690|c0_g1	-2.65891	0.682361	1.97655
TR13555|c0_g1	-2.68914	-0.957954	3.64709
TR63360|c0_g1	-2.20017	-2.20017	4.40034
TR67599|c1_g1	-1.26028	-1.23454	2.49482
TR74368|c5_g2	-2.09905	-1.80391	3.90296
TR30354|c1_g1	-2.59418	-2.33234	4.92652
TR20083|c1_g1	-2.84709	-2.84709	5.69417
TR36423|c0_g1	-1.37947	-1.05294	2.43241
TR57657|c0_g2	-0.955631	-0.608532	1.56416
TR53693|c0_g2	-1.02565	-0.999908	2.02555
TR102531|c0_g1	-2.65153	-2.65153	5.30305
TR91836|c0_g3	-1.74096	-0.0989508	1.83991
TR54328|c0_g2	-0.944004	-0.660675	1.60468
TR100733|c0_g1	-1.16255	-0.414093	1.57665
TR55212|c0_g1	-0.795788	-0.795788	1.59158
TR31868|c1_g2	-1.29755	-0.714513	2.01206
TR88828|c1_g1	-3.71047	-0.416369	4.12684
TR13292|c0_g1	-2.40714	-1.59075	3.99789
TR105114|c0_g2	-1.31595	-0.63968	1.95563
TR71532|c2_g2	-2.04834	-0.744995	2.79333
TR100776|c4_g3	-1.37212	-0.172998	1.54512
TR52161|c0_g1	-0.992769	-0.625398	1.61817
TR52024|c0_g1	-5.058	0.331658	4.72634
TR69692|c2_g4	-1.79001	-1.79001	3.58002
TR32886|c3_g3	-1.13357	-0.817428	1.951
TR9048|c2_g1	-0.793392	-0.793392	1.58678
TR83151|c0_g1	-2.30878	-0.802889	3.11167
TR64396|c4_g1	-0.93057	-0.712719	1.64329
TR7979|c0_g1	-1.81053	-1.71022	3.52075
TR13597|c0_g1	-2.0769	-1.80428	3.88118
TR67473|c0_g2	-1.48841	-0.585368	2.07377
TR77207|c0_g2	-2.02345	-2.02345	4.0469
TR98183|c0_g1	-4.59064	3.05374	1.5369
TR93232|c0_g1	-1.36696	-0.775277	2.14223
TR43964|c0_g1	-1.23324	-0.826158	2.0594
TR96073|c0_g1	-1.55772	-1.55772	3.11544
TR104262|c5_g2	-1.35465	-1.29115	2.6458
TR40022|c0_g1	-1.37522	-1.20273	2.57795
TR94120|c1_g1	-3.24839	1.91237	1.33603
TR98035|c0_g1	-1.27446	-0.867379	2.14184
TR14621|c1_g1	-1.50063	-0.840708	2.34134
TR87534|c3_g1	-0.951151	-0.875276	1.82643
TR32874|c0_g1	-3.1683	-0.351702	3.52
TR60550|c0_g1	-4.38151	0.30443	4.07708
TR47841|c0_g1	-0.754305	-0.570342	1.32465
TR13798|c0_g1	-1.70617	-0.762063	2.46823
TR38398|c0_g2	-1.59198	-1.59198	3.18396
TR94706|c0_g1	-1.16386	-0.589518	1.75338
TR10704|c0_g1	-2.03984	-0.629499	2.66934
TR79008|c1_g1	-1.99575	-1.90761	3.90335
TR18076|c0_g2	-4.01613	-2.22703	6.24316
TR47548|c1_g1	-2.00139	-1.61402	3.61541
TR39804|c0_g1	-1.1814	-0.974761	2.15616
TR48045|c0_g1	-1.65309	-1.05187	2.70496
TR38617|c0_g1	-2.02123	-0.697	2.71824
TR22497|c0_g1	-2.04308	-0.607989	2.65107
TR64758|c0_g2	-1.32147	-1.11483	2.4363
TR94723|c0_g1	-1.02887	-0.788859	1.81773
TR81830|c1_g1	-1.60276	-0.793758	2.39652
TR81421|c0_g2	-2.391	-0.787402	3.1784
TR79795|c0_g1	-1.08238	-0.725107	1.80749
TR81341|c2_g2	-1.32359	-0.946184	2.26977
TR52829|c1_g1	-1.10215	-0.55421	1.65636
TR89501|c0_g1	-1.27028	-0.695935	1.96621
TR104787|c0_g1	-1.16189	-1.14897	2.31086
TR6733|c0_g1	-0.958407	-0.63187	1.59028
TR32671|c0_g1	-1.48971	-1.36406	2.85377
TR71522|c1_g1	-2.05541	-0.625128	2.68054
TR81242|c0_g1	-3.21085	-0.707513	3.91837
TR70923|c8_g1	-3.16562	-0.736407	3.90203
TR73951|c3_g1	-1.60231	-0.572327	2.17464
TR15443|c0_g1	-2.0318	-1.82516	3.85696
TR81451|c0_g2	-1.85148	-0.522074	2.37356
TR25009|c2_g1	-0.999961	-0.987035	1.987
TR104727|c0_g1	-1.07306	-0.705686	1.77874
TR43882|c0_g1	-1.82658	-1.40004	3.22662
TR82257|c0_g1	-1.58168	-0.590359	2.17204
TR98066|c2_g1	-1.63609	-0.638259	2.27435
TR14231|c0_g2	-1.63691	-1.63691	3.27382
TR26026|c0_g1	-2.53915	-0.307409	2.84656
TR105050|c1_g1	-1.50347	-0.701901	2.20538
TR71269|c0_g1	-1.47062	-0.67652	2.14714
TR77310|c2_g1	-1.14199	-0.515316	1.65731
TR86095|c2_g1	-1.4449	-0.979185	2.42408
TR36609|c0_g1	-1.21159	-0.645997	1.85759
TR94026|c5_g1	-1.20262	-1.10231	2.30493
TR49719|c4_g1	-1.42405	-1.12891	2.55296
TR61986|c0_g1	-4.378	1.60663	2.77137
TR24480|c0_g3	-1.1338	-0.972876	2.10667
TR25520|c1_g1	-1.35358	-1.35358	2.70716
TR42012|c0_g1	-1.88965	-1.42394	3.31359
TR97666|c0_g1	-1.35116	-0.724485	2.07564
TR99235|c0_g1	-2.96997	0.308017	2.66195
TR102483|c1_g1	-1.299	-1.10365	2.40266
TR63930|c0_g1	-2.42179	-1.20022	3.62201
TR26496|c0_g1	-3.34401	-0.319178	3.66318
TR39106|c1_g1	-1.11214	-0.564197	1.67634
TR81291|c0_g1	-1.55257	-1.05892	2.61149
TR27952|c0_g1	-4.15575	-0.562995	4.71875
TR69301|c0_g2	-2.99119	-0.667529	3.65872
TR73542|c0_g1	-1.78774	-0.158736	1.94648
TR20582|c1_g1	-1.12853	-0.607477	1.736
TR101690|c1_g1	-2.16462	-0.94305	3.10767
TR49693|c0_g1	-1.11552	-1.01522	2.13074
TR68794|c0_g2	-1.29304	-1.29304	2.58608
TR55205|c0_g1	-2.40464	-0.77144	3.17608
TR90552|c2_g1	-1.10805	-0.720685	1.82873
TR73008|c6_g2	-1.26974	-1.26974	2.53947
TR71794|c0_g1	-1.74463	-1.23266	2.97729
TR65004|c9_g4	-1.66779	-1.48383	3.15162
TR103614|c0_g1	-1.18211	-0.497739	1.67985
TR4060|c0_g1	-0.928587	-0.928587	1.85717
TR16025|c0_g1	-1.09965	-0.742376	1.84202
TR64716|c0_g2	-1.25006	-0.882688	2.13275
TR28551|c0_g1	-1.92302	-1.80932	3.73233
TR25360|c0_g1	-4.58879	0.271126	4.31767
TR86024|c0_g1	-1.8374	-0.666833	2.50423
TR67521|c1_g1	-1.26382	-0.876454	2.14027
TR82893|c0_g3	-2.19972	-1.31063	3.51035
TR38489|c0_g1	-1.42824	-0.711911	2.14015
TR61350|c0_g1	-1.21007	-0.904388	2.11446
TR98199|c0_g1	-0.986961	-0.986961	1.97392
TR57874|c0_g1	-1.42905	-0.696127	2.12517
TR16485|c0_g1	-2.58036	-1.8089	4.38926
TR91076|c1_g1	-1.32625	-0.875148	2.2014
TR6967|c0_g1	-1.63818	-1.52448	3.16267
TR3139|c1_g1	-1.76063	-1.05223	2.81286
TR726|c5_g2	-1.22027	-0.672327	1.8926
TR43877|c0_g1	-1.64298	-0.879145	2.52213
TR105080|c1_g1	-1.82711	-0.068802	1.89591
TR54304|c1_g1	-1.00112	-0.82863	1.82975
TR72788|c1_g1	-1.70726	-1.29042	2.99767
TR103031|c1_g1	-1.22844	-1.09094	2.31938
TR75358|c0_g1	-1.19282	-0.920195	2.11301
TR85406|c0_g1	-1.87847	-0.108279	1.98675
TR74029|c6_g1	-2.02634	-1.50529	3.53162
TR86538|c0_g3	-1.2946	-1.08796	2.38257
TR74425|c4_g6	-1.3471	-1.18618	2.53329
TR43700|c0_g1	-2.7129	-0.621369	3.33427
TR67442|c1_g1	-1.62824	-1.55237	3.18061
TR44839|c0_g1	-1.35108	-0.192747	1.54383
TR48107|c0_g1	-1.08245	-0.776771	1.85922
TR100764|c0_g1	-2.4567	-1.90875	4.36545
TR45787|c0_g1	-3.02441	-0.568655	3.59307
TR95704|c0_g1	-2.11061	-2.11061	4.22122
TR102702|c0_g1	-1.48098	-1.44254	2.92352
TR44316|c1_g1	-1.11979	-1.11979	2.23959
TR102654|c4_g1	-1.71732	-0.46212	2.17944
TR71045|c0_g1	-1.67729	-0.495229	2.17251
TR46235|c0_g1	-1.5738	0.419689	1.15412
TR54350|c0_g1	-1.15887	-0.963519	2.12239
TR104555|c1_g2	-0.872006	-0.722746	1.59475
TR90535|c0_g1	-1.36957	-0.803977	2.17355
TR103656|c0_g1	-1.05416	-0.748476	1.80263
TR90413|c2_g1	-2.19518	-0.939982	3.13516
TR7975|c0_g1	-1.37283	-1.28468	2.65751
TR73154|c1_g3	-3.55942	0.0938647	3.46556
TR63730|c1_g1	-1.77098	-0.747366	2.51834
TR81567|c0_g1	-1.2378	-0.792077	2.02988
TR58227|c0_g1	-2.58624	-0.3377	2.92394
TR37678|c0_g1	-1.0399	-0.914245	1.95414
TR83768|c1_g1	-1.28665	-1.26091	2.54756
TR3150|c1_g1	-1.33223	-0.954831	2.28706
TR101740|c0_g1	-0.912974	-0.684001	1.59698
TR60307|c0_g1	-2.47545	-0.906441	3.38189
TR79939|c1_g1	-1.13633	0.322573	0.813761
TR73598|c0_g2	-1.26677	-1.19089	2.45766
TR45267|c0_g1	-0.782555	-0.756818	1.53937
TR73132|c0_g1	-2.20418	-0.684642	2.88883
TR22714|c1_g1	-1.09739	-0.719984	1.81737
TR97648|c0_g1	-1.07416	-0.599073	1.67323
TR104241|c1_g3	-1.48441	-0.945371	2.42978
TR28566|c1_g2	-2.92812	-0.274597	3.20271
TR84433|c2_g2	-1.81904	-0.929955	2.74899
TR76674|c1_g1	-1.00966	-0.983922	1.99358
TR86437|c2_g1	-2.19424	0.207936	1.98631
TR151|c0_g1	-3.93154	0.859702	3.07184
TR8024|c0_g1	-1.12411	-0.840777	1.96488
TR99193|c2_g2	-2.08653	-2.06079	4.14732
TR97430|c0_g1	-1.65562	-1.06394	2.71956
TR17668|c0_g2	-1.20047	-0.652524	1.85299
TR21214|c2_g1	-1.53418	-0.399305	1.93349
TR94758|c3_g1	-2.13362	-2.13362	4.26724
TR56578|c1_g1	-1.16963	-0.743099	1.91273
TR96056|c0_g1	-0.956536	-0.530003	1.48654
TR22266|c0_g1	-3.14195	-0.969781	4.11173
TR82310|c0_g1	-1.63802	-0.0559478	1.69397
TR89229|c0_g1	-1.63272	-0.400062	2.03278
TR83671|c4_g1	-1.56525	-0.310052	1.8753
TR65485|c0_g1	-1.15667	-0.456227	1.61289
TR103690|c3_g1	-1.89763	-1.89763	3.79527
TR25003|c0_g1	-3.87486	-0.918803	4.79366
TR68521|c3_g1	-1.14023	-1.06436	2.20459
TR9564|c0_g1	-2.24493	-0.711861	2.95679
TR57165|c0_g1	-1.47731	-1.04114	2.51845
TR60208|c0_g1	-2.91442	-0.537022	3.45144
TR75434|c0_g1	-1.19677	-0.870237	2.06701
TR26196|c0_g1	-1.33797	-0.790029	2.128
TR64486|c6_g1	-4.36984	2.92662	1.44322
TR45682|c1_g1	-1.11547	-0.942984	2.05846
TR86104|c3_g1	-1.14715	-0.572806	1.71996
TR81806|c1_g1	-1.89026	-0.475047	2.36531
TR28857|c0_g1	-1.76832	-1.68017	3.44849
TR71032|c2_g1	-1.35587	-1.05019	2.40606
TR75924|c0_g1	-2.25446	-2.25446	4.50892
TR55431|c0_g2	-3.00995	-3.00995	6.0199
TR64777|c0_g1	-1.10164	-0.571566	1.6732
TR71628|c1_g1	-2.12877	-0.00676373	2.13554
TR98943|c2_g2	-0.98377	-0.426973	1.41074
TR102778|c0_g1	-2.10273	-0.820587	2.92332
TR64639|c2_g1	-1.53259	-0.761123	2.29371
TR97814|c5_g1	-1.35991	-0.699986	2.0599
TR5626|c0_g1	-1.43092	-1.03366	2.46458
TR69645|c0_g1	-1.17702	-0.981672	2.15869
TR82312|c6_g1	-1.45481	-0.601214	2.05602
TR69617|c0_g3	-1.80679	-1.45969	3.26648
TR6927|c0_g1	-3.141	-2.28024	5.42124
TR104779|c0_g1	-1.8763	-0.0351366	1.91144
TR104218|c0_g1	-1.14918	-0.812329	1.96151
TR103660|c2_g1	-0.913378	-0.630049	1.54343
TR82305|c0_g1	-2.01715	-0.756523	2.77367
TR28613|c0_g1	-1.77782	-0.747841	2.52566
TR91917|c1_g1	-1.78989	-1.18867	2.97856
TR37683|c2_g1	-1.2988	-1.23529	2.53409
TR30325|c1_g2	-1.37578	-0.900696	2.27648
TR73853|c1_g1	-1.30162	-1.1407	2.44232
TR78901|c0_g1	-1.45229	-0.0419538	1.49425
TR100313|c0_g1	-1.89619	-1.07244	2.96864
TR94788|c1_g1	-2.27484	-1.87759	4.15243
TR102615|c2_g1	-2.08971	-0.612032	2.70174
TR5628|c2_g2	-1.4823	-1.26445	2.74675
TR666|c0_g1	-1.53367	-1.44553	2.97919
TR104750|c0_g2	-1.15033	-0.498643	1.64897
TR61322|c0_g1	-1.47464	-0.680538	2.15518
TR54859|c0_g1	-1.54829	-1.29732	2.84561
TR73961|c1_g1	-2.24416	-0.342283	2.58645
TR98190|c0_g1	-1.25706	-0.61367	1.87073
TR9280|c1_g1	-1.6129	-1.29676	2.90966
TR24137|c2_g2	-1.66948	-0.953151	2.62264
TR25086|c0_g1	-3.71136	-3.39521	7.10657
TR14258|c1_g1	-1.38861	-0.867559	2.25617
TR37436|c1_g1	-1.59891	-0.731017	2.32993
TR86054|c1_g1	-2.40354	-0.692041	3.09558
TR104788|c0_g1	-1.40982	-0.615718	2.02554
TR97551|c3_g1	-2.11969	-0.783363	2.90305
TR17731|c0_g2	-1.65277	-0.482205	2.13498
TR25012|c0_g1	-0.886661	-0.614041	1.5007
TR65082|c1_g1	-1.70085	-0.877101	2.57795
TR71522|c2_g1	-1.54279	-1.47929	3.02208
TR97996|c0_g1	-0.79544	-0.68174	1.47718
TR65354|c2_g1	-1.31133	-1.06037	2.37169
TR75512|c4_g1	-1.15309	-0.795815	1.9489
TR87518|c0_g1	-1.6288	-1.6288	3.2576
TR46664|c0_g1	-1.97333	-1.89745	3.87078
TR82302|c0_g1	-2.58633	-1.48132	4.06765
TR68549|c1_g1	-1.52561	-1.4253	2.95091
TR38485|c0_g1	-1.81301	-1.81301	3.62602
TR59770|c0_g1	-1.08388	-0.995739	2.07962
TR19973|c0_g1	-4.41123	0.475027	3.9362
TR47543|c0_g1	-1.1919	-0.475569	1.66747
TR56891|c0_g1	-1.70686	-0.676878	2.38374
TR9009|c0_g2	-1.0599	-0.441657	1.50155
TR52266|c0_g1	-1.34394	-1.10393	2.44787
TR105471|c3_g1	-1.74176	-1.74176	3.48352
TR19413|c0_g1	-2.8873	-0.116046	3.00334
TR94753|c2_g1	-1.47432	-1.39845	2.87277
TR69486|c2_g2	-1.217	-0.723357	1.94036
TR88656|c0_g2	-1.36673	-0.658317	2.02504
TR28861|c0_g1	-1.32545	-1.21175	2.5372
TR40561|c0_g1	-1.54734	-0.823129	2.37047
TR71984|c3_g1	-1.4558	-0.771428	2.22723
TR26633|c0_g1	-3.93421	2.37951	1.5547
TR90516|c4_g2	-5.32132	2.83874	2.48257
TR69503|c2_g1	-3.07791	-0.152481	3.23039
TR38801|c0_g1	-2.00344	-1.87779	3.88123
TR13828|c0_g1	-1.55726	-1.33389	2.89115
TR105531|c0_g1	-1.41428	-0.429508	1.84379
TR30535|c0_g1	-1.51459	-1.37709	2.89168
TR49651|c0_g1	-1.60362	-1.60362	3.20724
TR48828|c0_g1	-1.67906	-0.769097	2.44816
TR71501|c0_g1	-1.59163	-0.867416	2.45905
TR86460|c5_g4	-1.9833	0.120704	1.86259
TR84838|c5_g1	-1.5785	-1.10341	2.68191
TR31930|c0_g1	-2.10089	-1.49113	3.59202
TR4921|c0_g1	-1.74265	-0.853561	2.59621
TR56013|c0_g2	-1.12489	-0.376428	1.50132
TR31221|c1_g1	-2.2336	-0.696056	2.92966
TR105067|c5_g2	-1.38008	-1.12912	2.5092
TR8355|c0_g1	-2.4793	-1.30873	3.78803
TR75459|c1_g1	-1.40642	-1.3554	2.76182
TR14316|c1_g1	-0.850707	-0.52417	1.37488
TR15448|c0_g1	-1.73201	-0.0369078	1.76892
TR20643|c0_g2	1.5966	1.85865	-3.45525
TR11611|c0_g1	-1.01661	-0.844126	1.86074
TR36458|c0_g1	-1.2214	-0.537034	1.75844
TR102479|c0_g2	-1.20933	-0.565933	1.77526
TR19048|c0_g1	-4.65875	0.384817	4.27393
TR82883|c1_g1	-1.386	-0.978922	2.36493
TR36445|c3_g1	-1.1346	-0.717759	1.85236
TR101457|c2_g1	-2.2585	-2.2585	4.517
TR98292|c1_g2	-1.15381	-0.796543	1.95036
TR79928|c1_g1	-0.928583	-0.865081	1.79366
TR100543|c0_g1	-1.24934	-0.912482	2.16182
TR90471|c1_g1	-0.885166	-0.645157	1.53032
TR91895|c0_g1	-2.80639	-0.77747	3.58386
TR15392|c0_g1	-1.77503	-1.04211	2.81713
TR61267|c1_g1	-1.59392	-1.44466	3.03858
TR43883|c0_g1	-1.95511	-0.767343	2.72245
TR79998|c1_g1	-1.60291	-0.21224	1.81515
TR97271|c0_g1	-1.86303	-1.26181	3.12484
TR20988|c0_g1	-4.55365	0.325962	4.22768
TR50788|c0_g2	-4.38179	0.457525	3.92427
TR9313|c0_g1	-1.88674	-0.997659	2.8844
TR28361|c0_g1	-1.56228	-1.34442	2.9067
TR55431|c0_g1	-2.74466	-2.60715	5.35181
TR6418|c0_g1	-2.87865	-0.581454	3.4601
TR20625|c2_g2	-1.27342	-1.24768	2.5211
TR13244|c2_g1	-1.00666	-0.513008	1.51966
TR72838|c1_g1	-1.08823	-0.870379	1.95861
TR22777|c0_g1	-1.15527	-1.09177	2.24704
TR16042|c0_g1	-2.12366	-0.863036	2.9867
TR40396|c0_g1	-2.19992	-1.63433	3.83425
TR73524|c1_g1	-1.71826	-1.26198	2.98024
TR96314|c1_g1	-1.20353	-0.527264	1.7308
TR73554|c2_g3	3.46259	3.83235	-7.29494
TR9905|c0_g1	-1.40819	-0.659733	2.06793
TR65159|c0_g1	-1.75728	-1.07292	2.8302
TR57900|c0_g2	-5.01201	3.03442	1.97759
TR69283|c0_g1	-1.29822	-0.881376	2.17959
TR23788|c0_g1	-1.30542	-0.948154	2.25358
TR96027|c2_g1	-1.53793	-1.33129	2.86922
TR69334|c2_g1	-1.90344	-1.20796	3.1114
TR48439|c0_g1	-1.1907	-0.642752	1.83345
TR36469|c0_g1	-1.44903	-1.34873	2.79776
TR88662|c1_g1	-2.40013	0.132191	2.26794
TR26096|c1_g1	-1.99059	-1.99059	3.98118
TR71704|c2_g1	-1.42143	-0.619854	2.04128
TR36399|c0_g1	-1.86153	-0.825199	2.68673
TR74066|c3_g1	-2.15894	1.00292	1.15602
TR96303|c1_g1	-2.26122	0.560902	1.70031
TR47837|c0_g1	-0.943872	-0.867997	1.81187
TR87520|c0_g1	-1.84916	-0.633171	2.48233
TR35686|c0_g1	-2.33982	-0.628328	2.96815
TR83771|c4_g3	3.20152	-7.36193	4.16041
TR96045|c0_g1	-1.33217	-0.680487	2.01266
TR28546|c0_g1	-1.23329	-0.787562	2.02085
TR86493|c0_g2	-1.44612	-1.02928	2.47541
TR28900|c0_g1	-1.59299	-0.556666	2.14966
TR89410|c0_g1	-4.46859	0.0883305	4.38026
TR83613|c0_g1	-1.37203	-0.745356	2.11739
TR75486|c0_g1	-2.3503	-2.3503	4.7006
TR67175|c1_g1	-1.20723	-0.829825	2.03705
TR93702|c0_g2	-0.915151	-0.65332	1.56847
TR100719|c3_g1	-0.841413	-0.657451	1.49886
TR13237|c0_g1	-2.18885	-2.03959	4.22844
TR12415|c0_g1	-2.34292	-1.69952	4.04244
TR72222|c2_g2	-2.21602	-2.21602	4.43203
TR61323|c1_g1	-1.8342	-1.14178	2.97598
TR22345|c0_g1	-1.12753	-0.700997	1.82853
TR96598|c0_g1	-1.87203	-1.74638	3.61841
TR96288|c0_g1	-1.60681	-0.324668	1.93148
TR18909|c0_g1	-1.57375	-1.57375	3.14751
TR71018|c0_g1	-1.682	-0.751451	2.43345
TR18588|c0_g1	-3.78497	-2.88193	6.6669
TR39521|c0_g1	-2.96911	1.36159	1.60753
TR96806|c0_g3	-1.65563	-0.600433	2.25606
TR18534|c1_g1	-1.5378	-1.15044	2.68824
TR67163|c0_g1	-1.81119	-0.880645	2.69184
TR26036|c1_g1	-1.65398	-0.209314	1.86329
TR56269|c0_g1	-2.46384	-0.597521	3.06136
TR73601|c1_g1	-1.13047	-0.879509	2.00998
TR68565|c0_g1	-1.51555	-0.958757	2.47431
TR50475|c0_g1	-1.57952	-0.346856	1.92637
TR94793|c0_g1	-3.33004	-2.86433	6.19437
TR76655|c0_g1	-1.11022	-0.742849	1.85307
TR9332|c0_g2	-1.77659	-1.20224	2.97883
TR63978|c0_g1	-1.92216	-1.80846	3.73062
TR8045|c0_g1	-2.91167	-0.733751	3.64542
TR29458|c0_g1	-1.6884	-1.56275	3.25115
TR89424|c1_g1	-1.26355	-1.0569	2.32045
TR73821|c2_g3	-0.975476	-0.519195	1.49467
TR71827|c3_g1	-1.44797	-0.882373	2.33034
TR54137|c0_g1	-1.02026	-0.769301	1.78956
TR90385|c0_g1	-1.62392	-1.5729	3.19682
TR75185|c0_g1	-1.8562	-1.8562	3.71241
TR16494|c0_g1	-1.35278	-0.581318	1.9341
TR71827|c1_g1	-1.26105	-0.592932	1.85398
TR45682|c3_g1	-1.17787	-0.882737	2.06061
TR78974|c0_g2	-2.18742	-1.84033	4.02775
TR83530|c1_g1	-1.2034	-0.930776	2.13417
TR69660|c2_g2	-1.42136	-0.436593	1.85796
TR45699|c0_g1	-1.52106	-1.10422	2.62527
TR57597|c0_g1	-2.18267	-1.26581	3.44849
TR81392|c1_g1	-1.66941	-1.25257	2.92197
TR24493|c0_g2	-1.83407	-0.896726	2.7308
TR87786|c0_g4	-1.02322	-0.805366	1.82858
TR16510|c0_g1	-1.47528	-0.785304	2.26059
TR35152|c0_g1	-3.78933	-0.285984	4.07532
TR100138|c2_g1	-1.44944	-1.09217	2.54161
TR1298|c0_g2	-1.25673	-1.25673	2.51346
TR71482|c0_g1	-2.25991	-1.39201	3.65192
TR33311|c0_g1	-3.05395	-0.532898	3.58685
TR4975|c0_g1	-1.29193	-0.575601	1.86753
TR105089|c3_g3	-2.10424	-0.248651	2.35289
TR65053|c1_g1	-1.42441	-0.841373	2.26578
TR34928|c0_g1	-1.43801	-1.24267	2.68068
TR76605|c7_g1	-0.822906	-0.709205	1.53211
TR89058|c3_g1	-1.47292	-1.37262	2.84554
TR98080|c0_g1	-2.63229	-0.257387	2.88967
TR98229|c0_g1	-1.531	-0.774831	2.30583
TR30567|c0_g1	-1.66366	0.412559	1.2511
TR18565|c0_g1	-0.947706	-0.444866	1.39257
TR83536|c0_g1	-0.99672	-0.778869	1.77559
TR73106|c2_g1	-1.46272	-0.729799	2.19252
TR38204|c1_g1	-1.27487	-0.744802	2.01967
TR12884|c0_g1	-1.23289	-1.08363	2.31653
TR68568|c0_g1	-1.87411	-1.79824	3.67235
TR79955|c0_g2	-1.23945	-0.966829	2.20628
TR97660|c0_g2	-2.02755	-0.724209	2.75176
TR26206|c0_g1	-3.73543	0.0137611	3.72167
TR9930|c0_g1	-1.11123	-0.608395	1.71963
TR69947|c0_g1	-1.53982	-0.290673	1.83049
TR93258|c0_g1	-1.97289	-1.83539	3.80828
TR52256|c1_g1	-1.07693	-0.881584	1.95852
TR44267|c0_g1	-1.11177	-0.612726	1.7245
TR5988|c0_g1	-1.62548	-0.694931	2.32041
TR31264|c0_g1	-2.06511	-1.03513	3.10024
TR87511|c6_g3	-1.99661	-1.18761	3.18422
TR83686|c1_g1	-1.54795	-1.04511	2.59307
TR7875|c0_g1	-1.11433	-1.11433	2.22865
TR25056|c0_g1	-1.37129	-0.779607	2.15089
TR48575|c1_g1	3.09319	0.554928	-3.64812
TR95876|c0_g1	-1.30713	-1.20683	2.51396
TR9088|c0_g1	-2.39408	-2.09895	4.49303
TR65277|c0_g1	-1.68614	-0.892034	2.57817
TR93723|c2_g2	-1.50634	-1.07018	2.57653
TR36410|c1_g1	-1.05683	-0.553995	1.61083
TR72985|c1_g8	-3.10023	-0.200856	3.30108
TR64493|c2_g1	-1.41908	-0.853484	2.27256
TR37511|c0_g2	-1.47458	-0.75825	2.23283
TR67175|c0_g1	-1.45714	-0.855918	2.31306
TR97742|c0_g1	-1.51682	-0.00636815	1.52319
TR95474|c2_g1	-1.69308	-1.62958	3.32266
TR25828|c0_g1	-2.41528	-0.428683	2.84396
TR75415|c0_g1	-1.4601	-1.38423	2.84433
TR36453|c0_g1	-1.18095	-0.668973	1.84992
TR36955|c0_g1	-1.06881	-0.742276	1.81109
TR60273|c1_g1	-4.7752	0.505424	4.26977
TR3508|c0_g1	-2.00125	-2.00125	4.00249
TR63608|c2_g1	-1.60118	-1.60118	3.20236
TR63998|c1_g1	-1.06827	-0.850418	1.91869
TR43061|c2_g2	-1.25564	-0.908537	2.16417
TR79770|c1_g1	-1.61684	-0.932471	2.54931
TR101016|c1_g1	-0.88773	-0.625898	1.51363
TR79985|c0_g1	-1.57603	-0.565253	2.14129
TR13255|c3_g3	-1.27971	-0.696677	1.97639
TR78937|c1_g1	-2.05688	-0.641662	2.69854
TR38535|c0_g1	-1.55886	-0.874495	2.43336
TR75956|c2_g2	-4.7991	2.89294	1.90617
TR102500|c0_g1	-1.69662	0.413405	1.28322
TR36632|c0_g1	-0.841901	-0.56928	1.41118
TR71512|c2_g1	-2.18393	-1.74776	3.93169
TR99240|c0_g1	-2.54014	-1.06246	3.6026
TR64796|c1_g2	-0.883063	-0.610442	1.49351
TR4189|c0_g1	-1.51354	-1.25171	2.76526
TR102454|c7_g2	-4.16791	2.4922	1.67571
TR44497|c0_g1	-1.50935	-0.808912	2.31826
TR68103|c1_g2	-0.984225	-0.896083	1.88031
TR56898|c0_g1	-1.22566	-0.85829	2.08395
TR13279|c1_g1	-1.3206	-0.854884	2.17548
TR65326|c4_g1	-2.17815	-0.423692	2.60184
TR65365|c1_g1	-1.44995	-1.44995	2.89991
TR44294|c1_g1	-0.937894	-0.874391	1.81228
TR68768|c1_g1	-2.84244	0.0657943	2.77665
TR9078|c1_g1	-1.27508	-1.00246	2.27754
TR37663|c1_g2	-0.825581	-0.509435	1.33502
TR49226|c0_g1	-3.10382	-1.10707	4.21088
TR57632|c2_g2	-2.27947	-0.792503	3.07198
TR69350|c0_g2	-2.00974	-1.23828	3.24802
TR31922|c0_g1	-1.18083	-0.763991	1.94482
TR36674|c0_g1	-1.06206	-1.06206	2.12412
TR87545|c6_g2	-2.26635	-0.75589	3.02223
TR103643|c0_g1	-1.18989	-1.08959	2.27948
TR24303|c0_g1	-5.6441	3.55314	2.09096
TR68787|c2_g2	-1.97072	-0.589995	2.56072
TR88494|c0_g1	-1.75047	-1.43433	3.1848
TR65067|c2_g3	-1.12627	-0.578326	1.70459
TR77181|c3_g1	-1.76352	-0.853554	2.61707
TR104420|c0_g1	-1.37136	-0.841286	2.21264
TR81855|c3_g1	-1.46035	-1.265	2.72536
TR9533|c2_g3	-1.60147	-1.17494	2.77641
TR75522|c0_g1	-0.971891	-0.720929	1.69282
TR93982|c1_g1	-4.50771	0.124442	4.38327
TR21690|c0_g2	-3.15395	-2.92497	6.07892
TR44740|c0_g1	-4.57132	0.352024	4.21929
TR43032|c0_g1	-1.58942	-0.802826	2.39225
TR68520|c12_g1	-2.14564	-1.98472	4.13037
TR95590|c1_g1	-1.21286	-1.11256	2.32542
TR81581|c0_g1	-1.96311	-1.17447	3.13758
TR71000|c1_g1	-0.973301	-0.51702	1.49032
TR52869|c0_g1	-1.57667	-1.37003	2.9467
TR16529|c0_g1	-1.09311	-1.09311	2.18622
TR105759|c1_g1	-0.937003	-0.787744	1.72475
TR85015|c5_g2	-1.03397	-1.02105	2.05502
TR3973|c0_g1	-0.950508	-0.92477	1.87528
TR75011|c0_g2	-2.28051	1.37896	0.901548
TR97232|c0_g1	-1.82701	0.562831	1.26418
TR83137|c0_g1	2.0961	1.87542	-3.97152
TR23787|c0_g1	-2.52076	-0.547336	3.0681
TR83267|c1_g1	-1.77627	0.424738	1.35153
TR57838|c0_g1	-1.47861	-0.467832	1.94644
TR104558|c0_g1	-1.57516	-1.00956	2.58472
TR101675|c0_g1	-1.37898	-0.670576	2.04956
TR69611|c2_g1	-1.45004	-1.21003	2.66007
TR1676|c0_g1	-1.6786	-0.734494	2.4131
TR104775|c2_g1	-1.68816	-1.64973	3.33789
TR93268|c0_g1	-1.36025	0.498927	0.86132
TR75159|c0_g2	-2.35998	-2.35998	4.71996
TR53878|c0_g1	-2.26004	-1.20484	3.46488
TR71093|c0_g1	-2.27637	-0.43158	2.70795
TR55992|c0_g1	-2.02611	-1.91241	3.93852
TR37804|c0_g2	-1.31083	-1.24733	2.55815
TR96891|c0_g1	-1.65529	-0.801697	2.45699
TR9911|c0_g1	-1.23407	-0.768355	2.00242
TR79418|c1_g2	-1.7567	0.798406	0.958294
TR63175|c3_g1	-1.20773	-1.11959	2.32732
TR45692|c0_g1	-0.996845	-0.629474	1.62632
TR96308|c0_g1	-1.4012	-1.35018	2.75138
TR18071|c0_g1	-2.094	-2.094	4.188
TR47505|c0_g1	-1.21727	-0.955439	2.17271
TR49440|c1_g1	-1.16787	-0.751035	1.91891
TR102679|c1_g1	-2.04572	-0.370808	2.41653
TR35444|c0_g2	-1.83145	-1.6361	3.46754
TR53921|c0_g1	-1.32752	-1.26402	2.59154
TR37718|c0_g1	-1.45615	-1.07875	2.5349
TR40681|c0_g1	-3.48601	-0.122978	3.60899
TR87541|c0_g1	-2.05876	-1.48442	3.54317
TR79777|c0_g1	-1.37606	-1.16942	2.54547
TR57836|c0_g1	-2.53597	-0.309766	2.84573
TR86673|c0_g1	-1.97045	-1.94472	3.91517
TR37568|c0_g2	-1.61722	-1.19581	2.81303
TR29480|c0_g1	-0.983334	-0.84583	1.82916
TR105784|c1_g1	-0.979462	-0.941026	1.92049
TR14951|c0_g1	-2.20564	-0.810025	3.01566
TR62937|c0_g1	-1.75916	-1.39179	3.15095
TR94721|c1_g1	-1.17994	-1.04244	2.22237
TR44324|c0_g1	-1.94567	-1.39772	3.34339
TR73008|c6_g5	-1.29058	-1.15307	2.44365
TR73147|c0_g2	-1.4188	-1.15697	2.57578
TR61259|c1_g1	-2.02825	-1.86733	3.89559
TR63986|c0_g1	-1.64846	-0.9	2.54846
TR38108|c0_g1	-1.78692	-0.559799	2.34672
TR82920|c1_g1	-1.35857	-0.642239	2.00081
TR101170|c1_g2	-1.098	-1.0345	2.13251
TR4278|c2_g1	-4.26367	0.203872	4.0598
TR70586|c0_g1	-2.78797	-0.995115	3.78308
TR31823|c0_g1	-2.23136	-2.13105	4.36241
TR41474|c0_g1	-1.62182	-1.62182	3.24365
TR46622|c0_g2	-1.18908	-1.16335	2.35243
TR14307|c0_g1	-1.55552	-0.257449	1.81297
TR20609|c0_g1	-1.04125	-0.653888	1.69514
TR37415|c0_g1	-1.29206	-0.934791	2.22685
TR70539|c1_g4	-1.24183	-0.720784	1.96262
TR17841|c0_g1	-4.74433	0.427714	4.31662
TR78053|c2_g2	-1.70585	-1.17578	2.88163
TR8018|c0_g1	-1.05123	-0.327018	1.37825
TR99269|c3_g1	-1.82323	-0.562603	2.38583
TR72821|c1_g1	-1.34475	-1.13811	2.48286
TR104223|c1_g1	-1.33569	-0.832853	2.16855
TR77187|c1_g1	-1.59165	-1.56591	3.15756
TR79070|c11_g1	-1.27646	-1.18832	2.46479
TR26096|c0_g1	-1.78835	-1.78835	3.57671
TR94752|c0_g2	-1.39875	-0.844102	2.24285
TR69948|c1_g1	-1.16241	-0.755328	1.91774
TR4100|c0_g1	-2.66794	-2.54229	5.21022
TR18755|c0_g1	-4.51813	0.325501	4.19263
TR69486|c4_g3	-1.39969	-1.08355	2.48324
TR77205|c1_g1	-1.62791	-1.01815	2.64606
TR9072|c0_g1	-5.08064	3.30975	1.77088
TR72867|c0_g2	-1.47271	-0.597712	2.07042
TR85415|c0_g1	-2.64866	-1.02385	3.67251
TR29388|c0_g1	-1.48311	-0.68901	2.17212
TR68588|c0_g2	-2.61574	-2.61574	5.23148
TR50018|c0_g1	-2.53043	-1.0668	3.59723
TR71901|c0_g1	-1.3466	-1.33368	2.68028
TR16485|c0_g2	-2.1589	-1.94105	4.09996
TR51025|c1_g1	-1.36461	-1.31359	2.6782
TR43965|c0_g1	-2.9344	-0.260168	3.19457
TR100542|c0_g2	-1.27944	-0.538729	1.81817
TR23071|c0_g1	-1.67466	0.0874802	1.58718
TR94113|c0_g1	-4.14675	-0.289367	4.43612
TR20621|c1_g2	-1.25678	-1.11928	2.37607
TR104709|c0_g1	-1.06358	-0.845725	1.9093
TR41039|c0_g1	-1.74673	-1.24389	2.99063
TR5469|c0_g1	-2.2056	-0.60628	2.81188
TR58907|c0_g1	-1.02649	-0.900841	1.92733
TR965|c0_g2	-4.1406	0.328116	3.81248
TR76668|c1_g1	-1.70452	-0.599509	2.30402
TR44313|c0_g1	-1.23707	-0.496354	1.73342
TR58601|c1_g1	-1.39424	-0.463692	1.85793
TR77193|c2_g1	-1.17911	-1.00663	2.18574
TR93964|c1_g1	-1.45478	-1.20381	2.65859
TR6702|c1_g1	-1.55967	-0.924614	2.48429
TR86443|c0_g1	-2.12773	-0.668825	2.79656
TR95407|c2_g5	-2.03328	-1.05508	3.08836
TR44241|c0_g1	-1.97319	-1.00824	2.98143
TR102611|c0_g1	-1.16685	-0.937877	2.10473
TR26006|c0_g1	-1.7347	-0.666376	2.40108
TR62938|c1_g4	-2.02944	-0.936557	2.966
TR94143|c1_g1	-1.06428	-0.657199	1.72148
TR56803|c0_g1	-1.17787	-0.780615	1.95849
TR49990|c1_g1	-1.43034	-0.873542	2.30388
TR71936|c0_g1	-1.19399	-0.445525	1.63951
TR88662|c2_g1	-1.84715	-1.17905	3.0262
TR15236|c0_g1	-2.12716	-0.922396	3.04956
TR46252|c0_g1	-2.22012	-0.54115	2.76127
TR3201|c1_g1	-1.09398	-0.401556	1.49554
TR57122|c0_g1	-1.13136	-0.815212	1.94657
TR71945|c1_g1	-1.09457	-0.44289	1.53746
TR85158|c0_g1	-0.968189	-0.493104	1.46129
TR21198|c0_g1	-1.50746	-0.736001	2.24346
TR39313|c0_g1	-1.9566	-0.932991	2.88959
TR93954|c0_g1	-1.97779	-0.587119	2.56491
TR15390|c3_g2	-1.60477	-0.715691	2.32047
TR27680|c0_g1	-2.47883	0.935301	1.54353
TR82303|c1_g1	-1.3574	-0.641066	1.99846
TR89110|c5_g1	-1.77856	-1.19552	2.97408
TR64662|c0_g1	-1.4116	-1.38586	2.79746
TR73009|c0_g1	-2.46633	-2.15018	4.6165
TR26836|c0_g1	-3.65442	-0.274934	3.92935
TR98265|c1_g2	-0.919631	-0.747143	1.66677
TR65358|c0_g2	-1.1252	-1.1252	2.2504
TR47840|c0_g1	-1.05672	0.0300613	1.02666
TR72222|c4_g1	-2.92732	-1.26466	4.19198
TR81008|c3_g1	1.99776	0.72755	-2.72531
TR102734|c1_g1	-1.07211	-0.996234	2.06834
TR64696|c1_g1	-1.31646	-0.648338	1.9648
TR96324|c0_g1	-1.08502	-1.04658	2.13159
TR43071|c0_g1	-1.2926	-0.506	1.7986
TR100529|c1_g1	-1.41514	-1.28949	2.70463
TR23618|c0_g1	-2.90847	-1.35314	4.26161
TR37726|c1_g1	-1.60894	-0.999189	2.60813
TR105257|c0_g2	-0.896011	-0.518609	1.41462
TR70458|c5_g3	-1.97512	-1.48148	3.4566
TR45898|c0_g1	-1.40138	-0.457269	1.85865
TR100112|c0_g1	-2.64338	-0.370458	3.01383
TR88450|c2_g1	-1.25844	-1.02946	2.2879
TR86105|c0_g1	-1.39424	-1.31837	2.71261
TR72055|c0_g2	-1.50908	-1.14171	2.65079
TR5581|c1_g1	-0.741769	-0.604265	1.34603
TR5628|c2_g1	-1.37659	-0.346611	1.72321
TR81400|c1_g1	-1.08454	-0.7894	1.87394
TR73108|c0_g1	-1.96616	-1.96616	3.93232
TR89713|c2_g1	-1.01105	-1.01105	2.02211
TR35672|c0_g1	-1.85936	-1.6084	3.46775
TR73923|c0_g1	-1.40792	-1.06082	2.46874
TR1141|c0_g1	-1.04642	-0.649165	1.69559
TR96589|c1_g1	-1.20099	-1.00564	2.20663
TR74933|c2_g1	-1.69522	-0.792179	2.4874
TR76669|c1_g1	-1.15026	-1.12453	2.27479
TR94175|c6_g2	-2.53044	-2.53044	5.06088
TR23320|c0_g1	-1.88171	-1.69775	3.57946
TR71532|c1_g1	-1.83152	-1.14715	2.97867
TR21139|c0_g1	-1.25895	-1.0411	2.30005
TR71823|c1_g1	-2.14515	-2.13222	4.27737
TR81062|c0_g1	-1.23124	-0.833982	2.06522
TR70007|c0_g1	-1.83799	-0.895583	2.73357
TR75918|c0_g3	-0.846345	-0.846345	1.69269
TR26373|c0_g1	-1.99931	-1.99931	3.99862
TR95811|c6_g2	-1.34696	-1.29594	2.6429
TR70951|c0_g1	-1.37251	-1.08918	2.46169
TR103609|c1_g1	-1.05077	-0.724237	1.77501
TR65864|c5_g2	-3.1086	-3.1086	6.2172
TR100500|c0_g1	-1.16505	-0.992558	2.1576
TR100071|c1_g1	-1.79672	-0.10966	1.90638
TR6021|c1_g1	-1.493	-1.24204	2.73505
TR675|c0_g1	-1.44272	-1.06532	2.50803
TR11600|c0_g1	-2.26192	0.347361	1.91456
TR79054|c0_g1	-1.57065	-1.39816	2.96882
TR89440|c1_g1	-1.54244	-0.667444	2.20988
TR47765|c0_g1	-1.12886	-0.731603	1.86046
TR378|c0_g1	-1.45116	-0.912126	2.36329
TR47488|c0_g1	-2.77224	-2.69636	5.4686
TR29931|c0_g1	-1.71124	-1.18117	2.89241
TR60296|c2_g1	-0.846326	-0.662364	1.50869
TR29679|c1_g1	-3.12526	-2.8743	5.99956
TR75888|c1_g1	-1.10494	-1.05391	2.15885
TR2256|c0_g1	-1.65374	0.3064	1.34734
TR19680|c0_g1	-1.02759	-0.561879	1.58947
TR33454|c0_g1	-1.03895	-0.999767	2.03872
TR79835|c2_g2	-2.36674	-0.675648	3.04238
TR54724|c0_g1	-2.48808	-0.67661	3.16469
TR28342|c0_g1	-2.04646	-1.02925	3.07571
TR79928|c2_g1	-2.25619	-1.07414	3.33033
TR102801|c5_g1	-1.35911	-0.757893	2.11701
TR5606|c0_g1	-0.831531	-0.647568	1.4791
TR104447|c0_g2	-1.62909	-0.698537	2.32762
TR95865|c0_g3	-1.53631	-0.755128	2.29143
TR2356|c0_g1	-1.84722	-1.84722	3.69445
TR96349|c1_g1	-1.66559	-1.56529	3.23088
TR4065|c0_g1	-2.12387	-0.655545	2.77941
TR71984|c4_g1	-1.237	-0.829922	2.06692
TR101929|c0_g1	-1.15855	-0.732014	1.89056
TR29237|c0_g1	-1.70989	-0.604886	2.31478
TR62969|c2_g1	-0.884648	-0.537549	1.4222
TR79438|c1_g1	-1.97696	-0.98564	2.9626
TR102968|c0_g1	-3.84397	0.0889368	3.75504
TR94092|c0_g2	-1.79479	-0.671791	2.46659
TR81289|c1_g1	-3.27479	1.25541	2.01937
TR22098|c0_g1	-1.48656	-0.670163	2.15672
TR55872|c0_g1	-1.21019	-0.774026	1.98421
TR71639|c0_g1	-1.99463	-0.649229	2.64385
TR86095|c3_g1	-1.13746	-0.886494	2.02395
TR65533|c2_g1	-1.5134	-0.837135	2.35054
TR58070|c0_g2	-1.96108	-1.38673	3.34781
TR14967|c0_g1	-3.01445	-0.439774	3.45423
TR4920|c0_g1	-2.67384	-0.414421	3.08827
TR93780|c1_g1	-1.74833	-0.613452	2.36178
TR54295|c0_g1	-2.2345	-0.77559	3.01009
TR47778|c0_g1	-0.994604	-0.678458	1.67306
TR72251|c2_g2	-1.03789	-0.525916	1.56381
TR105291|c1_g2	-1.06205	-0.586962	1.64901
TR38494|c0_g2	-4.51706	0.29199	4.22507
TR102526|c1_g2	-1.67958	-1.14055	2.82013
TR100745|c1_g1	-1.49439	-1.11699	2.61137
TR81806|c2_g3	-2.25533	0.00680245	2.24853
TR100755|c2_g1	-1.52171	0.140954	1.38075
TR93322|c0_g1	-1.73136	-1.73136	3.46272
TR74045|c2_g1	-1.16368	-1.00276	2.16645
TR76256|c0_g2	-1.04667	-0.86271	1.90938
TR29468|c0_g1	-1.19728	-0.694437	1.89171
TR60244|c0_g1	-1.14653	-1.04622	2.19275
TR81621|c0_g1	-1.24874	-0.986911	2.23565
TR38815|c0_g1	-1.46788	-1.02215	2.49003
TR101682|c0_g1	-1.71321	-0.867617	2.58082
TR86460|c5_g2	-1.19442	-1.06876	2.26318
TR78040|c0_g2	-1.36191	-0.954825	2.31673
TR40638|c0_g2	-1.24333	-0.69539	1.93872
TR75464|c0_g1	-1.90277	-0.985911	2.88868
TR71884|c0_g1	-1.43945	-0.502106	1.94156
TR46635|c0_g1	-1.98744	-0.379575	2.36701
TR94123|c0_g4	-4.82316	2.78656	2.03659
TR101721|c0_g1	-1.80145	0.141904	1.65955
TR97705|c1_g1	-0.83665	-0.83665	1.6733
TR68872|c4_g1	-1.52264	-0.105285	1.62793
TR89694|c0_g1	-1.06798	-1.00448	2.07247
TR58623|c1_g1	-2.15243	-1.35086	3.50329
TR25977|c0_g1	-1.21039	-0.356795	1.56719
TR105219|c0_g1	-1.08077	-1.08077	2.16153
TR98554|c2_g1	-1.43949	-1.43949	2.87897
TR89832|c2_g2	-1.39944	-1.361	2.76044
TR24522|c0_g1	-1.60281	-1.10916	2.71196
TR105032|c1_g2	-1.2976	-1.11364	2.41125
TR15572|c1_g1	-0.902131	-0.741211	1.64334
TR96032|c0_g1	-2.10341	-1.93092	4.03432
TR17762|c0_g1	-2.68433	-0.75151	3.43584
TR37707|c1_g1	-1.15922	-0.647248	1.80647
TR97602|c0_g1	-1.41259	-1.29889	2.71149
TR57622|c1_g1	-1.1307	-0.713861	1.84456
TR72801|c1_g2	-2.13445	-1.96197	4.09642
TR31855|c0_g1	-1.70321	-0.89421	2.59742
TR27537|c0_g1	-1.70802	-0.804983	2.513
TR38160|c1_g1	-1.49076	-0.492922	1.98368
TR65893|c2_g1	-1.07552	-0.961822	2.03734
TR77293|c0_g1	-1.84636	0.712884	1.13348
TR85072|c1_g1	-1.28418	-0.989047	2.27323
TR10248|c0_g1	-1.31226	-0.924899	2.23716
TR55907|c1_g1	-0.863791	-0.537254	1.40105
TR57170|c0_g1	-2.22577	-0.795482	3.02125
TR44509|c0_g1	-1.6062	-0.93808	2.54428
TR70458|c5_g1	-1.76216	-1.45648	3.21864
TR57390|c0_g1	-1.46283	-0.997114	2.45994
TR15598|c0_g1	-1.35483	0.0158929	1.33894
TR101945|c1_g1	-1.22115	-1.03719	2.25834
TR48760|c0_g2	-0.94182	-0.804316	1.74614
TR28326|c0_g1	-1.64335	-0.805002	2.44835
TR65500|c0_g1	-1.0798	-0.796466	1.87626
TR64027|c0_g1	-2.06389	-0.723615	2.78751
TR65928|c0_g1	-1.39634	-0.647877	2.04422
TR95825|c4_g1	-1.19796	-0.830589	2.02855
TR49060|c0_g1	-2.07984	-2.07984	4.15969
TR46688|c2_g1	-1.25695	-0.403349	1.6603
TR48836|c0_g1	-1.64842	-0.371624	2.02004
TR81605|c1_g1	-1.6386	-0.486096	2.1247
TR58942|c0_g1	-2.50495	-0.635079	3.14003
TR100489|c1_g1	-1.00119	-0.887487	1.88868
TR93982|c2_g1	-4.55296	0.221618	4.33134
TR87175|c0_g1	-1.6128	-0.695938	2.30873
TR86634|c1_g2	-1.24557	-0.481735	1.72731
TR37727|c0_g1	-3.36678	-3.07164	6.43842
TR87563|c0_g1	-1.53418	-1.11734	2.65153
TR30907|c1_g1	-1.1788	-0.906182	2.08498
TR47574|c1_g1	-1.43462	-0.648028	2.08265
TR40625|c0_g1	-1.56556	-1.39307	2.95863
TR42845|c0_g1	-1.00717	-0.857906	1.86507
TR54785|c0_g2	-1.33831	-0.755272	2.09358
TR65927|c4_g4	-2.79775	-0.0731003	2.87085
TR48111|c0_g1	-3.68531	-0.225224	3.91054
TR85484|c2_g2	-1.63692	-1.58589	3.22281
TR83768|c7_g2	-1.83967	-1.75152	3.59119
TR38838|c0_g1	-1.07845	-1.01495	2.0934
TR43965|c1_g1	-0.889914	-0.453753	1.34367
TR10738|c0_g1	-1.81342	-1.58445	3.39787
TR60271|c0_g2	-5.26025	0.0298412	5.2304
TR54791|c0_g1	-1.45249	-0.323535	1.77602
TR19514|c0_g1	-2.63908	-0.382369	3.02145
TR46759|c1_g1	-4.13395	-0.0141818	4.14813
TR105803|c8_g5	-1.66279	-0.773709	2.4365
TR44278|c0_g1	-1.4188	-1.15697	2.57578
TR23067|c0_g1	-2.20514	-0.4584	2.66354
TR11690|c0_g1	-0.908798	-0.870361	1.77916
TR68554|c0_g1	-0.962591	-0.667455	1.63005
TR71854|c10_g1	-1.88109	-1.24604	3.12713
TR23330|c0_g1	-2.40487	-0.451417	2.85629
TR70923|c10_g2	-1.25244	-0.695647	1.94809
TR62961|c1_g1	-2.27478	-2.00216	4.27695
TR43956|c0_g1	-1.18899	-1.11311	2.3021
TR73134|c1_g1	-1.15702	-1.15702	2.31404
TR98101|c0_g1	-1.48082	-0.502628	1.98345
TR42513|c0_g1	-4.4894	0.0103162	4.47909
TR25969|c0_g1	-3.14293	-0.0411168	3.18405
TR62951|c1_g1	-1.69418	-0.607396	2.30158
TR98240|c1_g1	-1.55756	-0.857118	2.41468
TR43075|c0_g3	-0.91025	-0.91025	1.8205
TR81080|c1_g1	-1.58309	-1.11737	2.70046
TR89110|c3_g1	-1.34427	-1.25613	2.6004
TR103699|c9_g1	-2.33737	-1.13261	3.46998
TR79990|c3_g1	-1.65221	-1.14937	2.80157
TR50474|c0_g1	-1.19049	-0.803132	1.99363
TR94736|c0_g2	-2.53822	-2.53822	5.07645
TR71963|c0_g2	-1.20484	-1.14134	2.34618
TR23110|c0_g1	-1.61727	-0.429497	2.04676
TR97510|c0_g1	-1.54111	-1.15374	2.69485
TR58517|c0_g3	-1.6961	-0.246675	1.94278
TR30917|c1_g2	-0.844233	-0.730533	1.57477
TR79797|c2_g2	-1.97226	-1.63541	3.60767
TR37750|c0_g1	-0.89983	-0.573292	1.47312
TR6044|c0_g1	-1.66829	-1.17464	2.84293
TR36462|c0_g1	-1.07989	-0.89593	1.97582
TR12008|c0_g1	-3.70796	1.12605	2.58191
TR73894|c0_g1	-1.61778	-0.925355	2.54314
TR95918|c7_g1	-1.74834	-0.413769	2.16211
TR71909|c1_g1	-1.18344	-1.10756	2.291
TR23075|c0_g1	-1.21605	-0.770321	1.98637
TR48791|c2_g1	-1.45664	-0.990923	2.44756
TR93668|c0_g1	-2.73839	0.478994	2.2594
TR65047|c3_g1	-1.01275	-0.464809	1.47756
TR104749|c7_g2	-1.19973	-0.88358	2.08331
TR95811|c6_g1	-1.78718	-0.499711	2.28689
TR14658|c1_g1	-1.54124	-0.848817	2.39006
TR39779|c0_g1	-1.09869	-0.949433	2.04813
TR58869|c0_g3	-2.05356	-0.467158	2.52072
TR76658|c0_g1	-1.28906	-0.972911	2.26197
TR5156|c0_g1	-1.88814	-1.70418	3.59232
TR96003|c0_g1	-1.3651	-0.705171	2.07027
TR76617|c1_g1	-1.51684	-0.792622	2.30946
TR76610|c0_g1	-1.87019	-1.81917	3.68936
TR21187|c0_g1	-1.40893	-1.1256	2.53453
TR75459|c2_g2	-1.11939	-0.625746	1.74514
TR72821|c0_g3	-1.31047	-1.22233	2.53281
TR22713|c0_g1	-1.49094	-0.774608	2.26555
TR69997|c0_g1	-2.57965	0.537375	2.04228
TR72992|c8_g2	-1.85274	-0.275007	2.12774
TR31356|c0_g1	-2.35625	-0.468331	2.82458
TR4044|c0_g1	-0.845341	-0.62749	1.47283
TR94184|c0_g1	-1.40537	-0.603799	2.00917
TR46735|c1_g1	-1.55536	-0.945604	2.50096
TR65385|c9_g1	-2.54772	-1.09829	3.64601
TR97436|c0_g1	-1.74987	-1.53202	3.28188
TR101027|c0_g1	-1.60972	-1.17356	2.78328
TR93699|c6_g1	-1.52092	-0.919696	2.44061
TR64655|c1_g1	-1.81613	-1.7777	3.59383
TR92729|c1_g1	-2.38531	-0.0697434	2.45505
TR54986|c0_g2	-1.04939	-0.603661	1.65305
TR71678|c1_g2	-1.01122	-0.985479	1.9967
TR70452|c1_g2	-2.23976	-1.43818	3.67794
TR687|c0_g1	-1.22013	-0.893593	2.11372
TR37492|c0_g1	-2.06406	-0.533054	2.59711
TR48532|c0_g1	-4.58046	2.76482	1.81565
TR75897|c0_g1	-1.84502	-0.484372	2.32939
TR71965|c0_g3	-1.31115	-0.578232	1.88938
TR49|c0_g1	-1.64171	-1.06736	2.70907
TR65882|c0_g1	-1.19362	-1.19362	2.38725
TR13221|c1_g1	-1.47091	-1.25306	2.72397
TR47858|c0_g1	-1.60981	-0.741913	2.35172
TR8544|c0_g1	-1.22873	-0.783005	2.01174
TR6719|c0_g1	-1.2173	-0.751586	1.96888
TR81292|c3_g1	-1.8573	-0.412629	2.26992
TR46647|c0_g1	-0.957253	-0.472857	1.43011
TR83573|c2_g2	-1.17781	-1.17781	2.35563
TR38873|c4_g1	-1.2343	-1.20856	2.44287
TR85205|c0_g1	-1.82394	-0.826104	2.65004
TR76300|c0_g1	-6.21095	0.851662	5.35928
TR29292|c2_g1	-2.46883	0.159712	2.30912
TR2167|c0_g1	-0.998476	-0.780625	1.7791
TR40636|c0_g1	-1.54656	-0.989759	2.53632
TR101710|c8_g1	-2.10018	-0.513776	2.61396
TR13843|c0_g1	-1.26884	-0.756866	2.02571
TR82920|c1_g2	-1.71688	-0.953046	2.66993
TR42410|c0_g1	-2.31099	-0.627964	2.93895
TR93703|c3_g1	-1.58609	-0.784521	2.37061
TR77298|c1_g1	-1.04075	-0.800745	1.8415
TR57089|c0_g1	-1.48168	-0.537571	2.01925
TR95876|c1_g1	-1.50244	-1.13507	2.63752
TR965|c0_g1	-2.50995	-2.76937	5.27932
TR42433|c0_g1	-3.2722	-3.2722	6.54439
TR103692|c1_g4	-4.42723	0.258206	4.16902
TR87191|c2_g1	-0.842204	-0.681284	1.52349
TR69326|c8_g1	-1.99164	-0.720212	2.71185
TR89420|c1_g1	-1.87661	-0.114475	1.99109
TR698|c0_g1	-3.32596	-0.585684	3.91165
TR94090|c0_g1	-1.47115	-0.803036	2.27419
TR33531|c0_g1	-0.849885	-0.665922	1.51581
TR73588|c0_g1	-1.77085	-1.51989	3.29075
TR56914|c1_g1	-7.74395	1.40206	6.34189
TR77181|c0_g1	-1.48486	-1.48486	2.96971
TR65529|c3_g2	-2.29836	-0.524369	2.82273
TR69345|c0_g1	-1.22746	-0.486749	1.71421
TR67142|c0_g1	-2.40166	-0.694134	3.09579
TR11629|c0_g1	-1.02606	-0.730922	1.75698
TR64758|c0_g1	-1.22958	-1.22958	2.45916
TR5808|c0_g1	-1.94671	-0.942393	2.88911
TR81102|c1_g1	-1.38941	-1.21693	2.60634
TR18911|c1_g1	-1.27269	-0.580266	1.85296
TR54299|c1_g1	-1.19858	-0.801328	1.99991
TR76605|c8_g2	-1.93346	-1.162	3.09546
TR49684|c0_g1	-1.09692	-0.901574	1.9985
TR76652|c0_g1	-1.20281	-1.15179	2.3546
TR89377|c5_g13	-1.95278	-0.847774	2.80056
TR69436|c1_g2	-1.80956	-0.955959	2.76551
TR105423|c0_g1	-3.08519	0.154512	2.93068
TR88980|c0_g4	-5.25859	0.217352	5.04124
TR32861|c0_g1	-2.00148	-1.48043	3.48191
TR27112|c0_g1	-5.07536	2.96751	2.10785
TR12823|c0_g1	-3.80253	2.18317	1.61937
TR24115|c0_g1	-1.75047	-1.75047	3.50094
TR89433|c1_g1	-1.664	-0.832929	2.49692
TR30538|c2_g1	-1.228	-0.987995	2.216
TR52405|c0_g1	-1.33885	-0.941595	2.28045
TR82307|c0_g1	-0.965003	-0.913979	1.87898
TR67107|c0_g1	-1.39847	-0.589464	1.98793
TR64766|c5_g1	-1.89936	-0.776354	2.67571
TR7466|c0_g1	-2.12287	-0.964533	3.0874
TR17644|c0_g1	-2.27198	-1.92488	4.19686
TR31333|c0_g1	-2.42044	-1.1383	3.55874
TR79912|c4_g1	-1.112	-0.974496	2.08649
TR6776|c0_g1	-1.72421	-1.56329	3.28751
TR6770|c0_g1	-1.70094	-0.601985	2.30293
TR21006|c0_g3	-1.95935	-1.95935	3.91869
TR17693|c0_g2	-2.40706	-0.591898	2.99896
TR73844|c0_g1	-1.97848	-1.06162	3.04011
TR89112|c0_g1	-1.88051	0.741487	1.13902
TR11731|c0_g1	-3.23422	-2.64254	5.87677
TR94736|c0_g1	-4.00473	0.506995	3.49774
TR20621|c0_g1	-1.43097	-0.585378	2.01635
TR39796|c0_g1	-1.33002	-0.686628	2.01665
TR82872|c2_g1	-3.11567	0.808711	2.30696
TR42096|c0_g1	-0.96404	-0.433969	1.39801
TR45930|c0_g3	-0.955343	-0.480258	1.4356
TR64376|c1_g6	-1.21716	-0.999308	2.21647
TR63171|c3_g1	-1.44667	-0.601078	2.04775
TR14295|c0_g1	-0.994182	-0.955745	1.94993
TR42157|c0_g1	-2.34235	-0.721765	3.06412
TR24112|c6_g2	-1.40472	-0.883665	2.28838
TR11994|c0_g1	-2.25003	-0.550922	2.80095
TR81347|c0_g1	-2.13925	-2.11352	4.25277
TR102754|c0_g1	-1.88791	-1.04232	2.93023
TR43589|c0_g1	-1.60066	-0.916291	2.51695
TR101284|c0_g1	-2.06627	-2.06627	4.13254
TR75512|c4_g4	-1.77319	-0.856335	2.62953
TR31848|c0_g2	-1.87989	-0.225452	2.10534
TR15622|c0_g1	-1.23197	-0.648931	1.8809
TR81796|c2_g1	-1.14505	-0.938408	2.08346
TR44862|c0_g1	-1.82244	-0.551016	2.37346
TR94029|c3_g1	-1.78584	-0.257265	2.0431
TR97939|c1_g1	-1.66306	-0.823604	2.48667
TR8835|c0_g1	-2.85992	-0.334354	3.19428
TR87820|c1_g1	-1.62806	-0.819062	2.44713
TR88668|c2_g1	-1.11606	-1.02791	2.14397
TR86017|c1_g1	-1.30941	-1.10277	2.41218
TR36645|c0_g1	-3.18153	-0.769294	3.95083
TR97732|c1_g1	-1.57045	-1.49457	3.06502
TR54098|c1_g1	-4.19685	0.455182	3.74166
TR96130|c0_g1	-4.01328	0.00351129	4.00977
TR93787|c0_g1	-2.60538	-0.418882	3.02427
TR33907|c0_g1	-1.66648	-1.45984	3.12632
TR23569|c0_g1	-1.73556	-1.09216	2.82772
TR21690|c0_g6	-2.7904	-2.51778	5.30817
TR89144|c0_g1	-2.71049	-0.81558	3.52607
TR64675|c0_g1	-1.26549	-0.54916	1.81465
TR22079|c0_g1	-3.99042	-0.0362221	4.02664
TR103691|c0_g1	-2.61929	-1.75139	4.37068
TR94772|c0_g1	-2.18544	-1.67347	3.85891
TR18567|c0_g1	-3.64176	2.28378	1.35798
TR643|c1_g1	-1.44661	-0.828371	2.27498
TR82847|c0_g2	-1.41824	-0.230472	1.64871
TR104726|c0_g1	-1.39616	-0.67195	2.06811
TR38398|c0_g1	-2.29815	-0.0279194	2.32607
TR33904|c2_g1	-2.03932	-0.538009	2.57733
TR69503|c1_g1	-2.60118	-0.0244168	2.6256
TR87475|c7_g1	-1.62918	-0.820173	2.44935
TR83488|c0_g1	-1.72885	-0.338178	2.06702
TR252|c0_g1	-1.27202	-1.01019	2.2822
TR51312|c0_g1	-1.71907	-0.491942	2.21101
TR75870|c1_g2	-1.22425	-1.22425	2.44851
TR4268|c1_g1	-1.43653	-1.32283	2.75937
TR85220|c1_g1	-0.941905	-0.724054	1.66596
TR97776|c2_g1	-1.11871	-1.05521	2.17392
TR97664|c0_g1	-1.76299	-0.507793	2.27078
TR70455|c1_g1	-2.09208	-2.09208	4.18417
TR71927|c5_g1	-1.45586	-1.19403	2.6499
TR38841|c1_g1	-1.08732	-0.602929	1.69025
TR70528|c0_g1	-1.42054	-0.828858	2.2494
TR16556|c0_g1	-2.3726	-0.217819	2.59042
TR29977|c0_g3	1.49519	1.30512	-2.80031
TR102656|c0_g1	-1.78446	-0.806262	2.59072
TR8399|c0_g1	-2.15932	-0.500768	2.66009
TR95415|c0_g3	1.79087	1.84006	-3.63093
TR69503|c3_g2	-2.63731	0.0246723	2.61263
TR81095|c1_g5	-2.62426	0.217916	2.40634
TR96326|c1_g1	-1.39504	-0.743357	2.1384
TR94028|c2_g1	-1.65333	-1.65333	3.30667
TR68872|c5_g1	-1.66382	-1.47986	3.14369
TR89129|c0_g1	-1.84608	-1.00773	2.85381
TR100719|c2_g1	-1.23317	-1.19473	2.4279
TR25932|c0_g1	-2.02902	-1.09847	3.1275
TR52858|c0_g1	-2.28463	-0.510632	2.79526
TR77250|c7_g1	-1.39884	-0.982	2.38084
TR63008|c0_g1	-1.58107	-1.51757	3.09864
TR17778|c1_g2	-1.45539	-1.45539	2.91079
TR73583|c1_g1	-1.32809	-0.853006	2.1811
TR45679|c0_g1	-1.83757	-1.02118	2.85875
TR101764|c0_g1	-1.5508	-0.85036	2.40116
TR77288|c0_g1	-1.50537	-0.845447	2.35082
TR89403|c0_g1	-2.07313	-0.896812	2.96995
TR60278|c0_g1	-1.41498	-0.525898	1.94088
TR36957|c0_g1	-1.08328	-0.456606	1.53989
TR8029|c1_g1	-1.27237	-0.637314	1.90969
TR89482|c4_g2	-2.47112	0.0476662	2.42345
TR46376|c0_g1	-3.79869	-1.11432	4.91301
TR48069|c2_g1	-1.24796	-0.811799	2.05976
TR86081|c1_g1	-1.64429	-1.64429	3.28858
TR75381|c0_g1	-1.26253	-1.18666	2.44919
TR91853|c0_g1	-1.42441	-0.841373	2.26578
TR88669|c0_g1	-4.0257	2.6288	1.3969
TR64782|c0_g1	-2.11244	-2.074	4.18644
TR89719|c8_g1	-1.53845	-1.16105	2.6995
TR59741|c0_g2	-2.00945	-0.721976	2.73142
TR57345|c0_g2	-3.03734	-0.829227	3.86657
TR96021|c1_g2	-1.49387	-0.89265	2.38652
TR28000|c0_g2	-1.26404	-0.779643	2.04368
TR83757|c2_g2	-1.55155	-1.06715	2.6187
TR7089|c2_g1	-1.43856	-0.487723	1.92629
TR9116|c0_g1	-1.53878	-0.920543	2.45932
TR95418|c0_g1	-1.48535	-1.19022	2.67557
TR60272|c0_g1	-1.35532	-0.646912	2.00223
TR75518|c2_g1	-2.23828	-0.518878	2.75716
TR73525|c0_g1	-1.35191	-1.22626	2.57817
TR33464|c1_g1	-4.19158	-2.67458	6.86616
TR65038|c1_g1	-0.979789	-0.69646	1.67625
TR70455|c1_g2	-2.75698	-0.305966	3.06294
TR38555|c0_g1	-1.07662	-0.793295	1.86992
TR52859|c0_g1	-1.35211	-1.35211	2.70422
TR102802|c0_g1	-1.31329	-0.703539	2.01683
TR76259|c0_g1	-2.12917	-2.09073	4.2199
TR100486|c0_g1	-1.39602	-0.438475	1.83449
TR86021|c4_g2	-2.87756	0.188877	2.68868
TR36416|c0_g1	-4.30753	2.12088	2.18665
TR67427|c1_g1	-1.28676	-0.841029	2.12779
TR39668|c0_g1	-1.08313	-0.589483	1.67261
TR51070|c0_g1	-2.05246	-0.419264	2.47173
TR78134|c2_g1	-1.85109	-0.52686	2.37795
TR72788|c0_g1	-1.21431	-0.684242	1.89855
TR91830|c2_g2	-1.04743	-0.774811	1.82224
TR30308|c0_g1	-2.03551	0.552099	1.48341
TR32532|c0_g1	-4.03741	2.59342	1.44399
TR40700|c0_g1	-3.64964	-0.028007	3.67764
TR2445|c0_g1	-1.10291	-0.95365	2.05656
TR38738|c0_g1	-4.86073	0.464624	4.3961
TR25535|c0_g1	-1.24224	-1.06975	2.31198
TR26622|c1_g1	-2.23983	-0.834383	3.07421
TR30957|c0_g1	-1.13116	-0.504487	1.63565
TR33183|c0_g1	-1.19127	-0.962294	2.15356
TR82887|c0_g1	-1.23193	-0.555663	1.78759
TR90820|c4_g1	-1.34459	-1.34459	2.68918
TR37495|c0_g2	-1.64613	-0.681174	2.3273
TR56619|c0_g2	-0.903529	-0.840026	1.74356
TR5616|c0_g1	-1.11204	-0.675875	1.78791
TR55804|c0_g1	-2.23793	-1.47409	3.71202
TR60465|c0_g1	-2.06406	-2.06406	4.12813
TR99243|c1_g1	-1.01135	-0.862092	1.87344
TR28309|c0_g1	-1.41596	-0.876927	2.29289
TR102523|c5_g1	-2.05682	-1.5911	3.64792
TR13042|c0_g1	-3.18528	-0.523302	3.70858
TR13280|c0_g1	-1.11602	-0.978513	2.09453
TR46379|c1_g1	-0.881074	-0.792932	1.67401
TR36549|c0_g1	-4.66743	0.461774	4.20566
TR49513|c0_g2	-1.30295	-0.711267	2.01421
TR82843|c1_g1	-0.883581	-0.746077	1.62966
TR40150|c0_g1	-1.88488	-1.88488	3.76976
TR104238|c0_g10	-2.23172	-2.23172	4.46344
TR27944|c0_g1	-4.60647	0.211868	4.3946
TR73867|c1_g2	-1.40936	-0.83502	2.24438
TR38480|c1_g1	-1.21651	-0.392762	1.60927
TR40617|c0_g1	-2.62387	-0.0602275	2.6841
TR90513|c2_g1	-1.50474	-1.20961	2.71435
TR71022|c0_g1	-2.77124	-2.74551	5.51675
TR20601|c1_g1	-1.68744	-1.35059	3.03803
TR14595|c0_g1	-1.69167	-1.20727	2.89894
TR28303|c0_g1	-1.53269	-1.33734	2.87003
TR36264|c0_g1	-2.17321	-0.522906	2.69612
TR104374|c0_g1	-2.24831	-2.24831	4.49663
TR22639|c0_g1	-2.51855	-0.936472	3.45502
TR14314|c2_g1	-0.914047	-0.597902	1.51195
TR71049|c10_g8	-1.56515	-1.15807	2.72321
TR31813|c0_g2	-1.42881	-1.42881	2.85763
TR3122|c0_g1	-2.68404	-0.480214	3.16426
TR100106|c0_g1	-1.31313	-1.30021	2.61334
TR43752|c0_g1	-1.14193	-0.869305	2.01123
TR29318|c0_g1	-2.10759	-1.25399	3.36158
TR99492|c0_g2	-1.11801	-1.11801	2.23602
TR34417|c0_g1	-1.54157	-0.652487	2.19406
TR22270|c0_g1	-1.16141	-0.977448	2.13886
TR81284|c1_g1	-1.84718	-0.724173	2.57135
TR46434|c0_g1	-1.87283	-0.157377	2.03021
TR8842|c0_g1	-2.14347	-1.93882	4.08228
TR28541|c4_g1	-1.27363	-1.03362	2.30724
TR87191|c1_g1	-1.34708	-1.15173	2.49881
TR100459|c0_g2	-1.43919	-1.11266	2.55185
TR67785|c1_g1	-1.48088	-1.30839	2.78927
TR94175|c6_g3	-2.4057	-2.4057	4.81141
TR105517|c2_g1	-1.51154	-0.273369	1.78491
TR75256|c1_g3	-1.93624	-0.964652	2.90089
TR96015|c0_g1	-1.08818	-0.730911	1.81909
TR10351|c0_g1	-2.01435	-1.73102	3.74537
TR96025|c0_g1	-1.50651	-0.949713	2.45622
TR80571|c0_g2	-5.6949	0.584335	5.11056
TR83780|c1_g1	-1.95304	-0.904106	2.85715
TR75944|c2_g5	-1.8769	-0.802391	2.67929
TR65895|c0_g1	-1.87783	-0.886515	2.76435
TR5956|c1_g1	-1.5926	-1.15644	2.74903
TR10472|c0_g1	-1.11617	-1.11617	2.23234
TR58869|c0_g2	-2.22059	-0.629863	2.85045
TR93938|c0_g1	-1.88707	-0.578477	2.46555
TR89468|c0_g1	-1.35897	-1.15233	2.5113
TR86610|c0_g1	-1.60528	-1.35431	2.95959
TR61318|c0_g1	-0.982867	-0.765015	1.74788
TR86681|c0_g1	-1.2255	-1.19976	2.42526
TR22735|c0_g1	-1.71742	-0.23509	1.95251
TR81405|c1_g1	-1.27515	-0.194497	1.46965
TR51674|c0_g1	-4.169	-0.75468	4.92368
TR17687|c0_g1	-2.48432	-1.80805	4.29238
TR46912|c0_g1	-1.15714	-0.840991	1.99813
TR36421|c1_g1	-2.19349	-0.581378	2.77487
TR105228|c0_g1	-2.71195	0.481345	2.23061
TR32503|c0_g1	-4.50477	2.60143	1.90334
TR11721|c0_g1	-2.17346	-1.23612	3.40958
TR29280|c1_g1	-0.932284	-0.564913	1.4972
TR68516|c5_g3	-1.16785	-1.14211	2.30996
TR54971|c0_g1	-1.99272	-1.56619	3.55891
TR20592|c0_g1	-1.47844	-0.487123	1.96556
TR29711|c0_g1	-2.06208	-1.655	3.71708
TR61259|c0_g1	-2.39487	-2.39487	4.78973
TR81544|c1_g2	-0.827691	-0.814765	1.64246
TR79824|c0_g1	-2.24834	-1.07778	3.32612
TR58070|c0_g1	-2.77401	0.136621	2.63739
TR65812|c0_g1	-1.19404	-0.534116	1.72816
TR11731|c1_g1	-2.51368	-2.51368	5.02736
TR98333|c0_g1	1.39029	1.43215	-2.82244
TR72802|c0_g2	-1.35857	-0.642239	2.00081
TR49435|c0_g1	-1.30742	-0.851138	2.15856
TR94026|c3_g1	-1.14221	-1.10377	2.24598
TR24560|c0_g1	-3.545	-0.518201	4.0632
TR25251|c0_g1	-1.36594	-0.939409	2.30535
TR103652|c0_g1	-1.27565	-0.591279	1.86693
TR41394|c0_g1	-1.07319	-0.666112	1.73931
TR69437|c1_g2	-2.04635	-1.67898	3.72533
TR81264|c8_g1	-2.93567	-2.43283	5.3685
TR38500|c0_g1	-1.63664	-0.895927	2.53257
TR11257|c0_g1	-1.57648	-0.521281	2.09776
TR22049|c0_g1	-1.71464	-1.71464	3.42928
TR83891|c1_g2	-1.10509	-1.10509	2.21018
TR85042|c2_g1	-1.07417	-1.07417	2.14833
TR71675|c0_g1	-1.0048	-0.539086	1.54388
TR101710|c5_g1	-1.84248	-1.25944	3.10191
TR42708|c0_g1	-2.23718	-1.96456	4.20173
TR16942|c0_g1	-3.3208	-3.12545	6.44625
TR52621|c0_g1	-2.80307	-0.168247	2.97132
TR77295|c0_g1	-1.25198	-1.05663	2.30861
TR32894|c0_g1	-1.39666	-1.35822	2.75488
TR105553|c1_g1	-2.14175	-0.360181	2.50193
TR65004|c7_g1	-1.13479	-0.622814	1.7576
TR45923|c1_g1	-1.89524	-1.24356	3.1388
TR9285|c0_g1	-1.18744	-0.703045	1.89049
TR88726|c0_g1	-1.99457	0.00866749	1.98591
TR63625|c0_g3	-1.55047	-1.52473	3.07521
TR72231|c1_g1	-4.58439	2.6334	1.95099
TR30364|c0_g1	-1.81472	-1.81472	3.62945
TR87643|c0_g1	-1.50987	-0.858191	2.36807
TR68897|c2_g2	-2.89462	-1.53397	4.42859
TR47769|c1_g1	-1.76277	-0.880717	2.64349
TR36249|c0_g1	-2.33991	-0.431093	2.771
TR102695|c2_g1	-1.40884	-1.34534	2.75418
TR101196|c0_g1	1.31013	0.476001	-1.78613
TR97559|c0_g1	-1.04033	-0.633251	1.67358
TR21683|c0_g2	-0.998614	-0.459579	1.45819
TR23799|c0_g1	-1.23586	-0.760779	1.99664
TR67521|c2_g3	-1.13173	-1.13173	2.26347
TR105226|c1_g1	-1.03176	-0.664393	1.69616
TR102675|c0_g1	-1.12653	-0.474851	1.60139
TR83950|c2_g1	-1.64125	-1.21472	2.85598
TR103674|c0_g1	-1.3732	-1.20071	2.57391
TR64706|c5_g12	-2.30458	-0.577309	2.88188
TR86448|c0_g1	-1.15041	-1.11197	2.26238
TR46445|c0_g1	-1.91826	-1.59172	3.50998
TR12532|c0_g1	-2.58658	-0.903554	3.49013
TR64041|c3_g1	-1.23324	-0.826158	2.0594
TR105069|c0_g1	-1.8639	-0.390892	2.25479
TR89904|c3_g1	-2.83062	0.266655	2.56396
TR55739|c0_g1	-2.86178	-0.580522	3.4423
TR20052|c0_g1	-1.08554	-0.688288	1.77383
TR59157|c0_g1	-1.81434	-0.939348	2.75369
TR55875|c0_g1	-1.46963	-1.09223	2.56186
TR79940|c3_g2	-1.22541	-0.779686	2.0051
TR89445|c1_g1	-1.22498	-0.952357	2.17734
TR64486|c6_g4	-4.08876	3.08121	1.00755
TR13939|c0_g1	-1.50303	-1.42716	2.93019
TR18318|c0_g1	-1.25216	-1.25216	2.50433
TR6523|c0_g1	-1.13134	-1.08031	2.21165
TR81252|c2_g1	-1.66006	-1.57192	3.23199
TR77205|c3_g1	-1.07117	-0.957466	2.02863
TR28555|c1_g1	-1.15731	-0.76995	1.92726
TR23775|c0_g1	-3.06539	-1.02696	4.09235
TR10452|c1_g4	-5.46755	3.16501	2.30254
TR47973|c0_g1	-5.37292	0.710461	4.66246
TR26622|c0_g2	-2.01512	-1.03692	3.05205
TR6325|c0_g1	-2.51516	-1.12449	3.63964
TR21439|c0_g1	-2.13569	-0.416291	2.55198
TR71981|c4_g1	-1.47287	-0.112227	1.5851
TR85447|c2_g1	-1.60191	-0.65107	2.25298
TR97716|c4_g3	-2.40312	0.0549965	2.34813
TR8395|c3_g2	-1.43818	-1.01165	2.44983
TR32928|c0_g1	-1.19778	-0.546101	1.74389
TR83657|c3_g1	-1.32651	-1.28808	2.61459
TR72981|c3_g3	-1.97722	-0.766829	2.74405
TR22066|c3_g2	-0.93645	-0.741103	1.67755
TR81841|c0_g1	-1.72373	-0.870133	2.59386
TR105031|c5_g1	-1.61118	-0.862721	2.4739
TR28368|c0_g1	-2.76482	-2.76482	5.52965
TR50339|c0_g1	-2.6692	-0.387945	3.05714
TR96016|c3_g1	-1.12483	-0.767556	1.89238
TR36897|c0_g1	-0.724269	-0.724269	1.44854
TR70450|c1_g1	-1.75609	-1.65578	3.41187
TR65554|c0_g1	-2.94212	0.504796	2.43733
TR36993|c0_g1	-1.10588	-0.96838	2.07426
TR30880|c0_g1	-2.30589	-0.501837	2.80773
TR104483|c0_g1	-2.13501	-2.13501	4.27003
TR99193|c2_g1	-1.99668	-1.99668	3.99336
TR94212|c4_g3	-1.56541	-1.03534	2.60075
TR35712|c0_g1	-1.09627	-1.09627	2.19253
TR62024|c0_g1	-2.86261	-0.86586	3.72847
TR7368|c0_g1	-1.1664	-0.720669	1.88706
TR105747|c0_g1	-1.41142	-1.00751	2.41893
TR70947|c0_g1	-1.54157	-0.659514	2.20108
TR96841|c1_g3	-1.70846	-1.38192	3.09037
TR73980|c0_g1	-1.86027	-1.72277	3.58304
TR83597|c0_g1	-3.68465	0.94115	2.7435
TR83137|c0_g2	2.17578	2.07484	-4.25062
TR3180|c0_g1	1.64534	2.51059	-4.15593
TR97192|c4_g1	-1.42108	-0.68816	2.10924
TR38861|c0_g1	-1.55397	-0.664889	2.21886
TR83661|c7_g1	-1.84346	-0.441172	2.28463
TR47489|c0_g1	-1.55832	-0.57355	2.13187
TR64376|c1_g4	-1.14396	-1.14396	2.28793
TR73067|c0_g1	-1.22861	-1.22861	2.45722
TR30541|c0_g1	-3.32628	1.63506	1.69122
TR72871|c2_g1	-0.948564	-0.81106	1.75962
TR46243|c0_g1	-5.46587	1.8357	3.63016
TR46198|c0_g1	-1.07055	-0.733696	1.80425
TR102514|c0_g1	-1.37958	-0.813979	2.19356
TR78053|c0_g1	-1.45661	-1.45661	2.91321
TR9027|c2_g1	-1.39455	-0.630712	2.02526
TR83130|c0_g1	-1.96936	-0.650322	2.61968
TR67844|c0_g1	2.23629	-0.309966	-1.92632
TR102997|c0_g1	-2.17775	-0.709427	2.88718
TR94177|c1_g1	-2.02786	-0.823097	2.85096
TR89110|c4_g7	-1.73262	-1.39577	3.12839
TR52006|c0_g1	-1.23485	-0.643169	1.87802
TR73587|c0_g1	-3.55835	-0.50924	4.06759
TR83675|c0_g1	-1.77052	-1.29544	3.06596
TR83670|c2_g1	-2.06752	-0.993012	3.06053
TR94041|c1_g1	-1.56392	-0.792456	2.35637
TR47826|c0_g1	-4.35012	0.241381	4.10874
TR6217|c0_g1	-2.0678	-0.642342	2.71014
TR67152|c2_g1	-1.48206	-0.216025	1.69809
TR29269|c0_g1	-1.67717	-1.66425	3.34142
TR45717|c0_g1	-0.861941	-0.786066	1.64801
TR105239|c0_g1	-1.196	-0.140808	1.33681
TR42154|c0_g1	-2.20521	0.41467	1.79054
TR83862|c1_g1	-1.09305	-0.45799	1.55104
TR36657|c1_g1	-1.40809	-0.723721	2.13181
TR56821|c0_g1	-2.10897	-1.84714	3.95611
TR28297|c0_g1	-1.41691	-0.55615	1.97307
TR22762|c0_g1	-1.34959	-0.77525	2.12484
TR28023|c0_g1	-1.08367	-0.865819	1.94949
TR29269|c2_g1	-2.10752	-2.10752	4.21504
TR34764|c0_g2	-1.50209	-1.03637	2.53846
TR57844|c0_g1	-1.60883	-0.637238	2.24607
TR33090|c0_g1	-0.965771	-0.578408	1.54418
TR68794|c0_g1	-1.39863	-1.39863	2.79727
TR39753|c1_g1	-1.30508	-1.2292	2.53428
TR25047|c0_g1	-2.16339	0.339192	1.8242
TR54300|c0_g1	-1.51215	-1.26118	2.77333
TR102659|c1_g1	-1.16453	-0.980562	2.14509
TR78942|c0_g1	-1.6374	-1.59896	3.23636
TR7966|c0_g1	-2.90956	-2.70292	5.61248
TR73058|c3_g1	-0.985082	-0.896941	1.88202
TR30055|c0_g1	-1.43775	-1.37425	2.812
TR84969|c3_g1	-1.6319	-0.701347	2.33324
TR105119|c1_g1	-1.83564	-1.67472	3.51036
TR785|c0_g1	-1.60846	-0.698498	2.30696
TR65385|c12_g2	-2.3823	-1.12167	3.50396
TR33595|c0_g1	-2.29117	-1.44558	3.73674
TR86498|c0_g1	-2.90573	-0.202104	3.10783
TR82240|c1_g1	-1.67395	-0.820349	2.4943
TR73525|c1_g1	-1.22964	-1.01179	2.24142
TR51819|c0_g1	-2.12989	-0.526293	2.65618
TR94145|c0_g1	-2.37935	-2.29121	4.67056
TR76188|c0_g2	-1.32808	-0.603866	1.93195
TR63172|c3_g1	-2.22506	-0.136581	2.36164
TR96011|c2_g1	-1.06826	-0.8173	1.88556
TR73114|c0_g2	-2.0363	-0.436978	2.47327
TR67809|c2_g1	-2.03405	-1.78309	3.81715
TR51720|c0_g1	-2.39849	-1.08989	3.48838
TR44227|c0_g1	-1.43832	-1.10146	2.53978
TR59754|c0_g1	-1.73782	-1.55386	3.29168
TR53241|c1_g1	-1.06075	-0.557915	1.61867
TR53182|c0_g1	-2.01684	-0.651145	2.66798
TR24467|c0_g1	-1.7223	-1.622	3.3443
TR105478|c1_g1	-2.42508	-2.42508	4.85015
TR62963|c0_g1	-1.55908	-0.382761	1.94185
TR45893|c1_g1	-1.10873	-0.983078	2.09181
TR85480|c1_g3	-1.21818	-1.11787	2.33605
TR67452|c0_g2	-1.83907	-1.56645	3.40551
TR54098|c2_g1	-4.82784	0.319709	4.50813
TR59797|c0_g2	-1.30403	-0.977496	2.28153
TR15449|c0_g1	-0.991932	-0.435135	1.42707
TR74368|c1_g1	-1.77776	-1.60815	3.3859
TR89458|c9_g3	-1.74159	-0.636585	2.37818
TR49024|c0_g1	-1.8103	-1.72216	3.53246
TR86047|c0_g1	-1.14348	-0.649828	1.7933
TR100542|c0_g1	-1.18684	-0.638894	1.82573
TR27265|c0_g2	-1.76641	-0.987357	2.75376
TR76617|c0_g1	-1.66001	-0.709168	2.36918
TR60291|c0_g1	-1.12827	-0.387555	1.51582
TR88696|c1_g1	-1.41479	-1.16383	2.57861
TR65970|c3_g2	-2.06177	-1.75609	3.81786
TR27949|c0_g1	-1.83923	-1.75109	3.59032
TR67136|c6_g2	-2.02103	-1.39436	3.41539
TR67170|c0_g1	-0.912835	-0.586298	1.49913
TR96598|c2_g1	-1.8397	-0.557555	2.39725
TR65928|c2_g1	-0.911553	-0.835678	1.74723
TR83489|c1_g1	-1.34777	-0.729526	2.07729
TR5160|c2_g1	-2.91035	-0.493238	3.40359
TR20493|c0_g2	-1.48118	-1.48118	2.96236
TR15593|c0_g2	-4.36079	3.27114	1.08965
TR69692|c2_g2	-1.98051	-1.90463	3.88514
TR95823|c0_g1	-0.844888	-0.756746	1.60163
TR76067|c0_g1	-2.82008	-2.82008	5.64015
TR28351|c3_g2	-1.46852	-0.776097	2.24462
TR35292|c0_g1	-2.01692	-1.7443	3.76121
TR54543|c0_g1	-3.02317	-0.0190244	3.04219
TR31283|c0_g1	-1.02031	-0.603469	1.62378
TR98337|c1_g1	-1.87934	-1.73008	3.60943
TR71011|c1_g1	-1.46409	-1.20226	2.66635
TR104220|c6_g2	-1.20187	-0.392864	1.59473
TR89424|c2_g1	-1.48118	-1.48118	2.96236
TR92647|c0_g1	-1.25485	-1.12919	2.38404
TR91155|c4_g1	-1.38176	-1.38176	2.76351
TR81369|c0_g1	-1.6984	-1.61026	3.30866
TR24150|c0_g1	-1.15253	-1.15253	2.30506
TR94788|c3_g2	-1.76335	-0.791761	2.55511
TR32891|c1_g1	-1.0248	-0.75218	1.77698
TR81257|c0_g1	-2.28352	1.60858	0.674948
TR105792|c1_g1	-1.60743	-1.53156	3.13899
TR101755|c0_g1	-1.217	-0.245415	1.46242
TR92396|c1_g3	-2.83827	-0.117772	2.95604
TR64337|c0_g1	-1.50994	-1.50994	3.01988
TR81331|c0_g1	-0.964743	-0.567488	1.53223
TR102465|c0_g1	-0.933801	-0.920875	1.85468
TR89741|c0_g1	-1.44526	-0.879667	2.32493
TR77662|c0_g1	-4.89515	2.68329	2.21186
TR94039|c0_g2	-1.45953	-1.11243	2.57196
TR53238|c0_g1	1.83838	1.03737	-2.87575
TR77191|c2_g2	-1.08834	-0.622623	1.71096
TR88900|c0_g1	-1.99136	0.215281	1.77608
TR93279|c0_g2	-1.21367	-0.674639	1.88831
TR7640|c1_g3	-1.12367	-0.630019	1.75369
TR61267|c0_g1	-1.8549	-1.38919	3.2441
TR94175|c11_g1	-2.35619	-2.16084	4.51702
TR86633|c0_g2	-1.26072	-0.757881	2.0186
TR63998|c0_g1	-1.5846	-1.07263	2.65724
TR94315|c1_g1	-1.62619	-1.40834	3.03453
TR75885|c0_g1	-4.10885	0.246937	3.86192
TR7688|c0_g1	-1.29548	-0.839197	2.13467
TR31853|c0_g1	-4.22104	2.71152	1.50952
TR52282|c0_g1	-2.06084	-1.27424	3.33508
TR90291|c1_g1	-1.85203	-1.78909	3.64112
TR29400|c1_g1	-1.13625	-0.709717	1.84597
TR64066|c0_g1	-1.29436	-0.83808	2.13244
TR98892|c0_g3	-2.09457	-0.602978	2.69755
TR57345|c0_g1	-3.17497	-0.66097	3.83594
TR67164|c1_g2	-1.77939	-1.71589	3.49528
TR38219|c0_g2	-1.07236	-0.597279	1.66964
TR13264|c0_g1	-1.51617	-0.848051	2.36422
TR24303|c0_g3	-4.93992	2.97273	1.96719
TR84085|c3_g1	-2.22581	-2.22581	4.45163
TR38149|c0_g1	-2.51898	-0.301133	2.82012
TR100097|c1_g2	-1.43795	-1.05058	2.48853
TR73941|c5_g1	-1.30456	-0.268232	1.57279
TR85015|c5_g1	-0.892546	-0.879619	1.77216
TR73075|c0_g1	-1.76042	-1.23937	2.9998
TR42082|c0_g1	-1.22233	-1.22233	2.44466
TR13259|c0_g1	-1.26857	-0.584202	1.85277
TR12005|c0_g1	-1.62225	-0.970564	2.59281
TR91047|c2_g1	-1.5173	-0.187891	1.70519
TR55184|c0_g1	-1.60998	-1.60998	3.21997
TR14965|c0_g1	-2.35272	-0.962053	3.31477
TR65935|c0_g1	-1.37538	-1.37538	2.75076
TR91022|c1_g1	-0.823203	-0.445802	1.269
TR34386|c2_g1	-1.69577	-1.10409	2.79986
TR35730|c0_g1	-1.18309	-0.644058	1.82715
TR104194|c0_g1	-1.26478	-0.638111	1.9029
TR34869|c0_g1	-1.26186	-0.601934	1.86379
TR36701|c0_g1	-1.36288	-0.56878	1.93166
TR48777|c0_g1	-1.13943	-1.01378	2.15321
[truncated: 2,773 more rows]

## Sheet: Table S2
Table S2. Results of differential expression analysis, comparison AxP.
Trinity gene	sampleA	sampleB	logFC	logCPM	PValue	FDR
TR41714|c0_g1	POSTERIOR REGENERATION	ANTERIOR REGENERATION	-18.7494	12.9643	2.10304e-10	1.0679e-05
TR83771|c0_g2	POSTERIOR REGENERATION	ANTERIOR REGENERATION	-19.8149	11.0913	9.40467e-10	2.3878e-05
TR73554|c2_g2	POSTERIOR REGENERATION	ANTERIOR REGENERATION	18.4394	9.71624	6.33045e-09	0.000107151
TR73554|c1_g1	POSTERIOR REGENERATION	ANTERIOR REGENERATION	18.1232	9.40009	9.81357e-09	0.000124581
TR63360|c0_g1	POSTERIOR REGENERATION	ANTERIOR REGENERATION	-17.633	8.90918	1.936e-08	0.000196616
TR15971|c0_g1	POSTERIOR REGENERATION	ANTERIOR REGENERATION	-16.7765	8.05246	6.34665e-08	0.000303003
TR55047|c0_g2	POSTERIOR REGENERATION	ANTERIOR REGENERATION	-16.7749	8.05091	6.36052e-08	0.000303003
TR82280|c0_g1	POSTERIOR REGENERATION	ANTERIOR REGENERATION	-16.7722	8.04821	6.38373e-08	0.000303003
TR16982|c0_g1	POSTERIOR REGENERATION	ANTERIOR REGENERATION	-16.7421	8.01811	6.65566e-08	0.000303003
TR75486|c0_g1	POSTERIOR REGENERATION	ANTERIOR REGENERATION	-16.722	7.99795	6.84395e-08	0.000303003
TR29517|c0_g1	POSTERIOR REGENERATION	ANTERIOR REGENERATION	-16.6939	7.96991	7.11536e-08	0.000303003
TR88042|c0_g1	POSTERIOR REGENERATION	ANTERIOR REGENERATION	-16.6894	7.96541	7.1605e-08	0.000303003
TR86075|c0_g2	POSTERIOR REGENERATION	ANTERIOR REGENERATION	-16.5281	7.80402	8.9542e-08	0.000333429
TR69440|c0_g1	POSTERIOR REGENERATION	ANTERIOR REGENERATION	-16.4835	7.75935	9.52631e-08	0.000333429
TR81792|c0_g1	POSTERIOR REGENERATION	ANTERIOR REGENERATION	-16.3931	7.66898	1.07968e-07	0.000333429
TR75185|c0_g1	POSTERIOR REGENERATION	ANTERIOR REGENERATION	-16.3899	7.66579	1.0844e-07	0.000333429
TR25086|c0_g1	POSTERIOR REGENERATION	ANTERIOR REGENERATION	-13.058	10.7884	1.11627e-07	0.000333429
TR84085|c3_g1	POSTERIOR REGENERATION	ANTERIOR REGENERATION	-16.2636	7.53938	1.29197e-07	0.000357046
TR73554|c2_g3	POSTERIOR REGENERATION	ANTERIOR REGENERATION	16.2394	7.51768	1.33596e-07	0.000357046
TR97746|c0_g1	POSTERIOR REGENERATION	ANTERIOR REGENERATION	-13.037	9.10331	1.4793e-07	0.000375586
TR81792|c1_g1	POSTERIOR REGENERATION	ANTERIOR REGENERATION	-13.5585	8.67591	1.60484e-07	0.000388059
TR38826|c0_g1	POSTERIOR REGENERATION	ANTERIOR REGENERATION	-13.901	8.11556	1.74438e-07	0.000402626
TR76067|c0_g1	POSTERIOR REGENERATION	ANTERIOR REGENERATION	-15.9337	7.20929	2.04114e-07	0.00045064
TR28368|c0_g1	POSTERIOR REGENERATION	ANTERIOR REGENERATION	-15.8295	7.10505	2.35817e-07	0.000483198
TR104422|c0_g1	POSTERIOR REGENERATION	ANTERIOR REGENERATION	-13.2487	8.36605	2.46542e-07	0.000483198
TR67841|c0_g1	POSTERIOR REGENERATION	ANTERIOR REGENERATION	15.7474	7.02636	2.64196e-07	0.000483198
TR74956|c0_g1	POSTERIOR REGENERATION	ANTERIOR REGENERATION	-15.7255	7.00096	2.72378e-07	0.000483198
TR71022|c0_g1	POSTERIOR REGENERATION	ANTERIOR REGENERATION	-13.1688	8.28618	2.75396e-07	0.000483198
TR100490|c0_g1	POSTERIOR REGENERATION	ANTERIOR REGENERATION	15.7105	6.9896	2.78046e-07	0.000483198
TR65489|c0_g1	POSTERIOR REGENERATION	ANTERIOR REGENERATION	-15.6915	6.96699	2.85471e-07	0.000483198
TR75924|c0_g1	POSTERIOR REGENERATION	ANTERIOR REGENERATION	-15.6424	6.91787	3.05584e-07	0.000490273
TR41707|c0_g1	POSTERIOR REGENERATION	ANTERIOR REGENERATION	-12.2746	9.31477	3.08961e-07	0.000490273
TR60465|c0_g1	POSTERIOR REGENERATION	ANTERIOR REGENERATION	-15.5438	6.81915	3.50347e-07	0.000523716
TR91129|c1_g1	POSTERIOR REGENERATION	ANTERIOR REGENERATION	-12.9945	8.11182	3.50664e-07	0.000523716
TR70465|c2_g1	POSTERIOR REGENERATION	ANTERIOR REGENERATION	-12.3271	8.70491	3.85416e-07	0.000545867
TR24085|c1_g1	POSTERIOR REGENERATION	ANTERIOR REGENERATION	-15.4719	6.74726	3.86995e-07	0.000545867
TR29659|c0_g1	POSTERIOR REGENERATION	ANTERIOR REGENERATION	-13.2327	7.44707	4.40439e-07	0.000592742
TR47488|c1_g3	POSTERIOR REGENERATION	ANTERIOR REGENERATION	-13.2276	7.44198	4.43573e-07	0.000592742
TR20563|c0_g1	POSTERIOR REGENERATION	ANTERIOR REGENERATION	15.3493	6.62905	4.58749e-07	0.000597303
TR97271|c1_g1	POSTERIOR REGENERATION	ANTERIOR REGENERATION	-15.3303	6.60548	4.71008e-07	0.000597933
TR34320|c0_g3	POSTERIOR REGENERATION	ANTERIOR REGENERATION	15.2984	6.57829	4.92229e-07	0.000609631
TR93996|c0_g1	POSTERIOR REGENERATION	ANTERIOR REGENERATION	-15.2204	6.49553	5.48471e-07	0.00065075
TR65864|c5_g2	POSTERIOR REGENERATION	ANTERIOR REGENERATION	-15.217	6.49212	5.5106e-07	0.00065075
TR37727|c0_g1	POSTERIOR REGENERATION	ANTERIOR REGENERATION	-11.77	9.60628	5.74577e-07	0.000657108
TR94175|c6_g2	POSTERIOR REGENERATION	ANTERIOR REGENERATION	-15.1771	6.45214	5.82325e-07	0.000657108
TR27146|c0_g1	POSTERIOR REGENERATION	ANTERIOR REGENERATION	-11.9693	8.0356	6.49601e-07	0.000708415
TR102531|c0_g1	POSTERIOR REGENERATION	ANTERIOR REGENERATION	-15.0887	6.36372	6.58305e-07	0.000708415
TR72159|c2_g2	POSTERIOR REGENERATION	ANTERIOR REGENERATION	-12.5276	7.64485	6.69645e-07	0.000708415
TR83771|c4_g3	POSTERIOR REGENERATION	ANTERIOR REGENERATION	-11.674	8.7142	7.10168e-07	0.000735951
TR71697|c0_g1	POSTERIOR REGENERATION	ANTERIOR REGENERATION	-14.992	6.26686	7.52443e-07	0.000758907
TR22574|c0_g1	POSTERIOR REGENERATION	ANTERIOR REGENERATION	-12.4343	7.5515	7.6221e-07	0.000758907
TR72984|c0_g1	POSTERIOR REGENERATION	ANTERIOR REGENERATION	-14.9615	6.2364	7.85125e-07	0.00076669
TR104374|c2_g1	POSTERIOR REGENERATION	ANTERIOR REGENERATION	-12.352	7.46914	8.54155e-07	0.000808481
TR68501|c0_g1	POSTERIOR REGENERATION	ANTERIOR REGENERATION	-11.7963	7.46464	8.59765e-07	0.000808481
TR102531|c1_g1	POSTERIOR REGENERATION	ANTERIOR REGENERATION	-11.7347	7.40305	9.36302e-07	0.000828176
TR49060|c0_g1	POSTERIOR REGENERATION	ANTERIOR REGENERATION	-14.8225	6.09725	9.51924e-07	0.000828176
TR63978|c1_g1	POSTERIOR REGENERATION	ANTERIOR REGENERATION	-14.8186	6.09326	9.56768e-07	0.000828176
TR77207|c0_g3	POSTERIOR REGENERATION	ANTERIOR REGENERATION	-12.6726	6.88667	9.5715e-07	0.000828176
TR18071|c0_g1	POSTERIOR REGENERATION	ANTERIOR REGENERATION	-14.8085	6.08322	9.70421e-07	0.000828176
TR34320|c0_g1	POSTERIOR REGENERATION	ANTERIOR REGENERATION	14.7796	6.06095	1.00965e-06	0.000828176
TR16942|c0_g1	POSTERIOR REGENERATION	ANTERIOR REGENERATION	-11.6649	7.33322	1.03139e-06	0.000828176
TR60306|c0_g1	POSTERIOR REGENERATION	ANTERIOR REGENERATION	-11.4298	8.78674	1.03215e-06	0.000828176
TR11731|c0_g2	POSTERIOR REGENERATION	ANTERIOR REGENERATION	-14.7437	6.01835	1.06135e-06	0.000828176
TR49032|c0_g1	POSTERIOR REGENERATION	ANTERIOR REGENERATION	-11.5823	8.21625	1.06186e-06	0.000828176
TR94175|c6_g3	POSTERIOR REGENERATION	ANTERIOR REGENERATION	-14.73	6.00459	1.08184e-06	0.000828176
TR75526|c0_g1	POSTERIOR REGENERATION	ANTERIOR REGENERATION	-11.336	9.53158	1.11096e-06	0.000828176
TR99193|c3_g1	POSTERIOR REGENERATION	ANTERIOR REGENERATION	-14.7038	5.97831	1.1219e-06	0.000828176
TR86673|c0_g1	POSTERIOR REGENERATION	ANTERIOR REGENERATION	-11.3621	8.71902	1.13365e-06	0.000828176
TR75159|c0_g1	POSTERIOR REGENERATION	ANTERIOR REGENERATION	-12.5392	6.75318	1.15131e-06	0.000828176
TR47488|c0_g1	POSTERIOR REGENERATION	ANTERIOR REGENERATION	-11.5846	7.25292	1.15274e-06	0.000828176
TR15367|c0_g1	POSTERIOR REGENERATION	ANTERIOR REGENERATION	-14.666	5.94046	1.18257e-06	0.000828176
TR44468|c0_g1	POSTERIOR REGENERATION	ANTERIOR REGENERATION	-14.6637	5.93823	1.18629e-06	0.000828176
TR101003|c0_g1	POSTERIOR REGENERATION	ANTERIOR REGENERATION	-12.5149	6.72893	1.19059e-06	0.000828176
TR36671|c0_g1	POSTERIOR REGENERATION	ANTERIOR REGENERATION	-14.6464	5.92087	1.21515e-06	0.000833841
TR65864|c1_g1	POSTERIOR REGENERATION	ANTERIOR REGENERATION	-11.5295	7.19771	1.24419e-06	0.000842383
TR22711|c0_g1	POSTERIOR REGENERATION	ANTERIOR REGENERATION	-14.5225	5.79681	1.44225e-06	0.00094222
TR21006|c0_g1	POSTERIOR REGENERATION	ANTERIOR REGENERATION	14.4947	5.77715	1.49886e-06	0.00094222
TR93322|c0_g1	POSTERIOR REGENERATION	ANTERIOR REGENERATION	-14.4827	5.75697	1.52353e-06	0.00094222
TR43373|c0_g1	POSTERIOR REGENERATION	ANTERIOR REGENERATION	-14.4764	5.75064	1.53774e-06	0.00094222
TR94758|c3_g1	POSTERIOR REGENERATION	ANTERIOR REGENERATION	-14.4726	5.74683	1.54548e-06	0.00094222
TR94793|c0_g1	POSTERIOR REGENERATION	ANTERIOR REGENERATION	-11.0901	9.28573	1.56191e-06	0.00094222
TR29679|c1_g1	POSTERIOR REGENERATION	ANTERIOR REGENERATION	-11.3158	7.69365	1.56463e-06	0.00094222
TR94028|c2_g1	POSTERIOR REGENERATION	ANTERIOR REGENERATION	-14.4605	5.73471	1.57131e-06	0.00094222
TR70556|c1_g1	POSTERIOR REGENERATION	ANTERIOR REGENERATION	-11.2905	7.92441	1.59105e-06	0.00094222
TR87176|c2_g1	POSTERIOR REGENERATION	ANTERIOR REGENERATION	-11.0676	8.10787	1.6453e-06	0.00094222
TR102671|c1_g1	POSTERIOR REGENERATION	ANTERIOR REGENERATION	-14.4255	5.69967	1.64914e-06	0.00094222
TR71823|c1_g1	POSTERIOR REGENERATION	ANTERIOR REGENERATION	-12.2717	6.48554	1.66792e-06	0.00094222
TR28441|c0_g1	POSTERIOR REGENERATION	ANTERIOR REGENERATION	-12.2687	6.48249	1.67512e-06	0.00094222
TR72582|c0_g1	POSTERIOR REGENERATION	ANTERIOR REGENERATION	-11.079	8.43595	1.67818e-06	0.00094222
TR25008|c0_g1	POSTERIOR REGENERATION	ANTERIOR REGENERATION	-14.4084	5.68249	1.68898e-06	0.00094222
TR88492|c5_g1	POSTERIOR REGENERATION	ANTERIOR REGENERATION	-14.4064	5.6805	1.69406e-06	0.00094222
TR71296|c1_g1	POSTERIOR REGENERATION	ANTERIOR REGENERATION	-14.387	5.66107	1.73951e-06	0.00094222
TR55431|c0_g1	POSTERIOR REGENERATION	ANTERIOR REGENERATION	-11.2125	8.06381	1.74871e-06	0.00094222
TR62961|c0_g1	POSTERIOR REGENERATION	ANTERIOR REGENERATION	-14.3822	5.65634	1.75149e-06	0.00094222
TR86081|c1_g3	POSTERIOR REGENERATION	ANTERIOR REGENERATION	-11.0105	8.05083	1.78068e-06	0.00094222
TR6323|c0_g1	POSTERIOR REGENERATION	ANTERIOR REGENERATION	-14.37	5.6441	1.78131e-06	0.00094222
TR79050|c2_g2	POSTERIOR REGENERATION	ANTERIOR REGENERATION	-14.3591	5.63314	1.80908e-06	0.000947045
TR64017|c1_g1	POSTERIOR REGENERATION	ANTERIOR REGENERATION	-14.3314	5.60536	1.87993e-06	0.000970306
TR7966|c0_g1	POSTERIOR REGENERATION	ANTERIOR REGENERATION	-11.0017	8.49426	1.89173e-06	0.000970306
TR21690|c0_g5	POSTERIOR REGENERATION	ANTERIOR REGENERATION	-10.9306	7.97091	1.98924e-06	0.000997322
TR4100|c0_g1	POSTERIOR REGENERATION	ANTERIOR REGENERATION	-11.1794	6.84759	2.02071e-06	0.000997322
TR68291|c0_g1	POSTERIOR REGENERATION	ANTERIOR REGENERATION	-14.2786	5.55253	2.02138e-06	0.000997322
TR64782|c0_g1	POSTERIOR REGENERATION	ANTERIOR REGENERATION	-11.1708	6.83897	2.04531e-06	0.000997322
TR71031|c2_g4	POSTERIOR REGENERATION	ANTERIOR REGENERATION	-14.2669	5.54084	2.05498e-06	0.000997322
TR82878|c0_g1	POSTERIOR REGENERATION	ANTERIOR REGENERATION	-14.2544	5.52833	2.09117e-06	0.000997322
TR83137|c0_g2	POSTERIOR REGENERATION	ANTERIOR REGENERATION	14.2536	5.53711	2.09291e-06	0.000997322
TR20736|c0_g1	POSTERIOR REGENERATION	ANTERIOR REGENERATION	-11.1486	6.81673	2.1088e-06	0.000997322
TR29679|c0_g1	POSTERIOR REGENERATION	ANTERIOR REGENERATION	-14.2441	5.51793	2.12117e-06	0.000997322
TR93943|c0_g1	POSTERIOR REGENERATION	ANTERIOR REGENERATION	-14.2321	5.50597	2.15729e-06	0.001005
TR63394|c3_g1	POSTERIOR REGENERATION	ANTERIOR REGENERATION	14.2162	5.49989	2.20377e-06	0.00101732
TR18390|c0_g1	POSTERIOR REGENERATION	ANTERIOR REGENERATION	-14.1677	5.44145	2.35673e-06	0.00107813
TR76259|c0_g1	POSTERIOR REGENERATION	ANTERIOR REGENERATION	-11.0369	6.70503	2.46168e-06	0.00111061
TR38514|c0_g1	POSTERIOR REGENERATION	ANTERIOR REGENERATION	-14.1336	5.40727	2.47147e-06	0.00111061
TR5584|c0_g1	POSTERIOR REGENERATION	ANTERIOR REGENERATION	-14.1207	5.39435	2.51695e-06	0.00112112
TR76495|c0_g1	POSTERIOR REGENERATION	ANTERIOR REGENERATION	-14.1085	5.38212	2.55897e-06	0.00112112
TR27204|c0_g1	POSTERIOR REGENERATION	ANTERIOR REGENERATION	-11.5522	6.66903	2.5864e-06	0.00112112
TR44288|c0_g1	POSTERIOR REGENERATION	ANTERIOR REGENERATION	-10.9721	7.03823	2.5864e-06	0.00112112
TR52261|c0_g1	POSTERIOR REGENERATION	ANTERIOR REGENERATION	-14.0921	5.36566	2.61909e-06	0.00112112
TR105471|c3_g1	POSTERIOR REGENERATION	ANTERIOR REGENERATION	-14.078	5.35152	2.66873e-06	0.00112112
TR20618|c0_g2	POSTERIOR REGENERATION	ANTERIOR REGENERATION	-10.7664	8.49713	2.67203e-06	0.00112112
TR3508|c0_g1	POSTERIOR REGENERATION	ANTERIOR REGENERATION	-14.0755	5.34901	2.67883e-06	0.00112112
TR105777|c2_g1	POSTERIOR REGENERATION	ANTERIOR REGENERATION	-11.9258	6.13934	2.69358e-06	0.00112112
TR91997|c1_g8	POSTERIOR REGENERATION	ANTERIOR REGENERATION	14.065	5.34952	2.71721e-06	0.00112176
TR72989|c1_g1	POSTERIOR REGENERATION	ANTERIOR REGENERATION	-14.0476	5.32111	2.78303e-06	0.00113967
TR25086|c0_g2	POSTERIOR REGENERATION	ANTERIOR REGENERATION	-10.7048	8.19745	2.85421e-06	0.00115947
TR71463|c0_g1	POSTERIOR REGENERATION	ANTERIOR REGENERATION	-10.9112	6.57931	2.92999e-06	0.00118081
TR47488|c1_g2	POSTERIOR REGENERATION	ANTERIOR REGENERATION	-13.9938	5.26718	2.9985e-06	0.00119192
TR103965|c0_g1	POSTERIOR REGENERATION	ANTERIOR REGENERATION	-13.9929	5.26629	3.00451e-06	0.00119192
TR105571|c0_g1	POSTERIOR REGENERATION	ANTERIOR REGENERATION	13.9801	5.26507	3.05628e-06	0.00120229
TR83851|c0_g1	POSTERIOR REGENERATION	ANTERIOR REGENERATION	-13.9751	5.24844	3.07799e-06	0.00120229
TR70622|c0_g1	POSTERIOR REGENERATION	ANTERIOR REGENERATION	-11.822	6.03545	3.109e-06	0.00120513
TR55184|c0_g1	POSTERIOR REGENERATION	ANTERIOR REGENERATION	-13.936	5.20931	3.25013e-06	0.00123738
TR7391|c0_g1	POSTERIOR REGENERATION	ANTERIOR REGENERATION	-13.9222	5.1954	3.31189e-06	0.00123738
TR73108|c0_g1	POSTERIOR REGENERATION	ANTERIOR REGENERATION	-13.9184	5.19167	3.32935e-06	0.00123738
TR104776|c1_g1	POSTERIOR REGENERATION	ANTERIOR REGENERATION	-13.9128	5.18606	3.35404e-06	0.00123738
TR5285|c0_g1	POSTERIOR REGENERATION	ANTERIOR REGENERATION	-13.9119	5.18512	3.36115e-06	0.00123738
TR79811|c0_g1	POSTERIOR REGENERATION	ANTERIOR REGENERATION	-10.5772	7.9343	3.36273e-06	0.00123738
TR71267|c1_g1	POSTERIOR REGENERATION	ANTERIOR REGENERATION	-13.9081	5.18136	3.37901e-06	0.00123738
TR18588|c0_g1	POSTERIOR REGENERATION	ANTERIOR REGENERATION	-10.4752	8.89182	3.38969e-06	0.00123738
TR83771|c3_g1	POSTERIOR REGENERATION	ANTERIOR REGENERATION	-13.9006	5.17382	3.41151e-06	0.00123738
TR77207|c0_g4	POSTERIOR REGENERATION	ANTERIOR REGENERATION	-11.3444	6.46121	3.44872e-06	0.00124201
TR105757|c0_g1	POSTERIOR REGENERATION	ANTERIOR REGENERATION	-11.7385	5.9519	3.48977e-06	0.00124794
TR102458|c0_g1	POSTERIOR REGENERATION	ANTERIOR REGENERATION	-10.7798	6.44785	3.51456e-06	0.00124801
TR89728|c0_g1	POSTERIOR REGENERATION	ANTERIOR REGENERATION	-10.7062	7.34019	3.57384e-06	0.00126025
TR79820|c2_g1	POSTERIOR REGENERATION	ANTERIOR REGENERATION	-11.3036	6.42034	3.65038e-06	0.00127836
TR40150|c0_g1	POSTERIOR REGENERATION	ANTERIOR REGENERATION	-13.8429	5.11594	3.69754e-06	0.00128601
TR68630|c0_g1	POSTERIOR REGENERATION	ANTERIOR REGENERATION	-13.8281	5.1011	3.77255e-06	0.00130317
TR47769|c2_g1	POSTERIOR REGENERATION	ANTERIOR REGENERATION	-13.8181	5.09112	3.82383e-06	0.00131196
TR24109|c0_g1	POSTERIOR REGENERATION	ANTERIOR REGENERATION	-13.7714	5.04431	4.08231e-06	0.00138197
TR47488|c1_g1	POSTERIOR REGENERATION	ANTERIOR REGENERATION	-13.7714	5.04431	4.08231e-06	0.00138197
TR105478|c1_g1	POSTERIOR REGENERATION	ANTERIOR REGENERATION	-13.7662	5.03913	4.11104e-06	0.00138248
TR103059|c0_g1	POSTERIOR REGENERATION	ANTERIOR REGENERATION	-11.2047	6.32138	4.18629e-06	0.001385
TR83848|c0_g1	POSTERIOR REGENERATION	ANTERIOR REGENERATION	-10.652	6.31995	4.19438e-06	0.001385
TR96349|c2_g1	POSTERIOR REGENERATION	ANTERIOR REGENERATION	-13.7433	5.01611	4.24412e-06	0.001385
TR48995|c0_g1	POSTERIOR REGENERATION	ANTERIOR REGENERATION	-13.738	5.01082	4.27457e-06	0.001385
TR46389|c0_g1	POSTERIOR REGENERATION	ANTERIOR REGENERATION	-13.7359	5.00871	4.28479e-06	0.001385
TR95285|c0_g1	POSTERIOR REGENERATION	ANTERIOR REGENERATION	-13.7306	5.00339	4.32086e-06	0.001385
TR20083|c1_g1	POSTERIOR REGENERATION	ANTERIOR REGENERATION	-13.7285	5.00126	4.33125e-06	0.001385
TR55047|c0_g1	POSTERIOR REGENERATION	ANTERIOR REGENERATION	-10.311	8.14765	4.33674e-06	0.001385
TR26373|c0_g1	POSTERIOR REGENERATION	ANTERIOR REGENERATION	-13.7038	4.97654	4.48074e-06	0.00142205
TR21006|c0_g3	POSTERIOR REGENERATION	ANTERIOR REGENERATION	-13.6853	4.958	4.59798e-06	0.00144196
TR55431|c0_g2	POSTERIOR REGENERATION	ANTERIOR REGENERATION	-13.6831	4.9558	4.60939e-06	0.00144196
TR29269|c0_g1	POSTERIOR REGENERATION	ANTERIOR REGENERATION	-11.5348	5.74789	4.62868e-06	0.00144196
TR65365|c1_g1	POSTERIOR REGENERATION	ANTERIOR REGENERATION	-13.6621	4.93475	4.74963e-06	0.00147062
TR97967|c3_g1	POSTERIOR REGENERATION	ANTERIOR REGENERATION	-10.4913	7.12524	4.81264e-06	0.0014811
TR71974|c0_g1	POSTERIOR REGENERATION	ANTERIOR REGENERATION	-13.6352	4.90772	4.92781e-06	0.00149059
TR29314|c0_g1	POSTERIOR REGENERATION	ANTERIOR REGENERATION	-11.4877	5.70077	4.93888e-06	0.00149059
TR42433|c0_g1	POSTERIOR REGENERATION	ANTERIOR REGENERATION	-13.6317	4.9043	4.95317e-06	0.00149059
TR99193|c2_g2	POSTERIOR REGENERATION	ANTERIOR REGENERATION	-11.4844	5.69748	4.96091e-06	0.00149059
TR71454|c1_g1	POSTERIOR REGENERATION	ANTERIOR REGENERATION	-13.6123	4.8848	5.08958e-06	0.00151989
TR3005|c1_g1	POSTERIOR REGENERATION	ANTERIOR REGENERATION	-10.1013	10.0965	5.14293e-06	0.00151989
TR62339|c0_g1	POSTERIOR REGENERATION	ANTERIOR REGENERATION	-10.1738	9.05353	5.14822e-06	0.00151989
TR101657|c0_g1	POSTERIOR REGENERATION	ANTERIOR REGENERATION	-13.5926	4.86502	5.2248e-06	0.00153358
TR98596|c2_g1	POSTERIOR REGENERATION	ANTERIOR REGENERATION	-10.2363	7.44381	5.30755e-06	0.00154892
TR105557|c0_g1	POSTERIOR REGENERATION	ANTERIOR REGENERATION	-10.4682	6.13611	5.40982e-06	0.00156975
TR73990|c0_g1	POSTERIOR REGENERATION	ANTERIOR REGENERATION	-10.1842	8.38022	5.47725e-06	0.00157723
TR77207|c0_g1	POSTERIOR REGENERATION	ANTERIOR REGENERATION	-10.1523	8.08764	5.49775e-06	0.00157723
TR67841|c0_g4	POSTERIOR REGENERATION	ANTERIOR REGENERATION	13.5475	4.8354	5.56459e-06	0.00158744
TR71859|c0_g1	POSTERIOR REGENERATION	ANTERIOR REGENERATION	-13.539	4.81133	5.63343e-06	0.00159009
TR61259|c0_g1	POSTERIOR REGENERATION	ANTERIOR REGENERATION	-13.5342	4.80646	5.66444e-06	0.00159009
TR64655|c1_g1	POSTERIOR REGENERATION	ANTERIOR REGENERATION	-10.4348	6.10273	5.66782e-06	0.00159009
TR79992|c0_g4	POSTERIOR REGENERATION	ANTERIOR REGENERATION	13.5232	4.81129	5.75104e-06	0.00159258
TR24115|c0_g1	POSTERIOR REGENERATION	ANTERIOR REGENERATION	-13.5195	4.79175	5.78302e-06	0.00159258
TR57816|c0_g1	POSTERIOR REGENERATION	ANTERIOR REGENERATION	-10.2085	7.93946	5.78573e-06	0.00159258
TR81264|c8_g2	POSTERIOR REGENERATION	ANTERIOR REGENERATION	-10.3696	6.74737	5.80214e-06	0.00159258
TR65336|c0_g1	POSTERIOR REGENERATION	ANTERIOR REGENERATION	-10.1452	7.18565	5.90307e-06	0.00159635
TR96335|c0_g1	POSTERIOR REGENERATION	ANTERIOR REGENERATION	-11.3575	5.57036	5.91593e-06	0.00159635
TR38485|c0_g1	POSTERIOR REGENERATION	ANTERIOR REGENERATION	-13.5022	4.7744	5.92197e-06	0.00159635
TR18076|c0_g1	POSTERIOR REGENERATION	ANTERIOR REGENERATION	-9.98295	11.0653	5.94843e-06	0.00159635
TR65864|c4_g1	POSTERIOR REGENERATION	ANTERIOR REGENERATION	-10.9476	6.06414	5.9756e-06	0.00159635
TR5633|c0_g1	POSTERIOR REGENERATION	ANTERIOR REGENERATION	-10.3218	7.17325	6.00451e-06	0.00159635
TR13281|c0_g1	POSTERIOR REGENERATION	ANTERIOR REGENERATION	-10.3714	6.03927	6.18766e-06	0.00163367
TR33464|c1_g1	POSTERIOR REGENERATION	ANTERIOR REGENERATION	-9.96247	10.9675	6.20922e-06	0.00163367
TR21690|c0_g3	POSTERIOR REGENERATION	ANTERIOR REGENERATION	-13.458	4.73008	6.29663e-06	0.00164205
TR16099|c0_g1	POSTERIOR REGENERATION	ANTERIOR REGENERATION	-13.4567	4.72879	6.30577e-06	0.00164205
TR13719|c0_g1	POSTERIOR REGENERATION	ANTERIOR REGENERATION	-10.2884	6.92238	6.37312e-06	0.00165113
TR1682|c0_g1	POSTERIOR REGENERATION	ANTERIOR REGENERATION	-10.3437	6.01149	6.43039e-06	0.00165751
TR81347|c0_g1	POSTERIOR REGENERATION	ANTERIOR REGENERATION	-10.3293	5.99714	6.55912e-06	0.00168215
TR71470|c0_g1	POSTERIOR REGENERATION	ANTERIOR REGENERATION	-13.4216	4.69361	6.62848e-06	0.00169139
TR96606|c4_g2	POSTERIOR REGENERATION	ANTERIOR REGENERATION	-10.2863	6.35235	6.68285e-06	0.00169674
TR69885|c0_g1	POSTERIOR REGENERATION	ANTERIOR REGENERATION	-13.4071	4.67903	6.75845e-06	0.0017074
TR104564|c0_g1	POSTERIOR REGENERATION	ANTERIOR REGENERATION	-10.0665	7.4238	6.82013e-06	0.00170848
TR26096|c0_g1	POSTERIOR REGENERATION	ANTERIOR REGENERATION	-13.3991	4.67101	6.83002e-06	0.00170848
TR83771|c5_g2	POSTERIOR REGENERATION	ANTERIOR REGENERATION	-10.0625	7.79355	7.08099e-06	0.00176258
TR87971|c0_g1	POSTERIOR REGENERATION	ANTERIOR REGENERATION	-13.3626	4.63438	7.18324e-06	0.00176764
TR11608|c0_g1	POSTERIOR REGENERATION	ANTERIOR REGENERATION	-11.2167	5.42936	7.18864e-06	0.00176764
TR29665|c0_g1	POSTERIOR REGENERATION	ANTERIOR REGENERATION	-9.83561	12.4767	7.20578e-06	0.00176764
TR65967|c0_g1	POSTERIOR REGENERATION	ANTERIOR REGENERATION	-13.353	4.62473	7.28433e-06	0.00177832
TR56847|c0_g1	POSTERIOR REGENERATION	ANTERIOR REGENERATION	-13.3474	4.61919	7.34142e-06	0.00178368
TR73676|c0_g1	POSTERIOR REGENERATION	ANTERIOR REGENERATION	-10.2361	5.90387	7.46247e-06	0.00180041
TR99193|c1_g1	POSTERIOR REGENERATION	ANTERIOR REGENERATION	-13.3265	4.5982	7.55258e-06	0.00180041
TR86055|c1_g1	POSTERIOR REGENERATION	ANTERIOR REGENERATION	-9.84759	8.77622	7.56022e-06	0.00180041
TR11731|c1_g1	POSTERIOR REGENERATION	ANTERIOR REGENERATION	-13.3209	4.59256	7.61286e-06	0.00180041
TR68763|c0_g3	POSTERIOR REGENERATION	ANTERIOR REGENERATION	-13.3166	4.58831	7.6616e-06	0.00180041
TR31823|c0_g1	POSTERIOR REGENERATION	ANTERIOR REGENERATION	-10.144	6.99554	7.67971e-06	0.00180041
TR30531|c0_g1	POSTERIOR REGENERATION	ANTERIOR REGENERATION	-13.311	4.58262	7.72319e-06	0.00180041
TR21690|c0_g2	POSTERIOR REGENERATION	ANTERIOR REGENERATION	-13.3096	4.5812	7.7356e-06	0.00180041
TR67841|c0_g2	POSTERIOR REGENERATION	ANTERIOR REGENERATION	13.303	4.59295	7.79808e-06	0.00180041
TR94145|c0_g1	POSTERIOR REGENERATION	ANTERIOR REGENERATION	-10.7548	5.8712	7.80026e-06	0.00180041
TR105818|c1_g1	POSTERIOR REGENERATION	ANTERIOR REGENERATION	-10.2038	5.87159	7.80026e-06	0.00180041
TR78539|c0_g1	POSTERIOR REGENERATION	ANTERIOR REGENERATION	-13.2996	4.57118	7.84862e-06	0.00180247
TR69692|c2_g2	POSTERIOR REGENERATION	ANTERIOR REGENERATION	-10.1208	6.97235	7.92946e-06	0.00180247
TR42727|c0_g1	POSTERIOR REGENERATION	ANTERIOR REGENERATION	-10.143	6.52079	7.93823e-06	0.00180247
TR94758|c0_g1	POSTERIOR REGENERATION	ANTERIOR REGENERATION	-13.2895	4.5611	7.95117e-06	0.00180247
TR104063|c0_g1	POSTERIOR REGENERATION	ANTERIOR REGENERATION	-10.1815	5.84927	8.04732e-06	0.00181615
TR16099|c0_g2	POSTERIOR REGENERATION	ANTERIOR REGENERATION	-13.2692	4.54071	8.17588e-06	0.00183601
TR71926|c2_g1	POSTERIOR REGENERATION	ANTERIOR REGENERATION	-13.2633	4.53484	8.24379e-06	0.00183601
TR57026|c0_g1	POSTERIOR REGENERATION	ANTERIOR REGENERATION	-13.2633	4.53484	8.24379e-06	0.00183601
TR5030|c0_g1	POSTERIOR REGENERATION	ANTERIOR REGENERATION	-13.2545	4.52598	8.34028e-06	0.00184939
TR101047|c0_g1	POSTERIOR REGENERATION	ANTERIOR REGENERATION	-13.2471	4.51855	8.43849e-06	0.0018563
TR11731|c0_g1	POSTERIOR REGENERATION	ANTERIOR REGENERATION	-9.89889	7.10654	8.46725e-06	0.0018563
TR29269|c2_g1	POSTERIOR REGENERATION	ANTERIOR REGENERATION	-13.2427	4.51408	8.4811e-06	0.0018563
TR88639|c2_g2	POSTERIOR REGENERATION	ANTERIOR REGENERATION	-13.2397	4.51109	8.52405e-06	0.00185769
TR71650|c0_g1	POSTERIOR REGENERATION	ANTERIOR REGENERATION	-9.81479	8.36222	8.66984e-06	0.00186746
TR56838|c0_g1	POSTERIOR REGENERATION	ANTERIOR REGENERATION	-13.2247	4.49604	8.69912e-06	0.00186746
TR22049|c0_g1	POSTERIOR REGENERATION	ANTERIOR REGENERATION	-13.2232	4.49453	8.71395e-06	0.00186746
TR73085|c1_g1	POSTERIOR REGENERATION	ANTERIOR REGENERATION	-10.0945	6.1605	8.71598e-06	0.00186746
TR26230|c0_g1	POSTERIOR REGENERATION	ANTERIOR REGENERATION	-9.70115	11.6299	8.77442e-06	0.00187209
TR75473|c8_g1	POSTERIOR REGENERATION	ANTERIOR REGENERATION	-9.73171	8.34023	8.93832e-06	0.00189907
TR73554|c0_g1	POSTERIOR REGENERATION	ANTERIOR REGENERATION	13.2005	4.4914	8.98755e-06	0.00190158
TR43110|c4_g1	POSTERIOR REGENERATION	ANTERIOR REGENERATION	-13.1834	4.45462	9.20936e-06	0.00194042
TR8587|c0_g1	POSTERIOR REGENERATION	ANTERIOR REGENERATION	-11.0303	5.24275	9.30609e-06	0.00194827
TR98188|c1_g2	POSTERIOR REGENERATION	ANTERIOR REGENERATION	-13.1741	4.44525	9.32336e-06	0.00194827
TR65864|c2_g1	POSTERIOR REGENERATION	ANTERIOR REGENERATION	-10.0593	5.727	9.52643e-06	0.00198096
TR1706|c0_g1	POSTERIOR REGENERATION	ANTERIOR REGENERATION	-13.1568	4.42791	9.55779e-06	0.00198096
TR1132|c0_g1	POSTERIOR REGENERATION	ANTERIOR REGENERATION	-13.1457	4.41677	9.69575e-06	0.00199328
TR47934|c0_g2	POSTERIOR REGENERATION	ANTERIOR REGENERATION	-13.1457	4.41677	9.69575e-06	0.00199328
TR2150|c0_g1	POSTERIOR REGENERATION	ANTERIOR REGENERATION	13.1389	4.43043	9.78349e-06	0.00200321
TR83771|c5_g1	POSTERIOR REGENERATION	ANTERIOR REGENERATION	-10.0045	6.07042	9.87192e-06	0.00200724
TR104789|c3_g1	POSTERIOR REGENERATION	ANTERIOR REGENERATION	-10.9846	5.19696	9.91134e-06	0.00200724
TR99448|c0_g1	POSTERIOR REGENERATION	ANTERIOR REGENERATION	10.4621	5.20803	9.92175e-06	0.00200724
TR47025|c0_g1	POSTERIOR REGENERATION	ANTERIOR REGENERATION	-13.1232	4.39423	1.00173e-05	0.00201181
TR105270|c0_g1	POSTERIOR REGENERATION	ANTERIOR REGENERATION	-9.94985	6.80141	1.00452e-05	0.00201181
TR93299|c0_g1	POSTERIOR REGENERATION	ANTERIOR REGENERATION	-9.77016	6.97787	1.01192e-05	0.00201181
TR78942|c0_g1	POSTERIOR REGENERATION	ANTERIOR REGENERATION	-10.0115	5.67917	1.01822e-05	0.00201181
TR26096|c1_g1	POSTERIOR REGENERATION	ANTERIOR REGENERATION	-13.1102	4.38119	1.01841e-05	0.00201181
TR102466|c1_g1	POSTERIOR REGENERATION	ANTERIOR REGENERATION	-10.965	5.17728	1.01874e-05	0.00201181
TR46230|c0_g1	POSTERIOR REGENERATION	ANTERIOR REGENERATION	-13.1086	4.37955	1.02217e-05	0.00201181
TR59378|c0_g1	POSTERIOR REGENERATION	ANTERIOR REGENERATION	-13.102	4.37298	1.03167e-05	0.00201489
TR14231|c0_g1	POSTERIOR REGENERATION	ANTERIOR REGENERATION	-13.102	4.37298	1.03167e-05	0.00201489
TR78726|c4_g1	POSTERIOR REGENERATION	ANTERIOR REGENERATION	13.0956	4.38758	1.03937e-05	0.00202214
TR56431|c0_g1	POSTERIOR REGENERATION	ANTERIOR REGENERATION	-9.74901	7.10646	1.05831e-05	0.00203303
TR91997|c1_g3	POSTERIOR REGENERATION	ANTERIOR REGENERATION	9.92066	6.55984	1.05985e-05	0.00203303
TR100991|c0_g1	POSTERIOR REGENERATION	ANTERIOR REGENERATION	-9.7219	6.76254	1.06061e-05	0.00203303
TR59135|c0_g2	POSTERIOR REGENERATION	ANTERIOR REGENERATION	13.0791	4.37118	1.06298e-05	0.00203303
TR30916|c0_g2	POSTERIOR REGENERATION	ANTERIOR REGENERATION	-13.0789	4.34973	1.06498e-05	0.00203303
TR30354|c1_g1	POSTERIOR REGENERATION	ANTERIOR REGENERATION	-9.66199	7.59764	1.08386e-05	0.00205268
TR90820|c5_g4	POSTERIOR REGENERATION	ANTERIOR REGENERATION	-9.89272	6.74429	1.0871e-05	0.00205268
TR3180|c0_g1	POSTERIOR REGENERATION	ANTERIOR REGENERATION	13.0634	4.3557	1.0874e-05	0.00205268
TR87643|c0_g2	POSTERIOR REGENERATION	ANTERIOR REGENERATION	-13.0604	4.3312	1.09155e-05	0.00205289
TR8062|c2_g1	POSTERIOR REGENERATION	ANTERIOR REGENERATION	-10.9093	5.12151	1.10029e-05	0.00206062
TR64052|c3_g1	POSTERIOR REGENERATION	ANTERIOR REGENERATION	-10.5007	5.61678	1.10886e-05	0.00206062
TR71017|c0_g1	POSTERIOR REGENERATION	ANTERIOR REGENERATION	13.043	4.33555	1.11697e-05	0.00206062
TR73554|c2_g1	POSTERIOR REGENERATION	ANTERIOR REGENERATION	13.0419	4.33443	1.11913e-05	0.00206062
TR70465|c1_g1	POSTERIOR REGENERATION	ANTERIOR REGENERATION	-9.91328	5.97921	1.11984e-05	0.00206062
TR63625|c0_g3	POSTERIOR REGENERATION	ANTERIOR REGENERATION	-10.8965	5.10871	1.12001e-05	0.00206062
TR65009|c0_g1	POSTERIOR REGENERATION	ANTERIOR REGENERATION	-13.0383	4.30899	1.12564e-05	0.00206351
TR68930|c7_g1	POSTERIOR REGENERATION	ANTERIOR REGENERATION	-9.71071	7.20383	1.13028e-05	0.00206455
TR71267|c0_g1	POSTERIOR REGENERATION	ANTERIOR REGENERATION	-13.0141	4.28469	1.16365e-05	0.00211788
TR65935|c0_g1	POSTERIOR REGENERATION	ANTERIOR REGENERATION	-13.0106	4.28118	1.17055e-05	0.00211963
TR49734|c0_g1	POSTERIOR REGENERATION	ANTERIOR REGENERATION	-10.8615	5.07366	1.17573e-05	0.00211963
TR4524|c0_g1	POSTERIOR REGENERATION	ANTERIOR REGENERATION	-9.90662	5.57419	1.17713e-05	0.00211963
TR30364|c0_g1	POSTERIOR REGENERATION	ANTERIOR REGENERATION	-12.9965	4.26707	1.19164e-05	0.00212846
TR28043|c0_g1	POSTERIOR REGENERATION	ANTERIOR REGENERATION	-12.9948	4.2653	1.19641e-05	0.00212846
TR31757|c0_g2	POSTERIOR REGENERATION	ANTERIOR REGENERATION	-12.993	4.26352	1.1988e-05	0.00212846
TR104755|c1_g1	POSTERIOR REGENERATION	ANTERIOR REGENERATION	-12.993	4.26352	1.1988e-05	0.00212846
TR94788|c2_g1	POSTERIOR REGENERATION	ANTERIOR REGENERATION	-9.81284	6.66444	1.21419e-05	0.00214826
TR59254|c0_g1	POSTERIOR REGENERATION	ANTERIOR REGENERATION	-12.977	4.24744	1.2256e-05	0.00215346
TR32405|c0_g1	POSTERIOR REGENERATION	ANTERIOR REGENERATION	12.9766	4.26983	1.2256e-05	0.00215346
TR82326|c0_g1	POSTERIOR REGENERATION	ANTERIOR REGENERATION	-12.9716	4.24204	1.23557e-05	0.00216349
TR73554|c0_g4	POSTERIOR REGENERATION	ANTERIOR REGENERATION	12.9682	4.26154	1.2406e-05	0.00216483
TR16540|c0_g1	POSTERIOR REGENERATION	ANTERIOR REGENERATION	-9.83549	5.9014	1.24749e-05	0.0021694
TR16237|c0_g1	POSTERIOR REGENERATION	ANTERIOR REGENERATION	10.2135	5.88925	1.28114e-05	0.00220723
TR102687|c1_g1	POSTERIOR REGENERATION	ANTERIOR REGENERATION	-12.9407	4.21106	1.28729e-05	0.00220723
TR3691|c0_g1	POSTERIOR REGENERATION	ANTERIOR REGENERATION	-12.9407	4.21106	1.28729e-05	0.00220723
TR46664|c0_g1	POSTERIOR REGENERATION	ANTERIOR REGENERATION	-9.83845	5.50598	1.29364e-05	0.00220723
TR94758|c2_g1	POSTERIOR REGENERATION	ANTERIOR REGENERATION	-12.937	4.20737	1.29533e-05	0.00220723
TR81008|c3_g1	POSTERIOR REGENERATION	ANTERIOR REGENERATION	12.9367	4.23036	1.29533e-05	0.00220723
TR96032|c0_g1	POSTERIOR REGENERATION	ANTERIOR REGENERATION	-9.58789	6.79569	1.30216e-05	0.00221085
TR2763|c0_g1	POSTERIOR REGENERATION	ANTERIOR REGENERATION	-12.9315	4.20181	1.30616e-05	0.00221085
TR94175|c3_g2	POSTERIOR REGENERATION	ANTERIOR REGENERATION	-12.9148	4.18503	1.33667e-05	0.0022475
TR71823|c0_g1	POSTERIOR REGENERATION	ANTERIOR REGENERATION	-12.9148	4.18503	1.33667e-05	0.0022475
TR105777|c1_g1	POSTERIOR REGENERATION	ANTERIOR REGENERATION	-12.9073	4.1775	1.34802e-05	0.00225912
TR83017|c0_g1	POSTERIOR REGENERATION	ANTERIOR REGENERATION	-12.9035	4.17373	1.35664e-05	0.00226608
TR90291|c1_g1	POSTERIOR REGENERATION	ANTERIOR REGENERATION	-9.538	6.57871	1.36769e-05	0.00227705
TR90494|c2_g4	POSTERIOR REGENERATION	ANTERIOR REGENERATION	-10.346	5.46199	1.37397e-05	0.00228003
TR13688|c0_g1	POSTERIOR REGENERATION	ANTERIOR REGENERATION	-12.8846	4.15469	1.39193e-05	0.00230231
TR59498|c0_g1	POSTERIOR REGENERATION	ANTERIOR REGENERATION	-9.51459	6.55531	1.41294e-05	0.00232946
TR15370|c0_g1	POSTERIOR REGENERATION	ANTERIOR REGENERATION	12.865	4.15953	1.42862e-05	0.0023477
TR43974|c0_g1	POSTERIOR REGENERATION	ANTERIOR REGENERATION	-9.7295	5.79538	1.44425e-05	0.0023507
TR29240|c1_g1	POSTERIOR REGENERATION	ANTERIOR REGENERATION	-12.8576	4.12762	1.44434e-05	0.0023507
TR40752|c0_g1	POSTERIOR REGENERATION	ANTERIOR REGENERATION	-12.8576	4.12762	1.44434e-05	0.0023507
TR98554|c2_g1	POSTERIOR REGENERATION	ANTERIOR REGENERATION	-12.8557	4.12567	1.45069e-05	0.00235351
TR81264|c8_g1	POSTERIOR REGENERATION	ANTERIOR REGENERATION	-9.50599	6.71384	1.45825e-05	0.00235674
TR36850|c0_g1	POSTERIOR REGENERATION	ANTERIOR REGENERATION	-12.8479	4.11783	1.46354e-05	0.00235674
TR46632|c1_g1	POSTERIOR REGENERATION	ANTERIOR REGENERATION	12.8429	4.13771	1.47329e-05	0.00235674
TR81380|c2_g1	POSTERIOR REGENERATION	ANTERIOR REGENERATION	12.839	4.13383	1.48313e-05	0.00235674
TR67830|c0_g1	POSTERIOR REGENERATION	ANTERIOR REGENERATION	-9.49193	6.69979	1.48707e-05	0.00235674
TR62975|c4_g1	POSTERIOR REGENERATION	ANTERIOR REGENERATION	-9.68383	6.06159	1.4985e-05	0.00235674
TR965|c0_g1	POSTERIOR REGENERATION	ANTERIOR REGENERATION	-12.8301	4.10003	1.49976e-05	0.00235674
TR1893|c0_g1	POSTERIOR REGENERATION	ANTERIOR REGENERATION	-12.8301	4.10003	1.49976e-05	0.00235674
TR21690|c0_g6	POSTERIOR REGENERATION	ANTERIOR REGENERATION	-9.72853	5.39598	1.50649e-05	0.00235674
TR32405|c0_g2	POSTERIOR REGENERATION	ANTERIOR REGENERATION	12.8258	4.12081	1.50987e-05	0.00235674
TR73145|c0_g3	POSTERIOR REGENERATION	ANTERIOR REGENERATION	12.8258	4.12081	1.50987e-05	0.00235674
TR20565|c0_g1	POSTERIOR REGENERATION	ANTERIOR REGENERATION	-9.38563	7.73317	1.50998e-05	0.00235674
TR9959|c0_g1	POSTERIOR REGENERATION	ANTERIOR REGENERATION	-12.8242	4.09405	1.51326e-05	0.00235674
TR86083|c0_g1	POSTERIOR REGENERATION	ANTERIOR REGENERATION	-9.72041	5.38785	1.52316e-05	0.00235674
TR67516|c0_g1	POSTERIOR REGENERATION	ANTERIOR REGENERATION	-12.8202	4.09005	1.52351e-05	0.00235674
TR89128|c3_g2	POSTERIOR REGENERATION	ANTERIOR REGENERATION	-12.8182	4.08804	1.52695e-05	0.00235674
TR72796|c2_g1	POSTERIOR REGENERATION	ANTERIOR REGENERATION	-10.2426	5.35848	1.58525e-05	0.00243931
TR76342|c1_g2	POSTERIOR REGENERATION	ANTERIOR REGENERATION	12.7855	4.08101	1.59457e-05	0.00244624
TR16246|c0_g2	POSTERIOR REGENERATION	ANTERIOR REGENERATION	-9.64928	5.71514	1.61425e-05	0.00246897
TR83891|c1_g2	POSTERIOR REGENERATION	ANTERIOR REGENERATION	-12.7736	4.04321	1.62439e-05	0.00247702
TR73554|c0_g2	POSTERIOR REGENERATION	ANTERIOR REGENERATION	12.7635	4.05933	1.64345e-05	0.00249632
TR68568|c0_g1	POSTERIOR REGENERATION	ANTERIOR REGENERATION	-9.66223	5.32963	1.65121e-05	0.00249632
TR79303|c0_g1	POSTERIOR REGENERATION	ANTERIOR REGENERATION	-12.757	4.02656	1.66286e-05	0.00249632
TR85484|c2_g2	POSTERIOR REGENERATION	ANTERIOR REGENERATION	-9.59506	6.22914	1.66348e-05	0.00249632
TR28761|c0_g1	POSTERIOR REGENERATION	ANTERIOR REGENERATION	-10.2064	5.32225	1.66553e-05	0.00249632
TR65219|c0_g3	POSTERIOR REGENERATION	ANTERIOR REGENERATION	-9.65373	5.32112	1.67035e-05	0.00249632
TR91413|c0_g2	POSTERIOR REGENERATION	ANTERIOR REGENERATION	12.751	4.04699	1.67466e-05	0.00249632
TR67164|c1_g2	POSTERIOR REGENERATION	ANTERIOR REGENERATION	-9.62174	5.68759	1.67637e-05	0.00249632
TR90165|c0_g3	POSTERIOR REGENERATION	ANTERIOR REGENERATION	12.7412	4.03732	1.69462e-05	0.0025125
TR95474|c2_g1	POSTERIOR REGENERATION	ANTERIOR REGENERATION	-9.38194	6.42274	1.69714e-05	0.0025125
TR90874|c0_g1	POSTERIOR REGENERATION	ANTERIOR REGENERATION	-12.736	4.00547	1.71085e-05	0.00252288
TR94793|c0_g2	POSTERIOR REGENERATION	ANTERIOR REGENERATION	-12.7318	4.00121	1.71905e-05	0.00252288
TR22145|c1_g1	POSTERIOR REGENERATION	ANTERIOR REGENERATION	12.7314	4.02758	1.71905e-05	0.00252288
TR99452|c0_g3	POSTERIOR REGENERATION	ANTERIOR REGENERATION	-12.7254	3.99481	1.73563e-05	0.00253987
TR20083|c0_g1	POSTERIOR REGENERATION	ANTERIOR REGENERATION	-12.719	3.98837	1.75245e-05	0.00255712
TR76610|c0_g1	POSTERIOR REGENERATION	ANTERIOR REGENERATION	-10.157	5.27279	1.78361e-05	0.00259513
TR41474|c0_g1	POSTERIOR REGENERATION	ANTERIOR REGENERATION	-12.6931	3.96234	1.81329e-05	0.00263077
TR49496|c1_g1	POSTERIOR REGENERATION	ANTERIOR REGENERATION	-12.6821	3.95135	1.84033e-05	0.00265389
TR73554|c0_g3	POSTERIOR REGENERATION	ANTERIOR REGENERATION	12.681	3.97789	1.8449e-05	0.00265389
TR24192|c0_g1	POSTERIOR REGENERATION	ANTERIOR REGENERATION	12.6795	3.97644	1.8449e-05	0.00265389
TR104271|c2_g1	POSTERIOR REGENERATION	ANTERIOR REGENERATION	-12.6733	3.94251	1.86334e-05	0.0026703
TR49426|c2_g1	POSTERIOR REGENERATION	ANTERIOR REGENERATION	-12.6711	3.94028	1.87266e-05	0.0026703
TR31885|c0_g1	POSTERIOR REGENERATION	ANTERIOR REGENERATION	-12.6689	3.93806	1.87735e-05	0.0026703
TR49496|c0_g1	POSTERIOR REGENERATION	ANTERIOR REGENERATION	-12.6689	3.93806	1.87735e-05	0.0026703
TR98333|c0_g1	POSTERIOR REGENERATION	ANTERIOR REGENERATION	12.6633	3.96044	1.88677e-05	0.00267622
TR64017|c0_g1	POSTERIOR REGENERATION	ANTERIOR REGENERATION	-12.66	3.92913	1.90105e-05	0.00268895
TR2318|c1_g1	POSTERIOR REGENERATION	ANTERIOR REGENERATION	-12.6511	3.92014	1.92521e-05	0.00270014
TR100106|c0_g1	POSTERIOR REGENERATION	ANTERIOR REGENERATION	-10.5041	4.71544	1.92695e-05	0.00270014
TR77187|c1_g1	POSTERIOR REGENERATION	ANTERIOR REGENERATION	-10.1004	5.21607	1.9286e-05	0.00270014
TR16474|c0_g1	POSTERIOR REGENERATION	ANTERIOR REGENERATION	-9.30337	6.51134	1.93023e-05	0.00270014
TR48787|c0_g1	POSTERIOR REGENERATION	ANTERIOR REGENERATION	-12.6353	3.90428	1.96482e-05	0.00273299
TR37962|c0_g1	POSTERIOR REGENERATION	ANTERIOR REGENERATION	-12.6353	3.90428	1.96482e-05	0.00273299
TR83760|c2_g1	POSTERIOR REGENERATION	ANTERIOR REGENERATION	-12.633	3.902	1.96986e-05	0.00273299
TR68588|c0_g2	POSTERIOR REGENERATION	ANTERIOR REGENERATION	-12.6284	3.89743	1.98509e-05	0.00274662
TR61664|c0_g1	POSTERIOR REGENERATION	ANTERIOR REGENERATION	-12.6239	3.89284	1.99534e-05	0.0027533
TR60230|c0_g1	POSTERIOR REGENERATION	ANTERIOR REGENERATION	-9.25555	6.29641	2.02192e-05	0.00278129
TR68794|c0_g2	POSTERIOR REGENERATION	ANTERIOR REGENERATION	-12.6124	3.88131	2.02658e-05	0.00278129
TR33331|c0_g1	POSTERIOR REGENERATION	ANTERIOR REGENERATION	-12.6078	3.87667	2.04248e-05	0.00278804
TR83137|c0_g1	POSTERIOR REGENERATION	ANTERIOR REGENERATION	12.6059	3.90378	2.04248e-05	0.00278804
TR73514|c1_g1	POSTERIOR REGENERATION	ANTERIOR REGENERATION	-9.24114	6.28201	2.06219e-05	0.0028074
TR13237|c0_g1	POSTERIOR REGENERATION	ANTERIOR REGENERATION	-9.41756	6.05167	2.12685e-05	0.00287724
TR50669|c0_g1	POSTERIOR REGENERATION	ANTERIOR REGENERATION	-12.5774	3.84616	2.13049e-05	0.00287724
TR102963|c4_g1	POSTERIOR REGENERATION	ANTERIOR REGENERATION	-12.5774	3.84616	2.13049e-05	0.00287724
TR22578|c0_g1	POSTERIOR REGENERATION	ANTERIOR REGENERATION	-9.42601	5.80376	2.14055e-05	0.00287809
TR17124|c0_g1	POSTERIOR REGENERATION	ANTERIOR REGENERATION	-12.5703	3.83902	2.14763e-05	0.00287809
TR21151|c0_g1	POSTERIOR REGENERATION	ANTERIOR REGENERATION	-9.44219	5.50798	2.14999e-05	0.00287809
TR96073|c0_g1	POSTERIOR REGENERATION	ANTERIOR REGENERATION	-12.5679	3.83664	2.15917e-05	0.00287809
TR75431|c0_g2	POSTERIOR REGENERATION	ANTERIOR REGENERATION	-9.43844	5.50423	2.16096e-05	0.00287809
TR18605|c1_g2	POSTERIOR REGENERATION	ANTERIOR REGENERATION	-10.0164	5.13194	2.1661e-05	0.00287809
TR34320|c0_g2	POSTERIOR REGENERATION	ANTERIOR REGENERATION	12.562	3.86055	2.1708e-05	0.00287809
TR89063|c1_g1	POSTERIOR REGENERATION	ANTERIOR REGENERATION	-10.0095	5.12511	2.18765e-05	0.00288705
TR90557|c1_g1	POSTERIOR REGENERATION	ANTERIOR REGENERATION	-12.556	3.82465	2.19435e-05	0.00288705
TR88632|c0_g1	POSTERIOR REGENERATION	ANTERIOR REGENERATION	-9.19611	6.23701	2.19498e-05	0.00288705
TR30916|c0_g1	POSTERIOR REGENERATION	ANTERIOR REGENERATION	-12.5536	3.82224	2.20029e-05	0.00288705
TR105478|c2_g1	POSTERIOR REGENERATION	ANTERIOR REGENERATION	-12.5416	3.81013	2.23649e-05	0.00292098
TR22255|c0_g1	POSTERIOR REGENERATION	ANTERIOR REGENERATION	-9.17834	6.21925	2.24868e-05	0.00292098
TR104824|c0_g1	POSTERIOR REGENERATION	ANTERIOR REGENERATION	12.538	3.83685	2.24875e-05	0.00292098
TR7427|c0_g1	POSTERIOR REGENERATION	ANTERIOR REGENERATION	-12.5367	3.80525	2.25492e-05	0.00292098
TR75159|c0_g2	POSTERIOR REGENERATION	ANTERIOR REGENERATION	-12.5367	3.80525	2.25492e-05	0.00292098
TR46231|c0_g1	POSTERIOR REGENERATION	ANTERIOR REGENERATION	-12.5294	3.79791	2.27358e-05	0.00293766
TR20493|c0_g2	POSTERIOR REGENERATION	ANTERIOR REGENERATION	-12.527	3.79546	2.28615e-05	0.00294641
TR87518|c0_g1	POSTERIOR REGENERATION	ANTERIOR REGENERATION	-12.5098	3.77816	2.33749e-05	0.00300494
TR104775|c2_g1	POSTERIOR REGENERATION	ANTERIOR REGENERATION	-9.95683	5.07232	2.35326e-05	0.00301587
TR42082|c0_g1	POSTERIOR REGENERATION	ANTERIOR REGENERATION	-12.5023	3.77068	2.36381e-05	0.00301587
TR65910|c4_g1	POSTERIOR REGENERATION	ANTERIOR REGENERATION	-12.5023	3.77068	2.36381e-05	0.00301587
TR14231|c0_g2	POSTERIOR REGENERATION	ANTERIOR REGENERATION	-12.4998	3.76817	2.37045e-05	0.00301677
TR96606|c4_g1	POSTERIOR REGENERATION	ANTERIOR REGENERATION	-12.4973	3.76567	2.37713e-05	0.00301771
TR38801|c0_g1	POSTERIOR REGENERATION	ANTERIOR REGENERATION	-9.10255	7.13102	2.38539e-05	0.00302065
TR67841|c0_g3	POSTERIOR REGENERATION	ANTERIOR REGENERATION	12.4869	3.78659	2.41095e-05	0.00303785
TR22145|c0_g2	POSTERIOR REGENERATION	ANTERIOR REGENERATION	12.4869	3.78659	2.41095e-05	0.00303785
TR104374|c0_g1	POSTERIOR REGENERATION	ANTERIOR REGENERATION	-12.4696	3.73781	2.47366e-05	0.00310915
TR64645|c0_g1	POSTERIOR REGENERATION	ANTERIOR REGENERATION	-9.05242	7.6007	2.48912e-05	0.00311852
TR100721|c2_g1	POSTERIOR REGENERATION	ANTERIOR REGENERATION	-9.31557	5.69332	2.49339e-05	0.00311852
TR36431|c0_g1	POSTERIOR REGENERATION	ANTERIOR REGENERATION	-9.33078	5.39653	2.50775e-05	0.00312878
TR71901|c0_g1	POSTERIOR REGENERATION	ANTERIOR REGENERATION	-10.3101	4.52104	2.51745e-05	0.00313318
TR42468|c0_g1	POSTERIOR REGENERATION	ANTERIOR REGENERATION	-12.4362	3.70418	2.59134e-05	0.00321726
TR73067|c0_g1	POSTERIOR REGENERATION	ANTERIOR REGENERATION	-12.4336	3.70156	2.59898e-05	0.00321887
TR1983|c0_g1	POSTERIOR REGENERATION	ANTERIOR REGENERATION	12.4271	3.72766	2.61434e-05	0.00323002
TR79343|c1_g1	POSTERIOR REGENERATION	ANTERIOR REGENERATION	12.4236	3.72422	2.62985e-05	0.00323456
TR30629|c0_g1	POSTERIOR REGENERATION	ANTERIOR REGENERATION	-9.10758	6.72517	2.63076e-05	0.00323456
TR85234|c3_g1	POSTERIOR REGENERATION	ANTERIOR REGENERATION	-12.4125	3.68043	2.6772e-05	0.00326313
TR20421|c0_g3	POSTERIOR REGENERATION	ANTERIOR REGENERATION	-12.4125	3.68043	2.6772e-05	0.00326313
TR98231|c0_g2	POSTERIOR REGENERATION	ANTERIOR REGENERATION	-12.4125	3.68043	2.6772e-05	0.00326313
TR42313|c0_g1	POSTERIOR REGENERATION	ANTERIOR REGENERATION	-9.31163	4.97873	2.6797e-05	0.00326313
TR50009|c0_g1	POSTERIOR REGENERATION	ANTERIOR REGENERATION	-12.4046	3.67242	2.70135e-05	0.00327707
TR103701|c0_g2	POSTERIOR REGENERATION	ANTERIOR REGENERATION	-10.2588	4.4696	2.70406e-05	0.00327707
TR76640|c0_g2	POSTERIOR REGENERATION	ANTERIOR REGENERATION	-10.2511	4.46188	2.7324e-05	0.00330354
TR23959|c0_g1	POSTERIOR REGENERATION	ANTERIOR REGENERATION	-8.98605	6.92238	2.76051e-05	0.00331748
TR80987|c2_g1	POSTERIOR REGENERATION	ANTERIOR REGENERATION	-12.3885	3.65628	2.76739e-05	0.00331748
TR104483|c0_g1	POSTERIOR REGENERATION	ANTERIOR REGENERATION	-12.3858	3.65357	2.77581e-05	0.00331748
TR69320|c0_g1	POSTERIOR REGENERATION	ANTERIOR REGENERATION	-12.3858	3.65357	2.77581e-05	0.00331748
TR75078|c0_g1	POSTERIOR REGENERATION	ANTERIOR REGENERATION	-9.23694	5.6147	2.77941e-05	0.00331748
TR73654|c0_g1	POSTERIOR REGENERATION	ANTERIOR REGENERATION	-10.2372	4.44787	2.78553e-05	0.00331748
TR39830|c0_g1	POSTERIOR REGENERATION	ANTERIOR REGENERATION	-9.03682	6.24499	2.79017e-05	0.00331748
TR27659|c0_g1	POSTERIOR REGENERATION	ANTERIOR REGENERATION	-9.01904	6.06006	2.80259e-05	0.00331748
TR86037|c0_g1	POSTERIOR REGENERATION	ANTERIOR REGENERATION	-8.88076	8.42497	2.80273e-05	0.00331748
TR92596|c0_g1	POSTERIOR REGENERATION	ANTERIOR REGENERATION	-12.375	3.64269	2.81852e-05	0.0033284
TR55431|c1_g1	POSTERIOR REGENERATION	ANTERIOR REGENERATION	-9.26883	4.93589	2.84381e-05	0.00333003
TR103690|c3_g1	POSTERIOR REGENERATION	ANTERIOR REGENERATION	-12.3668	3.63447	2.84461e-05	0.00333003
TR72796|c1_g1	POSTERIOR REGENERATION	ANTERIOR REGENERATION	-12.3668	3.63447	2.84461e-05	0.00333003
TR76327|c3_g1	POSTERIOR REGENERATION	ANTERIOR REGENERATION	9.36696	5.60669	2.84612e-05	0.00333003
TR73008|c6_g2	POSTERIOR REGENERATION	ANTERIOR REGENERATION	-12.3641	3.63172	2.86221e-05	0.00334116
TR48538|c0_g1	POSTERIOR REGENERATION	ANTERIOR REGENERATION	-9.23101	5.29673	2.87645e-05	0.00335007
TR95415|c0_g3	POSTERIOR REGENERATION	ANTERIOR REGENERATION	12.3555	3.65722	2.88892e-05	0.00335233
TR63978|c0_g1	POSTERIOR REGENERATION	ANTERIOR REGENERATION	-9.18468	6.0365	2.89549e-05	0.00335233
TR44507|c0_g1	POSTERIOR REGENERATION	ANTERIOR REGENERATION	-9.2554	4.92245	2.8982e-05	0.00335233
TR28551|c0_g1	POSTERIOR REGENERATION	ANTERIOR REGENERATION	-9.0054	6.21359	2.91322e-05	0.0033595
TR25009|c2_g1	POSTERIOR REGENERATION	ANTERIOR REGENERATION	-10.2024	4.41306	2.92272e-05	0.0033595
TR96095|c0_g1	POSTERIOR REGENERATION	ANTERIOR REGENERATION	-12.3476	3.61512	2.92512e-05	0.0033595
TR9453|c0_g1	POSTERIOR REGENERATION	ANTERIOR REGENERATION	-12.3448	3.61233	2.93427e-05	0.0033595
TR85015|c5_g2	POSTERIOR REGENERATION	ANTERIOR REGENERATION	-9.79399	4.90925	2.9466e-05	0.0033595
TR22538|c0_g1	POSTERIOR REGENERATION	ANTERIOR REGENERATION	-10.196	4.40663	2.94923e-05	0.0033595
TR72801|c1_g2	POSTERIOR REGENERATION	ANTERIOR REGENERATION	-9.02449	6.64217	2.9507e-05	0.0033595
TR63385|c1_g1	POSTERIOR REGENERATION	ANTERIOR REGENERATION	12.337	3.63905	2.962e-05	0.00336349
TR104238|c0_g10	POSTERIOR REGENERATION	ANTERIOR REGENERATION	-12.3365	3.60394	2.97133e-05	0.00336349
TR105777|c3_g1	POSTERIOR REGENERATION	ANTERIOR REGENERATION	-9.18806	5.56581	2.97482e-05	0.00336349
TR33887|c2_g1	POSTERIOR REGENERATION	ANTERIOR REGENERATION	-12.3337	3.60113	2.9807e-05	0.00336349
TR68520|c12_g1	POSTERIOR REGENERATION	ANTERIOR REGENERATION	-9.1706	5.80478	2.99196e-05	0.0033687
TR63625|c0_g4	POSTERIOR REGENERATION	ANTERIOR REGENERATION	-10.1799	4.39045	3.01435e-05	0.00337851
TR27949|c0_g1	POSTERIOR REGENERATION	ANTERIOR REGENERATION	-9.22586	4.89288	3.01956e-05	0.00337851
TR12042|c0_g1	POSTERIOR REGENERATION	ANTERIOR REGENERATION	-12.3224	3.58984	3.02824e-05	0.00337851
TR36668|c0_g1	POSTERIOR REGENERATION	ANTERIOR REGENERATION	-9.21896	4.88597	3.04712e-05	0.00337851
TR69692|c2_g3	POSTERIOR REGENERATION	ANTERIOR REGENERATION	-10.1718	4.38229	3.04773e-05	0.00337851
TR62961|c1_g1	POSTERIOR REGENERATION	ANTERIOR REGENERATION	-8.9921	6.4858	3.05303e-05	0.00337851
TR99193|c2_g1	POSTERIOR REGENERATION	ANTERIOR REGENERATION	-12.3168	3.58417	3.05731e-05	0.00337851
TR86432|c0_g1	POSTERIOR REGENERATION	ANTERIOR REGENERATION	-8.97964	6.33765	3.06682e-05	0.00337851
TR103701|c0_g1	POSTERIOR REGENERATION	ANTERIOR REGENERATION	-9.21318	4.88019	3.07105e-05	0.00337851
TR101210|c1_g1	POSTERIOR REGENERATION	ANTERIOR REGENERATION	-8.9073	6.84374	3.07779e-05	0.00337851
TR71280|c0_g4	POSTERIOR REGENERATION	ANTERIOR REGENERATION	9.30799	5.54808	3.08672e-05	0.00337851
TR80913|c0_g2	POSTERIOR REGENERATION	ANTERIOR REGENERATION	12.307	3.60951	3.0868e-05	0.00337851
TR90385|c0_g1	POSTERIOR REGENERATION	ANTERIOR REGENERATION	-9.76072	4.87593	3.08716e-05	0.00337851
TR93324|c0_g1	POSTERIOR REGENERATION	ANTERIOR REGENERATION	12.3013	3.6039	3.11672e-05	0.00340353
TR31813|c0_g2	POSTERIOR REGENERATION	ANTERIOR REGENERATION	-12.2997	3.567	3.12679e-05	0.0034072
TR38398|c0_g2	POSTERIOR REGENERATION	ANTERIOR REGENERATION	-12.294	3.56123	3.14708e-05	0.00342196
TR101214|c2_g1	POSTERIOR REGENERATION	ANTERIOR REGENERATION	12.2917	3.59451	3.1573e-05	0.0034242
TR83714|c0_g2	POSTERIOR REGENERATION	ANTERIOR REGENERATION	-8.83932	7.11412	3.16262e-05	0.0034242
TR93662|c0_g2	POSTERIOR REGENERATION	ANTERIOR REGENERATION	-9.18866	4.85565	3.17806e-05	0.00343086
TR102702|c0_g1	POSTERIOR REGENERATION	ANTERIOR REGENERATION	-9.7385	4.85367	3.18229e-05	0.00343086
TR105777|c2_g2	POSTERIOR REGENERATION	ANTERIOR REGENERATION	-12.2766	3.54379	3.23023e-05	0.00346782
TR93699|c7_g8	POSTERIOR REGENERATION	ANTERIOR REGENERATION	12.2743	3.57744	3.23023e-05	0.00346782
TR71941|c0_g1	POSTERIOR REGENERATION	ANTERIOR REGENERATION	-12.2737	3.54086	3.24086e-05	0.00347189
TR22246|c0_g1	POSTERIOR REGENERATION	ANTERIOR REGENERATION	-9.09988	5.73408	3.29816e-05	0.00352583
TR41866|c0_g1	POSTERIOR REGENERATION	ANTERIOR REGENERATION	-9.08004	5.93192	3.3447e-05	0.00356299
TR105471|c0_g1	POSTERIOR REGENERATION	ANTERIOR REGENERATION	-12.2502	3.51722	3.35007e-05	0.00356299
TR70493|c0_g1	POSTERIOR REGENERATION	ANTERIOR REGENERATION	-9.70028	4.8154	3.35396e-05	0.00356299
TR84866|c0_g1	POSTERIOR REGENERATION	ANTERIOR REGENERATION	-9.14563	4.81257	3.37235e-05	0.00356783
TR81159|c0_g1	POSTERIOR REGENERATION	ANTERIOR REGENERATION	-12.2443	3.51125	3.37257e-05	0.00356783
TR43062|c0_g1	POSTERIOR REGENERATION	ANTERIOR REGENERATION	-12.2413	3.50826	3.3839e-05	0.00357208
TR76245|c2_g2	POSTERIOR REGENERATION	ANTERIOR REGENERATION	-8.79402	7.57276	3.39993e-05	0.00357208
TR99193|c2_g3	POSTERIOR REGENERATION	ANTERIOR REGENERATION	-12.2383	3.50526	3.40675e-05	0.00357208
TR55917|c0_g2	POSTERIOR REGENERATION	ANTERIOR REGENERATION	-12.2383	3.50526	3.40675e-05	0.00357208
TR99452|c0_g2	POSTERIOR REGENERATION	ANTERIOR REGENERATION	-12.2353	3.50225	3.41826e-05	0.00357208
TR88857|c1_g1	POSTERIOR REGENERATION	ANTERIOR REGENERATION	-9.10596	5.17163	3.4188e-05	0.00357208
TR6553|c0_g1	POSTERIOR REGENERATION	ANTERIOR REGENERATION	-12.2323	3.49924	3.42983e-05	0.00357624
TR91767|c1_g2	POSTERIOR REGENERATION	ANTERIOR REGENERATION	-12.2233	3.49016	3.47669e-05	0.00361768
TR57113|c3_g1	POSTERIOR REGENERATION	ANTERIOR REGENERATION	-10.0704	4.28061	3.50935e-05	0.00364419
TR49024|c0_g1	POSTERIOR REGENERATION	ANTERIOR REGENERATION	-9.11001	4.77692	3.5399e-05	0.00365527
TR20643|c0_g2	POSTERIOR REGENERATION	ANTERIOR REGENERATION	9.5418	4.29611	3.54425e-05	0.00365527
TR67442|c0_g2	POSTERIOR REGENERATION	ANTERIOR REGENERATION	-12.2082	3.4749	3.5488e-05	0.00365527
TR105409|c3_g1	POSTERIOR REGENERATION	ANTERIOR REGENERATION	-12.2082	3.4749	3.5488e-05	0.00365527
TR94732|c3_g2	POSTERIOR REGENERATION	ANTERIOR REGENERATION	-12.1897	3.45638	3.63581e-05	0.00373731
TR8375|c0_g1	POSTERIOR REGENERATION	ANTERIOR REGENERATION	-12.1866	3.45327	3.6485e-05	0.00374277
TR41292|c0_g1	POSTERIOR REGENERATION	ANTERIOR REGENERATION	-8.87401	6.60607	3.66417e-05	0.00374906
TR90189|c0_g1	POSTERIOR REGENERATION	ANTERIOR REGENERATION	-12.1836	3.45015	3.67408e-05	0.00374906
TR78726|c4_g3	POSTERIOR REGENERATION	ANTERIOR REGENERATION	8.84156	6.9185	3.67678e-05	0.00374906
TR4063|c0_g1	POSTERIOR REGENERATION	ANTERIOR REGENERATION	-8.87014	6.60221	3.68456e-05	0.00374946
TR94305|c2_g1	POSTERIOR REGENERATION	ANTERIOR REGENERATION	-9.04506	5.1107	3.72229e-05	0.00378028
TR73009|c0_g1	POSTERIOR REGENERATION	ANTERIOR REGENERATION	-8.74039	7.62182	3.73938e-05	0.00379006
TR52282|c0_g1	POSTERIOR REGENERATION	ANTERIOR REGENERATION	-8.99419	5.84611	3.76715e-05	0.00380425
TR75431|c1_g1	POSTERIOR REGENERATION	ANTERIOR REGENERATION	-9.06453	4.73139	3.76887e-05	0.00380425
TR6927|c0_g1	POSTERIOR REGENERATION	ANTERIOR REGENERATION	-8.67375	7.82545	3.77585e-05	0.00380425
TR68516|c6_g9	POSTERIOR REGENERATION	ANTERIOR REGENERATION	-12.1585	3.42497	3.7926e-05	0.00381355
TR15971|c0_g2	POSTERIOR REGENERATION	ANTERIOR REGENERATION	-8.67854	7.9101	3.82854e-05	0.00383935
TR43540|c0_g1	POSTERIOR REGENERATION	ANTERIOR REGENERATION	-12.1522	3.41861	3.83338e-05	0.00383935
TR93258|c0_g1	POSTERIOR REGENERATION	ANTERIOR REGENERATION	-8.97987	5.8318	3.84139e-05	0.00383981
TR82300|c0_g1	POSTERIOR REGENERATION	ANTERIOR REGENERATION	-9.59877	4.71371	3.85766e-05	0.00384849
TR94788|c0_g1	POSTERIOR REGENERATION	ANTERIOR REGENERATION	-12.1427	3.40901	3.88878e-05	0.00386318
TR77670|c0_g1	POSTERIOR REGENERATION	ANTERIOR REGENERATION	-12.1427	3.40901	3.88878e-05	0.00386318
TR22809|c0_g1	POSTERIOR REGENERATION	ANTERIOR REGENERATION	-12.1395	3.40579	3.90282e-05	0.00386318
TR84080|c1_g1	POSTERIOR REGENERATION	ANTERIOR REGENERATION	-12.1395	3.40579	3.90282e-05	0.00386318
TR67442|c1_g1	POSTERIOR REGENERATION	ANTERIOR REGENERATION	-8.80279	6.16098	3.91655e-05	0.00386923
TR72952|c0_g1	POSTERIOR REGENERATION	ANTERIOR REGENERATION	-12.1298	3.39611	3.9454e-05	0.00389016
TR79937|c1_g1	POSTERIOR REGENERATION	ANTERIOR REGENERATION	-9.56859	4.68349	4.02681e-05	0.00395757
TR84838|c4_g1	POSTERIOR REGENERATION	ANTERIOR REGENERATION	-8.78065	6.13887	4.03741e-05	0.00395757
TR83760|c3_g2	POSTERIOR REGENERATION	ANTERIOR REGENERATION	-9.01492	4.68172	4.03888e-05	0.00395757
TR97946|c0_g1	POSTERIOR REGENERATION	ANTERIOR REGENERATION	-9.5646	4.6795	4.04494e-05	0.00395757
TR18076|c0_g2	POSTERIOR REGENERATION	ANTERIOR REGENERATION	-8.79505	6.52722	4.08772e-05	0.0039887
TR72222|c2_g2	POSTERIOR REGENERATION	ANTERIOR REGENERATION	-12.1038	3.36995	4.09246e-05	0.0039887
TR64634|c8_g1	POSTERIOR REGENERATION	ANTERIOR REGENERATION	-8.95132	5.32907	4.12538e-05	0.00401308
TR29977|c0_g3	POSTERIOR REGENERATION	ANTERIOR REGENERATION	12.0925	3.39895	4.1536e-05	0.0040328
TR65706|c0_g1	POSTERIOR REGENERATION	ANTERIOR REGENERATION	-9.93462	4.14446	4.2364e-05	0.00410085
TR25520|c1_g1	POSTERIOR REGENERATION	ANTERIOR REGENERATION	-12.0774	3.34332	4.24791e-05	0.00410085
TR48572|c0_g1	POSTERIOR REGENERATION	ANTERIOR REGENERATION	-12.0774	3.34332	4.24791e-05	0.00410085
TR71927|c6_g1	POSTERIOR REGENERATION	ANTERIOR REGENERATION	-8.92475	5.30251	4.27968e-05	0.00412367
TR77181|c0_g1	POSTERIOR REGENERATION	ANTERIOR REGENERATION	-12.0707	3.33659	4.29627e-05	0.00413182
TR97887|c0_g2	POSTERIOR REGENERATION	ANTERIOR REGENERATION	-12.0673	3.33321	4.31258e-05	0.00413218
TR71981|c3_g1	POSTERIOR REGENERATION	ANTERIOR REGENERATION	-9.91916	4.12894	4.32035e-05	0.00413218
TR7383|c0_g2	POSTERIOR REGENERATION	ANTERIOR REGENERATION	-12.064	3.32982	4.32897e-05	0.00413218
TR39339|c0_g1	POSTERIOR REGENERATION	ANTERIOR REGENERATION	-8.72731	6.08558	4.34544e-05	0.00413218
TR20652|c0_g1	POSTERIOR REGENERATION	ANTERIOR REGENERATION	-12.0606	3.32642	4.34546e-05	0.00413218
TR89792|c2_g1	POSTERIOR REGENERATION	ANTERIOR REGENERATION	12.0591	3.36619	4.34546e-05	0.00413218
TR43075|c0_g3	POSTERIOR REGENERATION	ANTERIOR REGENERATION	-12.0572	3.32302	4.36205e-05	0.00413867
TR69300|c1_g1	POSTERIOR REGENERATION	ANTERIOR REGENERATION	-8.61707	6.96572	4.3686e-05	0.00413867
TR29713|c0_g1	POSTERIOR REGENERATION	ANTERIOR REGENERATION	-8.72984	6.22383	4.38748e-05	0.00414248
TR88112|c0_g1	POSTERIOR REGENERATION	ANTERIOR REGENERATION	-8.63724	6.47548	4.3925e-05	0.00414248
TR83643|c6_g2	POSTERIOR REGENERATION	ANTERIOR REGENERATION	-9.90744	4.11719	4.39708e-05	0.00414248
TR70455|c1_g1	POSTERIOR REGENERATION	ANTERIOR REGENERATION	-12.047	3.31276	4.42935e-05	0.00416515
TR32395|c0_g1	POSTERIOR REGENERATION	ANTERIOR REGENERATION	-9.49515	4.60992	4.45581e-05	0.00418228
TR69692|c2_g4	POSTERIOR REGENERATION	ANTERIOR REGENERATION	-12.0402	3.30588	4.48086e-05	0.0041903
TR24150|c0_g1	POSTERIOR REGENERATION	ANTERIOR REGENERATION	-12.0402	3.30588	4.48086e-05	0.0041903
TR99514|c1_g2	POSTERIOR REGENERATION	ANTERIOR REGENERATION	12.0341	3.34168	4.49822e-05	0.00419111
TR88716|c0_g1	POSTERIOR REGENERATION	ANTERIOR REGENERATION	12.0341	3.34168	4.49822e-05	0.00419111
TR35712|c0_g1	POSTERIOR REGENERATION	ANTERIOR REGENERATION	-12.0333	3.29897	4.51569e-05	0.00419968
TR48541|c0_g1	POSTERIOR REGENERATION	ANTERIOR REGENERATION	-9.87173	4.08136	4.61896e-05	0.00428787
TR49511|c0_g1	POSTERIOR REGENERATION	ANTERIOR REGENERATION	-9.46555	4.58027	4.63638e-05	0.00429618
TR9088|c0_g1	POSTERIOR REGENERATION	ANTERIOR REGENERATION	-8.83558	5.6876	4.69033e-05	0.00433826
TR36228|c0_g1	POSTERIOR REGENERATION	ANTERIOR REGENERATION	-8.67342	6.16749	4.74252e-05	0.00437672
TR15368|c0_g1	POSTERIOR REGENERATION	ANTERIOR REGENERATION	-8.89591	4.56258	4.75777e-05	0.00437672
TR28857|c0_g1	POSTERIOR REGENERATION	ANTERIOR REGENERATION	-8.89591	4.56258	4.75777e-05	0.00437672
TR76245|c0_g1	POSTERIOR REGENERATION	ANTERIOR REGENERATION	-8.58894	6.52586	4.77832e-05	0.00438351
TR67841|c0_g5	POSTERIOR REGENERATION	ANTERIOR REGENERATION	11.9898	3.29834	4.79042e-05	0.00438351
TR85168|c0_g2	POSTERIOR REGENERATION	ANTERIOR REGENERATION	-9.84537	4.05492	4.79105e-05	0.00438351
TR16475|c0_g1	POSTERIOR REGENERATION	ANTERIOR REGENERATION	-8.8328	5.21056	4.85831e-05	0.00443058
TR63183|c5_g1	POSTERIOR REGENERATION	ANTERIOR REGENERATION	-8.88141	4.54806	4.85995e-05	0.00443058
TR81844|c0_g1	POSTERIOR REGENERATION	ANTERIOR REGENERATION	9.24148	4.92349	4.9089e-05	0.00446719
TR40095|c0_g1	POSTERIOR REGENERATION	ANTERIOR REGENERATION	-11.97	3.23522	4.92728e-05	0.00447589
TR96088|c0_g1	POSTERIOR REGENERATION	ANTERIOR REGENERATION	-9.4104	4.52501	5.00694e-05	0.00452105
TR22033|c0_g1	POSTERIOR REGENERATION	ANTERIOR REGENERATION	-11.9591	3.22432	5.00814e-05	0.00452105
TR17743|c0_g2	POSTERIOR REGENERATION	ANTERIOR REGENERATION	9.29141	4.04902	5.00819e-05	0.00452105
TR81264|c9_g1	POSTERIOR REGENERATION	ANTERIOR REGENERATION	-8.79693	5.43123	5.01261e-05	0.00452105
TR95890|c0_g1	POSTERIOR REGENERATION	ANTERIOR REGENERATION	11.9515	3.2608	5.04931e-05	0.00454608
TR94175|c11_g1	POSTERIOR REGENERATION	ANTERIOR REGENERATION	-9.40149	4.51609	5.06591e-05	0.00454798
TR67417|c2_g1	POSTERIOR REGENERATION	ANTERIOR REGENERATION	-11.9482	3.21333	5.07009e-05	0.00454798
TR67130|c0_g1	POSTERIOR REGENERATION	ANTERIOR REGENERATION	-8.4954	6.7708	5.08623e-05	0.00454798
TR64402|c0_g1	POSTERIOR REGENERATION	ANTERIOR REGENERATION	9.21399	4.89624	5.0962e-05	0.00454798
TR61259|c1_g1	POSTERIOR REGENERATION	ANTERIOR REGENERATION	-8.81774	4.88329	5.0962e-05	0.00454798
TR96308|c0_g2	POSTERIOR REGENERATION	ANTERIOR REGENERATION	-9.79329	4.00266	5.14072e-05	0.00457966
TR83657|c3_g1	POSTERIOR REGENERATION	ANTERIOR REGENERATION	-8.83702	4.50362	5.16071e-05	0.00458941
TR65066|c1_g2	POSTERIOR REGENERATION	ANTERIOR REGENERATION	-11.9299	3.19483	5.21921e-05	0.00461481
TR18909|c0_g1	POSTERIOR REGENERATION	ANTERIOR REGENERATION	-11.9299	3.19483	5.21921e-05	0.00461481
TR79008|c0_g1	POSTERIOR REGENERATION	ANTERIOR REGENERATION	-11.9262	3.1911	5.24104e-05	0.00461481
TR43936|c0_g1	POSTERIOR REGENERATION	ANTERIOR REGENERATION	-11.9262	3.1911	5.24104e-05	0.00461481
TR10323|c0_g1	POSTERIOR REGENERATION	ANTERIOR REGENERATION	-11.9224	3.18736	5.26302e-05	0.00461481
TR97647|c0_g1	POSTERIOR REGENERATION	ANTERIOR REGENERATION	-11.9224	3.18736	5.26302e-05	0.00461481
TR7875|c0_g1	POSTERIOR REGENERATION	ANTERIOR REGENERATION	-11.9224	3.18736	5.26302e-05	0.00461481
TR90820|c4_g1	POSTERIOR REGENERATION	ANTERIOR REGENERATION	-11.9224	3.18736	5.26302e-05	0.00461481
TR35717|c0_g1	POSTERIOR REGENERATION	ANTERIOR REGENERATION	-8.48118	6.8301	5.27105e-05	0.00461481
TR81369|c0_g1	POSTERIOR REGENERATION	ANTERIOR REGENERATION	-8.76968	5.14744	5.30028e-05	0.00463241
TR94305|c1_g1	POSTERIOR REGENERATION	ANTERIOR REGENERATION	-11.9112	3.17609	5.35232e-05	0.00466985
TR86081|c1_g1	POSTERIOR REGENERATION	ANTERIOR REGENERATION	-11.9075	3.17232	5.375e-05	0.00467358
TR95828|c0_g3	POSTERIOR REGENERATION	ANTERIOR REGENERATION	11.9071	3.21737	5.375e-05	0.00467358
TR51490|c0_g1	POSTERIOR REGENERATION	ANTERIOR REGENERATION	-11.9037	3.16853	5.39782e-05	0.0046774
TR73134|c1_g1	POSTERIOR REGENERATION	ANTERIOR REGENERATION	-11.9037	3.16853	5.39782e-05	0.0046774
TR52097|c0_g1	POSTERIOR REGENERATION	ANTERIOR REGENERATION	-11.9	3.16473	5.42079e-05	0.00468931
TR94028|c3_g2	POSTERIOR REGENERATION	ANTERIOR REGENERATION	-8.76836	4.83388	5.45262e-05	0.00470882
TR71522|c2_g1	POSTERIOR REGENERATION	ANTERIOR REGENERATION	-8.7454	5.12317	5.48321e-05	0.0047272
TR2356|c0_g1	POSTERIOR REGENERATION	ANTERIOR REGENERATION	-11.8886	3.15328	5.51415e-05	0.00473778
TR34496|c0_g2	POSTERIOR REGENERATION	ANTERIOR REGENERATION	-11.8886	3.15328	5.51415e-05	0.00473778
TR94324|c2_g1	POSTERIOR REGENERATION	ANTERIOR REGENERATION	-11.8848	3.14944	5.53787e-05	0.00473865
TR8842|c0_g1	POSTERIOR REGENERATION	ANTERIOR REGENERATION	-8.5684	6.18667	5.5405e-05	0.00473865
TR76186|c0_g2	POSTERIOR REGENERATION	ANTERIOR REGENERATION	-8.72389	5.35822	5.54315e-05	0.00473865
TR26200|c0_g1	POSTERIOR REGENERATION	ANTERIOR REGENERATION	-8.55298	6.04722	5.60172e-05	0.00477164
TR15443|c0_g1	POSTERIOR REGENERATION	ANTERIOR REGENERATION	-8.74909	4.8146	5.60266e-05	0.00477164
TR3046|c0_g2	POSTERIOR REGENERATION	ANTERIOR REGENERATION	-11.8771	3.14174	5.60994e-05	0.00477164
TR51939|c0_g1	POSTERIOR REGENERATION	ANTERIOR REGENERATION	-8.69802	5.55012	5.66916e-05	0.00481395
TR79075|c2_g2	POSTERIOR REGENERATION	ANTERIOR REGENERATION	-9.7193	3.92841	5.69836e-05	0.00483032
TR86055|c2_g1	POSTERIOR REGENERATION	ANTERIOR REGENERATION	-9.31562	4.43006	5.70746e-05	0.00483032
TR73145|c0_g2	POSTERIOR REGENERATION	ANTERIOR REGENERATION	11.8587	3.17005	5.73323e-05	0.00484406
TR99212|c2_g2	POSTERIOR REGENERATION	ANTERIOR REGENERATION	-8.75669	4.42319	5.76893e-05	0.00486612
TR60913|c0_g1	POSTERIOR REGENERATION	ANTERIOR REGENERATION	-8.4364	6.27498	5.79432e-05	0.00487943
TR52725|c0_g1	POSTERIOR REGENERATION	ANTERIOR REGENERATION	-11.8461	3.1105	5.83482e-05	0.00489729
TR26148|c0_g1	POSTERIOR REGENERATION	ANTERIOR REGENERATION	-11.8461	3.1105	5.83482e-05	0.00489729
TR22145|c0_g1	POSTERIOR REGENERATION	ANTERIOR REGENERATION	11.8431	3.15478	5.86063e-05	0.00491084
TR86485|c0_g1	POSTERIOR REGENERATION	ANTERIOR REGENERATION	-8.40193	7.2337	5.9078e-05	0.00494221
TR105792|c1_g1	POSTERIOR REGENERATION	ANTERIOR REGENERATION	-8.5266	6.25917	5.92032e-05	0.00494398
TR83643|c6_g1	POSTERIOR REGENERATION	ANTERIOR REGENERATION	-9.68998	3.89898	5.93489e-05	0.00494398
TR90545|c0_g1	POSTERIOR REGENERATION	ANTERIOR REGENERATION	-11.8343	3.09861	5.93912e-05	0.00494398
TR100719|c2_g1	POSTERIOR REGENERATION	ANTERIOR REGENERATION	-8.73104	4.39752	5.98117e-05	0.00497083
TR89832|c2_g2	POSTERIOR REGENERATION	ANTERIOR REGENERATION	-8.69977	4.76526	5.99755e-05	0.00497606
TR25990|c0_g1	POSTERIOR REGENERATION	ANTERIOR REGENERATION	-9.27719	4.39155	6.01401e-05	0.00497606
TR73980|c0_g1	POSTERIOR REGENERATION	ANTERIOR REGENERATION	-8.49981	5.99412	6.02584e-05	0.00497606
TR89424|c2_g1	POSTERIOR REGENERATION	ANTERIOR REGENERATION	-11.8224	3.08662	6.04625e-05	0.00497606
TR103772|c0_g1	POSTERIOR REGENERATION	ANTERIOR REGENERATION	11.822	3.13416	6.04625e-05	0.00497606
TR96851|c0_g1	POSTERIOR REGENERATION	ANTERIOR REGENERATION	11.8194	3.13157	6.04625e-05	0.00497606
TR29150|c0_g1	POSTERIOR REGENERATION	ANTERIOR REGENERATION	-11.8184	3.08261	6.07349e-05	0.00499038
TR49552|c0_g2	POSTERIOR REGENERATION	ANTERIOR REGENERATION	-11.8144	3.07858	6.10091e-05	0.00500482
TR57905|c0_g1	POSTERIOR REGENERATION	ANTERIOR REGENERATION	-9.26579	4.38013	6.11418e-05	0.0050056
TR90291|c1_g2	POSTERIOR REGENERATION	ANTERIOR REGENERATION	-8.42054	6.45007	6.12158e-05	0.0050056
TR97601|c1_g1	POSTERIOR REGENERATION	ANTERIOR REGENERATION	-8.38876	6.87451	6.15255e-05	0.00500823
TR96598|c0_g1	POSTERIOR REGENERATION	ANTERIOR REGENERATION	-8.68083	4.74631	6.15316e-05	0.00500823
TR20314|c0_g1	POSTERIOR REGENERATION	ANTERIOR REGENERATION	-8.49129	6.10968	6.16291e-05	0.00500823
TR84076|c1_g1	POSTERIOR REGENERATION	ANTERIOR REGENERATION	-8.48146	5.9758	6.18175e-05	0.00500823
TR86446|c0_g1	POSTERIOR REGENERATION	ANTERIOR REGENERATION	-11.8064	3.07048	6.18429e-05	0.00500823
TR71984|c2_g1	POSTERIOR REGENERATION	ANTERIOR REGENERATION	-11.8064	3.07048	6.18429e-05	0.00500823
TR70458|c4_g1	POSTERIOR REGENERATION	ANTERIOR REGENERATION	-8.70493	4.37138	6.19383e-05	0.00500823
TR16529|c0_g1	POSTERIOR REGENERATION	ANTERIOR REGENERATION	-11.8023	3.06642	6.21247e-05	0.00501531
TR16817|c0_g1	POSTERIOR REGENERATION	ANTERIOR REGENERATION	-8.42411	6.62222	6.24629e-05	0.00502868
TR102706|c0_g1	POSTERIOR REGENERATION	ANTERIOR REGENERATION	-8.63726	5.27163	6.24884e-05	0.00502868
TR76342|c2_g1	POSTERIOR REGENERATION	ANTERIOR REGENERATION	11.7952	3.10797	6.2694e-05	0.00503493
TR6966|c0_g1	POSTERIOR REGENERATION	ANTERIOR REGENERATION	-9.64836	3.85722	6.28494e-05	0.00503493
TR4906|c0_g1	POSTERIOR REGENERATION	ANTERIOR REGENERATION	-8.63284	5.2672	6.28635e-05	0.00503493
TR90025|c0_g1	POSTERIOR REGENERATION	ANTERIOR REGENERATION	-11.7861	3.05005	6.35627e-05	0.00507492
TR14986|c0_g1	POSTERIOR REGENERATION	ANTERIOR REGENERATION	-11.7861	3.05005	6.35627e-05	0.00507492
TR94758|c1_g1	POSTERIOR REGENERATION	ANTERIOR REGENERATION	-11.782	3.04593	6.38563e-05	0.00508995
TR77661|c1_g1	POSTERIOR REGENERATION	ANTERIOR REGENERATION	-11.7779	3.0418	6.41519e-05	0.00508995
TR78591|c0_g2	POSTERIOR REGENERATION	ANTERIOR REGENERATION	11.7761	3.08935	6.41519e-05	0.00508995
TR90296|c0_g1	POSTERIOR REGENERATION	ANTERIOR REGENERATION	11.7761	3.08935	6.41519e-05	0.00508995
TR64398|c1_g1	POSTERIOR REGENERATION	ANTERIOR REGENERATION	-8.67834	4.34475	6.43018e-05	0.00509389
TR83753|c2_g3	POSTERIOR REGENERATION	ANTERIOR REGENERATION	-8.62388	5.00165	6.48646e-05	0.00513047
TR88822|c0_g1	POSTERIOR REGENERATION	ANTERIOR REGENERATION	-11.7655	3.02933	6.53552e-05	0.00516123
TR72854|c0_g1	POSTERIOR REGENERATION	ANTERIOR REGENERATION	11.7568	3.07048	6.59696e-05	0.00519559
TR73130|c1_g1	POSTERIOR REGENERATION	ANTERIOR REGENERATION	-8.3755	6.49188	6.59949e-05	0.00519559
TR79008|c1_g1	POSTERIOR REGENERATION	ANTERIOR REGENERATION	-9.61034	3.81905	6.63076e-05	0.00521212
TR78593|c0_g1	POSTERIOR REGENERATION	ANTERIOR REGENERATION	-11.7488	3.01253	6.69075e-05	0.00525116
TR65488|c1_g1	POSTERIOR REGENERATION	ANTERIOR REGENERATION	-8.30125	7.08106	6.71337e-05	0.0052565
TR64662|c0_g1	POSTERIOR REGENERATION	ANTERIOR REGENERATION	-9.19713	4.31132	6.71909e-05	0.0052565
TR69617|c0_g2	POSTERIOR REGENERATION	ANTERIOR REGENERATION	-8.39936	5.60819	6.72862e-05	0.0052565
TR39608|c0_g1	POSTERIOR REGENERATION	ANTERIOR REGENERATION	-11.7404	3.00406	6.7544e-05	0.00526853
TR58632|c0_g2	POSTERIOR REGENERATION	ANTERIOR REGENERATION	-11.7362	2.9998	6.81896e-05	0.00530833
TR30520|c0_g1	POSTERIOR REGENERATION	ANTERIOR REGENERATION	-8.26113	6.87199	6.82633e-05	0.00530833
TR96119|c2_g1	POSTERIOR REGENERATION	ANTERIOR REGENERATION	-11.7277	2.99125	6.88444e-05	0.00534534
TR105777|c0_g1	POSTERIOR REGENERATION	ANTERIOR REGENERATION	-9.57869	3.78728	6.9092e-05	0.00535637
TR13264|c0_g2	POSTERIOR REGENERATION	ANTERIOR REGENERATION	-8.35709	5.3987	6.99608e-05	0.00541546
TR97219|c0_g3	POSTERIOR REGENERATION	ANTERIOR REGENERATION	-8.3107	6.24814	7.01483e-05	0.00541613
TR95704|c0_g1	POSTERIOR REGENERATION	ANTERIOR REGENERATION	-11.7149	2.97834	7.01828e-05	0.00541613
TR40262|c0_g1	POSTERIOR REGENERATION	ANTERIOR REGENERATION	-11.7106	2.97401	7.05235e-05	0.00543416
TR83879|c3_g1	POSTERIOR REGENERATION	ANTERIOR REGENERATION	11.7059	3.02079	7.08667e-05	0.00545233
TR22050|c2_g1	POSTERIOR REGENERATION	ANTERIOR REGENERATION	-9.55636	3.76487	7.12469e-05	0.00547329
TR97489|c0_g1	POSTERIOR REGENERATION	ANTERIOR REGENERATION	-9.15183	4.26593	7.15459e-05	0.00548796
TR12503|c0_g1	POSTERIOR REGENERATION	ANTERIOR REGENERATION	-8.23295	6.90246	7.19689e-05	0.00551208
TR45146|c0_g2	POSTERIOR REGENERATION	ANTERIOR REGENERATION	-11.6933	2.95655	7.22648e-05	0.00552641
TR85042|c2_g2	POSTERIOR REGENERATION	ANTERIOR REGENERATION	-11.6845	2.94774	7.29794e-05	0.00554763
TR83942|c0_g1	POSTERIOR REGENERATION	ANTERIOR REGENERATION	-11.6845	2.94774	7.29794e-05	0.00554763
TR38803|c1_g1	POSTERIOR REGENERATION	ANTERIOR REGENERATION	-11.6845	2.94774	7.29794e-05	0.00554763
TR20618|c0_g1	POSTERIOR REGENERATION	ANTERIOR REGENERATION	-11.6845	2.94774	7.29794e-05	0.00554763
TR11448|c0_g1	POSTERIOR REGENERATION	ANTERIOR REGENERATION	-11.6801	2.94332	7.33407e-05	0.00556676
TR18723|c0_g1	POSTERIOR REGENERATION	ANTERIOR REGENERATION	-11.6757	2.93888	7.40713e-05	0.00561383
TR45841|c0_g1	POSTERIOR REGENERATION	ANTERIOR REGENERATION	-11.6713	2.93443	7.44408e-05	0.00561914
TR42708|c0_g1	POSTERIOR REGENERATION	ANTERIOR REGENERATION	-8.50069	5.35294	7.4443e-05	0.00561914
TR60465|c0_g2	POSTERIOR REGENERATION	ANTERIOR REGENERATION	-8.25451	6.09344	7.44733e-05	0.00561914
TR98306|c0_g3	POSTERIOR REGENERATION	ANTERIOR REGENERATION	9.00024	3.76241	7.4781e-05	0.00563398
TR47800|c0_g1	POSTERIOR REGENERATION	ANTERIOR REGENERATION	-8.23712	7.11969	7.49291e-05	0.00563677
TR59475|c0_g1	POSTERIOR REGENERATION	ANTERIOR REGENERATION	-8.33344	5.82801	7.58143e-05	0.00568386
TR34654|c0_g1	POSTERIOR REGENERATION	ANTERIOR REGENERATION	-11.658	2.921	7.59465e-05	0.00568386
TR105219|c0_g1	POSTERIOR REGENERATION	ANTERIOR REGENERATION	-11.658	2.921	7.59465e-05	0.00568386
TR98231|c1_g2	POSTERIOR REGENERATION	ANTERIOR REGENERATION	-9.51065	3.71897	7.60913e-05	0.00568386
TR14601|c0_g1	POSTERIOR REGENERATION	ANTERIOR REGENERATION	-8.55587	4.22213	7.61815e-05	0.00568386
TR94736|c0_g2	POSTERIOR REGENERATION	ANTERIOR REGENERATION	-11.6535	2.91649	7.63301e-05	0.00568386
TR39800|c0_g1	POSTERIOR REGENERATION	ANTERIOR REGENERATION	-9.10506	4.21906	7.63385e-05	0.00568386
TR104787|c0_g1	POSTERIOR REGENERATION	ANTERIOR REGENERATION	-9.50548	3.71378	7.65357e-05	0.0056902
TR98337|c1_g1	POSTERIOR REGENERATION	ANTERIOR REGENERATION	-8.27538	6.47382	7.66756e-05	0.00569227
TR30055|c0_g1	POSTERIOR REGENERATION	ANTERIOR REGENERATION	-8.51963	4.58504	7.68612e-05	0.00569771
TR52859|c0_g1	POSTERIOR REGENERATION	ANTERIOR REGENERATION	-11.6445	2.90743	7.7106e-05	0.00569922
TR80870|c1_g1	POSTERIOR REGENERATION	ANTERIOR REGENERATION	-11.6445	2.90743	7.7106e-05	0.00569922
TR98017|c1_g1	POSTERIOR REGENERATION	ANTERIOR REGENERATION	-8.26805	6.46651	7.74796e-05	0.00571851
TR83942|c0_g2	POSTERIOR REGENERATION	ANTERIOR REGENERATION	-11.6355	2.89832	7.82922e-05	0.00576174
TR71280|c0_g3	POSTERIOR REGENERATION	ANTERIOR REGENERATION	11.6321	2.9488	7.82922e-05	0.00576174
TR86059|c4_g1	POSTERIOR REGENERATION	ANTERIOR REGENERATION	-9.48724	3.69547	7.85847e-05	0.00577455
TR39410|c0_g1	POSTERIOR REGENERATION	ANTERIOR REGENERATION	-11.6309	2.89374	7.86937e-05	0.00577455
TR74653|c0_g1	POSTERIOR REGENERATION	ANTERIOR REGENERATION	11.623	2.93992	7.9506e-05	0.00581734
TR3985|c0_g1	POSTERIOR REGENERATION	ANTERIOR REGENERATION	-11.6218	2.88454	7.9506e-05	0.00581734
TR81844|c0_g2	POSTERIOR REGENERATION	ANTERIOR REGENERATION	11.6169	2.93396	7.99169e-05	0.00583643
TR79950|c1_g3	POSTERIOR REGENERATION	ANTERIOR REGENERATION	-9.47406	3.68224	7.99967e-05	0.00583643
TR100108|c2_g1	POSTERIOR REGENERATION	ANTERIOR REGENERATION	-11.6172	2.87992	8.0331e-05	0.0058524
TR98010|c0_g1	POSTERIOR REGENERATION	ANTERIOR REGENERATION	-11.6126	2.87529	8.07483e-05	0.00587438
TR31150|c0_g1	POSTERIOR REGENERATION	ANTERIOR REGENERATION	-11.608	2.87064	8.11688e-05	0.00589653
TR57112|c0_g1	POSTERIOR REGENERATION	ANTERIOR REGENERATION	-11.6034	2.86597	8.15927e-05	0.00590199
TR83573|c2_g2	POSTERIOR REGENERATION	ANTERIOR REGENERATION	-11.6034	2.86597	8.15927e-05	0.00590199
TR103772|c0_g3	POSTERIOR REGENERATION	ANTERIOR REGENERATION	11.6015	2.91897	8.15927e-05	0.00590199
TR75167|c1_g1	POSTERIOR REGENERATION	ANTERIOR REGENERATION	-9.04152	4.15538	8.32165e-05	0.00601088
TR83509|c0_g1	POSTERIOR REGENERATION	ANTERIOR REGENERATION	-11.5847	2.84715	8.37626e-05	0.00604174
TR98199|c0_g1	POSTERIOR REGENERATION	ANTERIOR REGENERATION	-11.58	2.84241	8.4207e-05	0.00606517
TR12815|c0_g1	POSTERIOR REGENERATION	ANTERIOR REGENERATION	-11.5753	2.83765	8.51064e-05	0.00612127
TR92727|c0_g1	POSTERIOR REGENERATION	ANTERIOR REGENERATION	-8.14745	5.98661	8.63595e-05	0.00616785
TR26037|c0_g1	POSTERIOR REGENERATION	ANTERIOR REGENERATION	-11.561	2.82328	8.64827e-05	0.00616785
TR41738|c0_g1	POSTERIOR REGENERATION	ANTERIOR REGENERATION	-11.561	2.82328	8.64827e-05	0.00616785
TR64043|c0_g1	POSTERIOR REGENERATION	ANTERIOR REGENERATION	-11.561	2.82328	8.64827e-05	0.00616785
TR36459|c11_g1	POSTERIOR REGENERATION	ANTERIOR REGENERATION	-11.561	2.82328	8.64827e-05	0.00616785
TR70994|c0_g1	POSTERIOR REGENERATION	ANTERIOR REGENERATION	11.5607	2.87923	8.64827e-05	0.00616785
TR52772|c0_g1	POSTERIOR REGENERATION	ANTERIOR REGENERATION	-8.11763	6.46741	8.70381e-05	0.00619875
TR68573|c8_g3	POSTERIOR REGENERATION	ANTERIOR REGENERATION	-11.5563	2.81846	8.7419e-05	0.00621715
TR79914|c0_g1	POSTERIOR REGENERATION	ANTERIOR REGENERATION	8.28343	5.24567	8.77764e-05	0.00623384
TR64000|c0_g1	POSTERIOR REGENERATION	ANTERIOR REGENERATION	-8.23044	5.84928	8.83035e-05	0.00623509
TR101457|c2_g1	POSTERIOR REGENERATION	ANTERIOR REGENERATION	-11.5466	2.80877	8.83704e-05	0.00623509
TR10472|c0_g1	POSTERIOR REGENERATION	ANTERIOR REGENERATION	-11.5466	2.80877	8.83704e-05	0.00623509
TR43746|c0_g2	POSTERIOR REGENERATION	ANTERIOR REGENERATION	-11.5466	2.80877	8.83704e-05	0.00623509
TR5156|c0_g1	POSTERIOR REGENERATION	ANTERIOR REGENERATION	-8.18707	5.22889	8.84078e-05	0.00623509
TR56609|c0_g2	POSTERIOR REGENERATION	ANTERIOR REGENERATION	-8.20779	5.56679	8.90029e-05	0.00626514
TR90820|c0_g1	POSTERIOR REGENERATION	ANTERIOR REGENERATION	-8.41196	4.47732	8.91023e-05	0.00626514
TR94113|c2_g5	POSTERIOR REGENERATION	ANTERIOR REGENERATION	11.5382	2.85737	8.93376e-05	0.00626514
TR49651|c0_g1	POSTERIOR REGENERATION	ANTERIOR REGENERATION	-11.537	2.79901	8.93376e-05	0.00626514
TR9693|c0_g1	POSTERIOR REGENERATION	ANTERIOR REGENERATION	-8.98898	4.10273	8.94509e-05	0.00626514
TR58530|c0_g1	POSTERIOR REGENERATION	ANTERIOR REGENERATION	-8.11911	5.95834	8.98177e-05	0.00628216
TR71822|c1_g1	POSTERIOR REGENERATION	ANTERIOR REGENERATION	-8.43202	4.09811	9.02539e-05	0.00629999
TR63175|c2_g1	POSTERIOR REGENERATION	ANTERIOR REGENERATION	-11.5321	2.79411	9.03206e-05	0.00629999
TR64652|c0_g1	POSTERIOR REGENERATION	ANTERIOR REGENERATION	8.86054	3.62521	9.07507e-05	0.0063087
TR96027|c4_g1	POSTERIOR REGENERATION	ANTERIOR REGENERATION	-11.5272	2.78919	9.08183e-05	0.0063087
TR97951|c1_g1	POSTERIOR REGENERATION	ANTERIOR REGENERATION	-11.5272	2.78919	9.08183e-05	0.0063087
TR6350|c0_g1	POSTERIOR REGENERATION	ANTERIOR REGENERATION	-8.08358	6.43345	9.12398e-05	0.00631763
TR8073|c0_g1	POSTERIOR REGENERATION	ANTERIOR REGENERATION	-11.5223	2.78425	9.132e-05	0.00631763
TR65358|c0_g2	POSTERIOR REGENERATION	ANTERIOR REGENERATION	-11.5223	2.78425	9.132e-05	0.00631763
TR83163|c2_g1	POSTERIOR REGENERATION	ANTERIOR REGENERATION	-8.41601	4.08208	9.23093e-05	0.00637738
TR59053|c0_g1	POSTERIOR REGENERATION	ANTERIOR REGENERATION	-11.5075	2.76934	9.33692e-05	0.0064331
TR27658|c0_g1	POSTERIOR REGENERATION	ANTERIOR REGENERATION	-11.5075	2.76934	9.33692e-05	0.0064331
TR56821|c0_g1	POSTERIOR REGENERATION	ANTERIOR REGENERATION	-8.17052	5.52959	9.37365e-05	0.00644966
TR37691|c0_g1	POSTERIOR REGENERATION	ANTERIOR REGENERATION	-8.37001	4.43535	9.43944e-05	0.00647911
TR32233|c0_g1	POSTERIOR REGENERATION	ANTERIOR REGENERATION	-11.4976	2.75931	9.44198e-05	0.00647911
TR93847|c0_g1	POSTERIOR REGENERATION	ANTERIOR REGENERATION	-8.94676	4.0604	9.48699e-05	0.00648931
TR72180|c0_g1	POSTERIOR REGENERATION	ANTERIOR REGENERATION	-11.4926	2.75427	9.49517e-05	0.00648931
TR77649|c2_g1	POSTERIOR REGENERATION	ANTERIOR REGENERATION	-11.4926	2.75427	9.49517e-05	0.00648931
TR30356|c0_g1	POSTERIOR REGENERATION	ANTERIOR REGENERATION	-8.32208	5.17448	9.5217e-05	0.00649134
TR6722|c0_g1	POSTERIOR REGENERATION	ANTERIOR REGENERATION	-8.36369	4.42903	9.52372e-05	0.00649134
TR39616|c0_g1	POSTERIOR REGENERATION	ANTERIOR REGENERATION	-8.39166	4.0577	9.55266e-05	0.00650234
TR89713|c2_g1	POSTERIOR REGENERATION	ANTERIOR REGENERATION	-11.4876	2.74921	9.60292e-05	0.0065278
TR94753|c2_g1	POSTERIOR REGENERATION	ANTERIOR REGENERATION	-8.32351	4.95804	9.63582e-05	0.00654141
TR82891|c0_g1	POSTERIOR REGENERATION	ANTERIOR REGENERATION	-11.4825	2.74414	9.65748e-05	0.00654736
TR28820|c0_g1	POSTERIOR REGENERATION	ANTERIOR REGENERATION	-11.4775	2.73904	9.71251e-05	0.00657589
TR9014|c0_g1	POSTERIOR REGENERATION	ANTERIOR REGENERATION	-11.4724	2.73393	9.76801e-05	0.00659953
TR43932|c0_g1	POSTERIOR REGENERATION	ANTERIOR REGENERATION	-8.32549	4.7033	9.79169e-05	0.00659953
TR67809|c2_g1	POSTERIOR REGENERATION	ANTERIOR REGENERATION	-8.05614	5.89551	9.79555e-05	0.00659953
TR86681|c0_g1	POSTERIOR REGENERATION	ANTERIOR REGENERATION	-8.37313	4.03914	9.79941e-05	0.00659953
TR96349|c1_g1	POSTERIOR REGENERATION	ANTERIOR REGENERATION	-8.34135	4.40668	9.81887e-05	0.00660388
TR75918|c0_g3	POSTERIOR REGENERATION	ANTERIOR REGENERATION	-11.4673	2.7288	9.88045e-05	0.00662773
TR53731|c0_g1	POSTERIOR REGENERATION	ANTERIOR REGENERATION	-11.4673	2.7288	9.88045e-05	0.00662773
TR91155|c4_g1	POSTERIOR REGENERATION	ANTERIOR REGENERATION	-11.4622	2.72366	9.93739e-05	0.00665714
TR68089|c1_g1	POSTERIOR REGENERATION	ANTERIOR REGENERATION	-8.36064	4.02664	9.96145e-05	0.00666047
TR42125|c0_g1	POSTERIOR REGENERATION	ANTERIOR REGENERATION	-8.35855	4.02454	9.98492e-05	0.00666047
TR67830|c0_g2	POSTERIOR REGENERATION	ANTERIOR REGENERATION	-11.4571	2.71849	9.99484e-05	0.00666047
TR20731|c0_g1	POSTERIOR REGENERATION	ANTERIOR REGENERATION	-11.4571	2.71849	9.99484e-05	0.00666047
TR60218|c0_g1	POSTERIOR REGENERATION	ANTERIOR REGENERATION	-8.04623	5.98427	0.000101039	0.00672432
TR89832|c2_g1	POSTERIOR REGENERATION	ANTERIOR REGENERATION	-8.29504	4.67285	0.00010209	0.00676596
TR15435|c3_g1	POSTERIOR REGENERATION	ANTERIOR REGENERATION	-8.3417	4.00767	0.000102243	0.00676596
TR102441|c0_g1	POSTERIOR REGENERATION	ANTERIOR REGENERATION	11.4378	2.75972	0.000102297	0.00676596
TR65906|c0_g7	POSTERIOR REGENERATION	ANTERIOR REGENERATION	11.4378	2.75972	0.000102297	0.00676596
TR78930|c1_g1	POSTERIOR REGENERATION	ANTERIOR REGENERATION	-8.10697	5.46615	0.000102331	0.00676596
TR23320|c0_g1	POSTERIOR REGENERATION	ANTERIOR REGENERATION	-8.10464	5.46383	0.000102599	0.00677484
TR67521|c2_g3	POSTERIOR REGENERATION	ANTERIOR REGENERATION	-11.4364	2.69764	0.000102897	0.00677689
TR75870|c1_g2	POSTERIOR REGENERATION	ANTERIOR REGENERATION	-11.4364	2.69764	0.000102897	0.00677689
TR71945|c0_g1	POSTERIOR REGENERATION	ANTERIOR REGENERATION	-8.88422	3.99771	0.000103472	0.00679051
TR78053|c0_g1	POSTERIOR REGENERATION	ANTERIOR REGENERATION	-11.4312	2.69238	0.000103502	0.00679051
TR82232|c0_g1	POSTERIOR REGENERATION	ANTERIOR REGENERATION	-7.92174	8.52782	0.000103505	0.00679051
TR105777|c5_g1	POSTERIOR REGENERATION	ANTERIOR REGENERATION	-11.426	2.6871	0.000104112	0.00680074
TR18568|c0_g1	POSTERIOR REGENERATION	ANTERIOR REGENERATION	11.4238	2.74618	0.000104112	0.00680074
TR21126|c0_g3	POSTERIOR REGENERATION	ANTERIOR REGENERATION	11.4238	2.74618	0.000104112	0.00680074
TR95950|c0_g2	POSTERIOR REGENERATION	ANTERIOR REGENERATION	-8.01119	5.85067	0.000104196	0.00680074
TR86469|c1_g1	POSTERIOR REGENERATION	ANTERIOR REGENERATION	-8.32251	3.98845	0.000104977	0.00684088
TR82481|c0_g1	POSTERIOR REGENERATION	ANTERIOR REGENERATION	-11.4207	2.6818	0.00010535	0.00684088
TR96580|c3_g3	POSTERIOR REGENERATION	ANTERIOR REGENERATION	-11.4207	2.6818	0.00010535	0.00684088
TR46137|c0_g1	POSTERIOR REGENERATION	ANTERIOR REGENERATION	-11.4207	2.6818	0.00010535	0.00684088
TR68794|c0_g1	POSTERIOR REGENERATION	ANTERIOR REGENERATION	-11.4154	2.67649	0.000105977	0.0068567
TR98023|c3_g1	POSTERIOR REGENERATION	ANTERIOR REGENERATION	-8.86707	3.98052	0.000105999	0.0068567
TR15350|c0_g1	POSTERIOR REGENERATION	ANTERIOR REGENERATION	-8.31606	3.98199	0.000105999	0.0068567
TR92381|c3_g1	POSTERIOR REGENERATION	ANTERIOR REGENERATION	-9.26663	3.47394	0.000106342	0.00687014
TR29240|c0_g1	POSTERIOR REGENERATION	ANTERIOR REGENERATION	-11.4101	2.67115	0.00010661	0.0068787
TR45676|c0_g1	POSTERIOR REGENERATION	ANTERIOR REGENERATION	-9.25436	3.46161	0.000108193	0.00697201
TR7979|c0_g1	POSTERIOR REGENERATION	ANTERIOR REGENERATION	-8.84535	3.95874	0.000109154	0.00700623
TR97705|c1_g1	POSTERIOR REGENERATION	ANTERIOR REGENERATION	-11.3942	2.65502	0.000109198	0.00700623
TR77207|c0_g2	POSTERIOR REGENERATION	ANTERIOR REGENERATION	-11.3942	2.65502	0.000109198	0.00700623
TR63155|c4_g1	POSTERIOR REGENERATION	ANTERIOR REGENERATION	8.12429	5.08804	0.000109276	0.00700623
TR105430|c1_g2	POSTERIOR REGENERATION	ANTERIOR REGENERATION	-11.3888	2.6496	0.00010986	0.00703478
TR74368|c0_g1	POSTERIOR REGENERATION	ANTERIOR REGENERATION	-11.3834	2.64416	0.000110528	0.00706863
TR85401|c5_g1	POSTERIOR REGENERATION	ANTERIOR REGENERATION	-9.23575	3.44291	0.000110868	0.00708145
TR19403|c0_g2	POSTERIOR REGENERATION	ANTERIOR REGENERATION	-11.378	2.63871	0.000111202	0.00708982
TR101673|c0_g1	POSTERIOR REGENERATION	ANTERIOR REGENERATION	-8.23213	4.60996	0.000111278	0.00708982
TR47528|c0_g1	POSTERIOR REGENERATION	ANTERIOR REGENERATION	-8.24664	4.31193	0.000111913	0.00712131
TR54321|c0_g1	POSTERIOR REGENERATION	ANTERIOR REGENERATION	-8.82551	3.93886	0.000112172	0.00712889
TR79054|c0_g1	POSTERIOR REGENERATION	ANTERIOR REGENERATION	-8.01294	5.05501	0.00011246	0.00713593
TR94114|c1_g2	POSTERIOR REGENERATION	ANTERIOR REGENERATION	-8.2432	4.30849	0.000112564	0.00713593
TR33331|c0_g2	POSTERIOR REGENERATION	ANTERIOR REGENERATION	-9.2232	3.43031	0.000112839	0.00714447
TR24244|c0_g1	POSTERIOR REGENERATION	ANTERIOR REGENERATION	-11.3671	2.62773	0.000113261	0.00716224
TR64056|c2_g1	POSTERIOR REGENERATION	ANTERIOR REGENERATION	-7.95992	5.89818	0.000113814	0.00718508
TR100975|c1_g1	POSTERIOR REGENERATION	ANTERIOR REGENERATION	-8.19251	5.04504	0.000113905	0.00718508
TR43936|c0_g2	POSTERIOR REGENERATION	ANTERIOR REGENERATION	-9.21689	3.42397	0.000114048	0.00718514
TR5947|c0_g1	POSTERIOR REGENERATION	ANTERIOR REGENERATION	-11.3561	2.61667	0.000114666	0.00719321
TR83643|c5_g1	POSTERIOR REGENERATION	ANTERIOR REGENERATION	-11.3561	2.61667	0.000114666	0.00719321
TR89308|c1_g2	POSTERIOR REGENERATION	ANTERIOR REGENERATION	11.3558	2.68008	0.000114666	0.00719321
TR55992|c0_g1	POSTERIOR REGENERATION	ANTERIOR REGENERATION	-9.21055	3.4176	0.000114864	0.00719321
TR35681|c1_g1	POSTERIOR REGENERATION	ANTERIOR REGENERATION	-7.99639	5.03849	0.000114974	0.00719321
TR88857|c1_g2	POSTERIOR REGENERATION	ANTERIOR REGENERATION	-8.80765	3.92095	0.000115026	0.00719321
TR83771|c0_g1	POSTERIOR REGENERATION	ANTERIOR REGENERATION	-7.85806	8.14669	0.000115515	0.0072149
TR72180|c1_g1	POSTERIOR REGENERATION	ANTERIOR REGENERATION	-11.3506	2.6111	0.000116097	0.00722511
TR104596|c0_g1	POSTERIOR REGENERATION	ANTERIOR REGENERATION	11.3447	2.66936	0.000116097	0.00722511
TR67535|c0_g3	POSTERIOR REGENERATION	ANTERIOR REGENERATION	-9.20418	3.4112	0.000116105	0.00722511
TR11087|c0_g1	POSTERIOR REGENERATION	ANTERIOR REGENERATION	-11.3451	2.60552	0.000116822	0.00726086
TR13597|c0_g1	POSTERIOR REGENERATION	ANTERIOR REGENERATION	-7.99806	5.20751	0.000117085	0.00726829
TR1298|c0_g2	POSTERIOR REGENERATION	ANTERIOR REGENERATION	-11.3283	2.58864	0.000119041	0.00738066
TR97732|c0_g1	POSTERIOR REGENERATION	ANTERIOR REGENERATION	-7.99439	5.35379	0.000119453	0.00738859
TR29415|c0_g1	POSTERIOR REGENERATION	ANTERIOR REGENERATION	-8.00353	5.49872	0.000119459	0.00738859
TR96800|c0_g2	POSTERIOR REGENERATION	ANTERIOR REGENERATION	11.3223	2.64767	0.000119794	0.00740026
TR94175|c3_g1	POSTERIOR REGENERATION	ANTERIOR REGENERATION	-11.3227	2.58297	0.000120555	0.0074382
TR105032|c0_g1	POSTERIOR REGENERATION	ANTERIOR REGENERATION	-8.77124	3.88446	0.000120756	0.00744158
TR18605|c0_g1	POSTERIOR REGENERATION	ANTERIOR REGENERATION	-11.3171	2.57727	0.000121322	0.00745839
TR90458|c0_g1	POSTERIOR REGENERATION	ANTERIOR REGENERATION	11.3148	2.64037	0.000121322	0.00745839
TR29929|c0_g1	POSTERIOR REGENERATION	ANTERIOR REGENERATION	-11.3114	2.57156	0.000122098	0.00748792
TR55212|c0_g1	POSTERIOR REGENERATION	ANTERIOR REGENERATION	-11.3114	2.57156	0.000122098	0.00748792
TR61559|c0_g1	POSTERIOR REGENERATION	ANTERIOR REGENERATION	-9.16209	3.36892	0.000122622	0.00749969
TR17644|c0_g1	POSTERIOR REGENERATION	ANTERIOR REGENERATION	-8.13767	4.99026	0.000122745	0.00749969
TR79050|c0_g1	POSTERIOR REGENERATION	ANTERIOR REGENERATION	-11.3057	2.56582	0.00012288	0.00749969
TR46427|c0_g1	POSTERIOR REGENERATION	ANTERIOR REGENERATION	-11.3057	2.56582	0.00012288	0.00749969
TR59754|c0_g1	POSTERIOR REGENERATION	ANTERIOR REGENERATION	-8.15755	4.53539	0.000123383	0.00752133
TR71324|c0_g1	POSTERIOR REGENERATION	ANTERIOR REGENERATION	-8.17265	4.23791	0.000124059	0.0075535
TR48577|c0_g1	POSTERIOR REGENERATION	ANTERIOR REGENERATION	-11.3	2.56006	0.000124468	0.00756027
TR74372|c0_g1	POSTERIOR REGENERATION	ANTERIOR REGENERATION	-11.3	2.56006	0.000124468	0.00756027
TR78974|c0_g2	POSTERIOR REGENERATION	ANTERIOR REGENERATION	-7.92116	6.12052	0.000124986	0.00758263
TR52966|c0_g1	POSTERIOR REGENERATION	ANTERIOR REGENERATION	-11.2943	2.55427	0.000125274	0.00759104
TR35444|c0_g2	POSTERIOR REGENERATION	ANTERIOR REGENERATION	-7.85073	6.20129	0.000125763	0.00760091
TR36576|c0_g1	POSTERIOR REGENERATION	ANTERIOR REGENERATION	-11.2885	2.54846	0.000126088	0.00760091
TR67841|c0_g6	POSTERIOR REGENERATION	ANTERIOR REGENERATION	11.2843	2.61079	0.000126088	0.00760091
TR5987|c0_g1	POSTERIOR REGENERATION	ANTERIOR REGENERATION	-7.84887	6.19943	0.000126093	0.00760091
TR39601|c4_g1	POSTERIOR REGENERATION	ANTERIOR REGENERATION	-7.8766	6.42752	0.000126185	0.00760091
TR29458|c0_g1	POSTERIOR REGENERATION	ANTERIOR REGENERATION	-8.15811	4.22336	0.000126621	0.00760839
TR62305|c0_g1	POSTERIOR REGENERATION	ANTERIOR REGENERATION	-7.90205	6.01961	0.000126782	0.00760839
TR25545|c0_g1	POSTERIOR REGENERATION	ANTERIOR REGENERATION	-9.13891	3.34562	0.0001268	0.00760839
TR86538|c0_g1	POSTERIOR REGENERATION	ANTERIOR REGENERATION	-11.2827	2.54263	0.000126909	0.00760839
TR77666|c0_g1	POSTERIOR REGENERATION	ANTERIOR REGENERATION	-7.82938	6.55642	0.000127198	0.00761674
TR44316|c1_g1	POSTERIOR REGENERATION	ANTERIOR REGENERATION	-11.2769	2.53678	0.000127738	0.00763109
TR65882|c0_g1	POSTERIOR REGENERATION	ANTERIOR REGENERATION	-11.2769	2.53678	0.000127738	0.00763109
TR57906|c1_g1	POSTERIOR REGENERATION	ANTERIOR REGENERATION	-8.12931	4.50716	0.00012822	0.00765085
TR42138|c0_g2	POSTERIOR REGENERATION	ANTERIOR REGENERATION	-7.95407	5.5735	0.000129309	0.00768645
TR46688|c0_g2	POSTERIOR REGENERATION	ANTERIOR REGENERATION	-11.2711	2.5309	0.000129422	0.00768645
TR98629|c0_g4	POSTERIOR REGENERATION	ANTERIOR REGENERATION	-11.2711	2.5309	0.000129422	0.00768645
TR31467|c1_g2	POSTERIOR REGENERATION	ANTERIOR REGENERATION	-11.2711	2.5309	0.000129422	0.00768645
TR22017|c0_g1	POSTERIOR REGENERATION	ANTERIOR REGENERATION	-11.2653	2.525	0.000130276	0.00772815
TR105119|c1_g1	POSTERIOR REGENERATION	ANTERIOR REGENERATION	-8.13418	4.19942	0.000130615	0.00773923
TR63008|c0_g1	POSTERIOR REGENERATION	ANTERIOR REGENERATION	-8.16144	3.82715	0.000131068	0.00775216
TR85042|c2_g1	POSTERIOR REGENERATION	ANTERIOR REGENERATION	-11.2594	2.51907	0.000131139	0.00775216
TR22025|c0_g1	POSTERIOR REGENERATION	ANTERIOR REGENERATION	-11.2535	2.51312	0.00013201	0.00778554
TR99514|c1_g1	POSTERIOR REGENERATION	ANTERIOR REGENERATION	11.2531	2.58058	0.00013201	0.00778554
TR72022|c0_g1	POSTERIOR REGENERATION	ANTERIOR REGENERATION	8.09084	4.74235	0.000132677	0.00781575
TR46622|c0_g2	POSTERIOR REGENERATION	ANTERIOR REGENERATION	-9.1017	3.30825	0.000133735	0.00781724
TR18912|c0_g1	POSTERIOR REGENERATION	ANTERIOR REGENERATION	-11.2476	2.50715	0.000133779	0.00781724
TR64376|c1_g4	POSTERIOR REGENERATION	ANTERIOR REGENERATION	-11.2476	2.50715	0.000133779	0.00781724
TR101284|c0_g1	POSTERIOR REGENERATION	ANTERIOR REGENERATION	-11.2476	2.50715	0.000133779	0.00781724
TR53238|c0_g1	POSTERIOR REGENERATION	ANTERIOR REGENERATION	11.2452	2.57293	0.000133779	0.00781724
TR90296|c0_g4	POSTERIOR REGENERATION	ANTERIOR REGENERATION	11.2452	2.57293	0.000133779	0.00781724
TR49486|c1_g1	POSTERIOR REGENERATION	ANTERIOR REGENERATION	11.2412	2.56908	0.000133779	0.00781724
TR83768|c1_g1	POSTERIOR REGENERATION	ANTERIOR REGENERATION	-9.09827	3.3048	0.000134252	0.00783584
TR75944|c2_g4	POSTERIOR REGENERATION	ANTERIOR REGENERATION	-11.2356	2.49512	0.000135584	0.0079045
TR44240|c2_g1	POSTERIOR REGENERATION	ANTERIOR REGENERATION	-7.87267	4.91496	0.0001364	0.00793968
TR37111|c1_g1	POSTERIOR REGENERATION	ANTERIOR REGENERATION	11.2293	2.5575	0.0001365	0.00793968
TR10004|c0_g2	POSTERIOR REGENERATION	ANTERIOR REGENERATION	11.2172	2.54582	0.00013836	0.00803844
TR6776|c0_g1	POSTERIOR REGENERATION	ANTERIOR REGENERATION	-7.84644	6.04602	0.000138515	0.00803844
TR37448|c0_g1	POSTERIOR REGENERATION	ANTERIOR REGENERATION	-8.67106	3.78402	0.000138824	0.00804686
TR94788|c1_g1	POSTERIOR REGENERATION	ANTERIOR REGENERATION	-7.90802	5.64186	0.000138977	0.00804686
TR96308|c0_g1	POSTERIOR REGENERATION	ANTERIOR REGENERATION	-8.66859	3.78154	0.00013921	0.0080512
TR43191|c0_g1	POSTERIOR REGENERATION	ANTERIOR REGENERATION	-11.2115	2.47077	0.000140259	0.00809342
TR17736|c0_g1	POSTERIOR REGENERATION	ANTERIOR REGENERATION	11.2091	2.53797	0.000140259	0.00809342
TR100764|c0_g1	POSTERIOR REGENERATION	ANTERIOR REGENERATION	-7.74924	7.05921	0.000140534	0.0081001
TR96625|c0_g1	POSTERIOR REGENERATION	ANTERIOR REGENERATION	-11.2054	2.46462	0.000141223	0.00812136
TR36897|c0_g1	POSTERIOR REGENERATION	ANTERIOR REGENERATION	-11.2054	2.46462	0.000141223	0.00812136
TR80221|c0_g1	POSTERIOR REGENERATION	ANTERIOR REGENERATION	-8.65617	3.76908	0.000141562	0.00813133
TR99252|c1_g1	POSTERIOR REGENERATION	ANTERIOR REGENERATION	-8.65367	3.76658	0.00014196	0.00813133
TR36469|c0_g1	POSTERIOR REGENERATION	ANTERIOR REGENERATION	-8.10266	3.76828	0.00014196	0.00813133
TR64758|c0_g1	POSTERIOR REGENERATION	ANTERIOR REGENERATION	-11.1993	2.45844	0.000142197	0.00813133
TR18318|c0_g1	POSTERIOR REGENERATION	ANTERIOR REGENERATION	-11.1993	2.45844	0.000142197	0.00813133
TR99470|c1_g6	POSTERIOR REGENERATION	ANTERIOR REGENERATION	-9.05293	3.25923	0.000142949	0.00813453
TR97516|c0_g1	POSTERIOR REGENERATION	ANTERIOR REGENERATION	-9.05293	3.25923	0.000142949	0.00813453
TR102465|c0_g1	POSTERIOR REGENERATION	ANTERIOR REGENERATION	-9.05293	3.25923	0.000142949	0.00813453
TR91711|c0_g1	POSTERIOR REGENERATION	ANTERIOR REGENERATION	-8.09765	3.76327	0.000143164	0.00813453
TR6967|c0_g1	POSTERIOR REGENERATION	ANTERIOR REGENERATION	-8.06769	4.13291	0.000143173	0.00813453
TR5622|c1_g1	POSTERIOR REGENERATION	ANTERIOR REGENERATION	-9.04938	3.25567	0.000143521	0.00813453
TR89098|c6_g1	POSTERIOR REGENERATION	ANTERIOR REGENERATION	-7.8781	5.49772	0.000143555	0.00813453
TR75415|c0_g1	POSTERIOR REGENERATION	ANTERIOR REGENERATION	-7.86966	5.36515	0.000143646	0.00813453
TR99492|c0_g2	POSTERIOR REGENERATION	ANTERIOR REGENERATION	-11.1931	2.45223	0.000144175	0.00813453
TR9048|c2_g1	POSTERIOR REGENERATION	ANTERIOR REGENERATION	-11.1931	2.45223	0.000144175	0.00813453
TR28599|c0_g1	POSTERIOR REGENERATION	ANTERIOR REGENERATION	-11.1931	2.45223	0.000144175	0.00813453
TR70556|c2_g1	POSTERIOR REGENERATION	ANTERIOR REGENERATION	-11.1931	2.45223	0.000144175	0.00813453
TR10351|c0_g1	POSTERIOR REGENERATION	ANTERIOR REGENERATION	-7.82895	4.87132	0.000144761	0.00815633
TR71635|c1_g2	POSTERIOR REGENERATION	ANTERIOR REGENERATION	-8.02693	4.66167	0.00014503	0.00815633
TR22145|c1_g3	POSTERIOR REGENERATION	ANTERIOR REGENERATION	11.1845	2.51419	0.00014518	0.00815633
TR76669|c1_g1	POSTERIOR REGENERATION	ANTERIOR REGENERATION	-8.63859	3.75146	0.000145204	0.00815633
TR62951|c2_g1	POSTERIOR REGENERATION	ANTERIOR REGENERATION	-8.02423	4.65897	0.000145471	0.00816227
TR17778|c1_g2	POSTERIOR REGENERATION	ANTERIOR REGENERATION	-11.1808	2.43974	0.000146195	0.00817583
TR84202|c0_g2	POSTERIOR REGENERATION	ANTERIOR REGENERATION	-11.1808	2.43974	0.000146195	0.00817583
TR28549|c0_g3	POSTERIOR REGENERATION	ANTERIOR REGENERATION	-11.1808	2.43974	0.000146195	0.00817583
TR16851|c3_g1	POSTERIOR REGENERATION	ANTERIOR REGENERATION	-11.1745	2.43345	0.000147221	0.00820983
TR37477|c0_g1	POSTERIOR REGENERATION	ANTERIOR REGENERATION	-11.1745	2.43345	0.000147221	0.00820983
TR94026|c3_g1	POSTERIOR REGENERATION	ANTERIOR REGENERATION	-8.07744	3.74303	0.000147288	0.00820983
TR79940|c1_g1	POSTERIOR REGENERATION	ANTERIOR REGENERATION	-8.01201	4.64676	0.000147933	0.00823672
TR69320|c1_g1	POSTERIOR REGENERATION	ANTERIOR REGENERATION	-7.72841	6.07939	0.000148868	0.0082797
TR35292|c0_g1	POSTERIOR REGENERATION	ANTERIOR REGENERATION	-7.83261	5.19234	0.000149243	0.0082853
TR27963|c0_g1	POSTERIOR REGENERATION	ANTERIOR REGENERATION	-7.76285	5.70168	0.000149295	0.0082853
TR38842|c0_g1	POSTERIOR REGENERATION	ANTERIOR REGENERATION	7.79682	5.59447	0.000150219	0.00832646
TR64337|c0_g1	POSTERIOR REGENERATION	ANTERIOR REGENERATION	-11.162	2.4208	0.000150365	0.00832646
TR70486|c0_g1	POSTERIOR REGENERATION	ANTERIOR REGENERATION	-7.79825	4.84068	0.000151039	0.00834025
TR65970|c3_g2	POSTERIOR REGENERATION	ANTERIOR REGENERATION	-8.05694	3.7225	0.000151155	0.00834025
TR30630|c0_g1	POSTERIOR REGENERATION	ANTERIOR REGENERATION	-11.1557	2.41443	0.000151435	0.00834025
TR18969|c0_g1	POSTERIOR REGENERATION	ANTERIOR REGENERATION	-11.1557	2.41443	0.000151435	0.00834025
TR75250|c0_g2	POSTERIOR REGENERATION	ANTERIOR REGENERATION	11.1553	2.48594	0.000151435	0.00834025
TR71203|c0_g1	POSTERIOR REGENERATION	ANTERIOR REGENERATION	-7.73781	5.57804	0.000151796	0.00835109
TR86597|c4_g1	POSTERIOR REGENERATION	ANTERIOR REGENERATION	-7.73982	6.29121	0.00015229	0.00836354
TR44652|c0_g2	POSTERIOR REGENERATION	ANTERIOR REGENERATION	-11.1493	2.40803	0.000152517	0.00836354
TR82842|c0_g2	POSTERIOR REGENERATION	ANTERIOR REGENERATION	11.1468	2.47776	0.000152517	0.00836354
TR28581|c0_g3	POSTERIOR REGENERATION	ANTERIOR REGENERATION	11.1426	2.47366	0.00015361	0.00840534
TR93486|c0_g1	POSTERIOR REGENERATION	ANTERIOR REGENERATION	11.1426	2.47366	0.00015361	0.00840534
TR20625|c2_g2	POSTERIOR REGENERATION	ANTERIOR REGENERATION	-8.99876	3.2048	0.000153783	0.00840577
TR58432|c0_g1	POSTERIOR REGENERATION	ANTERIOR REGENERATION	11.1383	2.46954	0.000154715	0.0084476
TR75459|c1_g1	POSTERIOR REGENERATION	ANTERIOR REGENERATION	-8.98768	3.19367	0.000156358	0.00852397
TR91629|c0_g1	POSTERIOR REGENERATION	ANTERIOR REGENERATION	-7.66491	6.93788	0.000156449	0.00852397
TR75517|c0_g1	POSTERIOR REGENERATION	ANTERIOR REGENERATION	11.1255	2.45711	0.000156961	0.00854269
TR95415|c0_g7	POSTERIOR REGENERATION	ANTERIOR REGENERATION	8.3957	4.08765	0.000157633	0.00857007
TR62937|c0_g1	POSTERIOR REGENERATION	ANTERIOR REGENERATION	-7.96489	4.59968	0.000157934	0.00857725
TR6601|c1_g1	POSTERIOR REGENERATION	ANTERIOR REGENERATION	-7.62435	7.17232	0.000158677	0.00860309
TR3060|c0_g1	POSTERIOR REGENERATION	ANTERIOR REGENERATION	-11.1172	2.37562	0.000159257	0.00860309
TR4060|c0_g1	POSTERIOR REGENERATION	ANTERIOR REGENERATION	-11.1172	2.37562	0.000159257	0.00860309
TR63608|c2_g1	POSTERIOR REGENERATION	ANTERIOR REGENERATION	-11.1172	2.37562	0.000159257	0.00860309
TR105504|c0_g1	POSTERIOR REGENERATION	ANTERIOR REGENERATION	11.1168	2.44877	0.000159257	0.00860309
TR85015|c5_g1	POSTERIOR REGENERATION	ANTERIOR REGENERATION	-8.97278	3.17869	0.000159668	0.00861614
TR86667|c0_g1	POSTERIOR REGENERATION	ANTERIOR REGENERATION	8.43995	3.21358	0.000161705	0.0087103
TR24467|c0_g1	POSTERIOR REGENERATION	ANTERIOR REGENERATION	-8.56074	3.6734	0.000161756	0.0087103
TR68549|c1_g1	POSTERIOR REGENERATION	ANTERIOR REGENERATION	-7.97744	4.04262	0.00016206	0.00871743
TR96324|c0_g1	POSTERIOR REGENERATION	ANTERIOR REGENERATION	-8.00706	3.67255	0.000162242	0.00871798
TR61898|c1_g1	POSTERIOR REGENERATION	ANTERIOR REGENERATION	11.0994	2.43194	0.000162796	0.00873035
TR71060|c0_g1	POSTERIOR REGENERATION	ANTERIOR REGENERATION	-7.97537	4.04055	0.000162816	0.00873035
TR76259|c1_g2	POSTERIOR REGENERATION	ANTERIOR REGENERATION	-7.94217	4.57699	0.000163057	0.00873402
TR31467|c1_g1	POSTERIOR REGENERATION	ANTERIOR REGENERATION	-11.0976	2.35582	0.000164002	0.00877199
TR74368|c5_g2	POSTERIOR REGENERATION	ANTERIOR REGENERATION	-7.93644	4.57125	0.000164111	0.00877199
TR71881|c1_g1	POSTERIOR REGENERATION	ANTERIOR REGENERATION	-7.73359	4.77613	0.000165117	0.0087759
TR88826|c1_g2	POSTERIOR REGENERATION	ANTERIOR REGENERATION	-11.091	2.34916	0.000165221	0.0087759
TR104760|c0_g2	POSTERIOR REGENERATION	ANTERIOR REGENERATION	-11.091	2.34916	0.000165221	0.0087759
TR3046|c0_g1	POSTERIOR REGENERATION	ANTERIOR REGENERATION	-11.091	2.34916	0.000165221	0.0087759
TR36674|c0_g1	POSTERIOR REGENERATION	ANTERIOR REGENERATION	-11.091	2.34916	0.000165221	0.0087759
TR101196|c0_g1	POSTERIOR REGENERATION	ANTERIOR REGENERATION	11.0906	2.42345	0.000165221	0.0087759
TR41951|c0_g1	POSTERIOR REGENERATION	ANTERIOR REGENERATION	-8.94249	3.14825	0.000165897	0.00880261
TR47970|c0_g1	POSTERIOR REGENERATION	ANTERIOR REGENERATION	-11.0844	2.34246	0.000166454	0.00881373
TR38497|c0_g1	POSTERIOR REGENERATION	ANTERIOR REGENERATION	-11.0844	2.34246	0.000166454	0.00881373
TR74368|c1_g1	POSTERIOR REGENERATION	ANTERIOR REGENERATION	-7.66882	5.50926	0.000167038	0.00883542
TR68897|c2_g1	POSTERIOR REGENERATION	ANTERIOR REGENERATION	-7.71853	4.76111	0.000168645	0.00891116
TR19034|c0_g1	POSTERIOR REGENERATION	ANTERIOR REGENERATION	-11.0777	2.33574	0.000168962	0.00891862
TR51025|c1_g1	POSTERIOR REGENERATION	ANTERIOR REGENERATION	-8.52019	3.63273	0.000170851	0.00900896
TR82925|c0_g1	POSTERIOR REGENERATION	ANTERIOR REGENERATION	-11.0575	2.31538	0.000172831	0.0090786
TR75870|c3_g2	POSTERIOR REGENERATION	ANTERIOR REGENERATION	-11.0575	2.31538	0.000172831	0.0090786
TR96661|c1_g2	POSTERIOR REGENERATION	ANTERIOR REGENERATION	-8.51194	3.62446	0.000172976	0.0090786
TR16485|c0_g2	POSTERIOR REGENERATION	ANTERIOR REGENERATION	-8.51194	3.62446	0.000172976	0.0090786
TR97357|c0_g1	POSTERIOR REGENERATION	ANTERIOR REGENERATION	-7.91094	4.28886	0.000173065	0.0090786
TR69976|c1_g1	POSTERIOR REGENERATION	ANTERIOR REGENERATION	-7.89268	4.52753	0.000174368	0.0091375
TR101650|c0_g7	POSTERIOR REGENERATION	ANTERIOR REGENERATION	-11.0508	2.30853	0.000175485	0.00915821
TR31296|c0_g1	POSTERIOR REGENERATION	ANTERIOR REGENERATION	-11.0508	2.30853	0.000175485	0.00915821
TR66673|c0_g2	POSTERIOR REGENERATION	ANTERIOR REGENERATION	-11.0508	2.30853	0.000175485	0.00915821
TR73851|c0_g1	POSTERIOR REGENERATION	ANTERIOR REGENERATION	11.0458	2.38022	0.000175485	0.00915821
TR89058|c3_g1	POSTERIOR REGENERATION	ANTERIOR REGENERATION	-7.87294	4.72585	0.000176816	0.00920029
TR53745|c1_g1	POSTERIOR REGENERATION	ANTERIOR REGENERATION	-11.0439	2.30165	0.000176835	0.00920029
TR17720|c0_g1	POSTERIOR REGENERATION	ANTERIOR REGENERATION	-11.0439	2.30165	0.000176835	0.00920029
TR36055|c0_g1	POSTERIOR REGENERATION	ANTERIOR REGENERATION	-7.87928	4.51416	0.000177603	0.00921469
TR94175|c6_g1	POSTERIOR REGENERATION	ANTERIOR REGENERATION	-11.0371	2.29474	0.0001782	0.00921469
TR20722|c0_g1	POSTERIOR REGENERATION	ANTERIOR REGENERATION	-11.0371	2.29474	0.0001782	0.00921469
TR51490|c0_g2	POSTERIOR REGENERATION	ANTERIOR REGENERATION	-11.0371	2.29474	0.0001782	0.00921469
TR19960|c0_g1	POSTERIOR REGENERATION	ANTERIOR REGENERATION	-11.0371	2.29474	0.0001782	0.00921469
TR46632|c0_g1	POSTERIOR REGENERATION	ANTERIOR REGENERATION	11.0321	2.36699	0.0001782	0.00921469
TR18047|c0_g1	POSTERIOR REGENERATION	ANTERIOR REGENERATION	-7.57157	6.59789	0.00017934	0.0092199
TR77142|c0_g2	POSTERIOR REGENERATION	ANTERIOR REGENERATION	8.36504	3.14051	0.000179501	0.0092199
TR44316|c2_g1	POSTERIOR REGENERATION	ANTERIOR REGENERATION	-11.0302	2.28779	0.000179582	0.0092199
TR42713|c0_g3	POSTERIOR REGENERATION	ANTERIOR REGENERATION	-11.0302	2.28779	0.000179582	0.0092199
TR20268|c0_g1	POSTERIOR REGENERATION	ANTERIOR REGENERATION	-11.0302	2.28779	0.000179582	0.0092199
TR46705|c0_g1	POSTERIOR REGENERATION	ANTERIOR REGENERATION	-11.0302	2.28779	0.000179582	0.0092199
TR62267|c0_g2	POSTERIOR REGENERATION	ANTERIOR REGENERATION	11.0275	2.36256	0.000179582	0.0092199
TR99452|c1_g1	POSTERIOR REGENERATION	ANTERIOR REGENERATION	-7.6387	5.6703	0.000179851	0.0092199
TR102630|c0_g1	POSTERIOR REGENERATION	ANTERIOR REGENERATION	-7.85996	4.7129	0.000179935	0.0092199
TR81381|c2_g1	POSTERIOR REGENERATION	ANTERIOR REGENERATION	-7.57665	6.30466	0.000180121	0.00922015
TR5576|c1_g3	POSTERIOR REGENERATION	ANTERIOR REGENERATION	-8.88393	3.08939	0.000180306	0.00922028
TR83768|c7_g2	POSTERIOR REGENERATION	ANTERIOR REGENERATION	-7.92744	3.59281	0.000180734	0.00923291
TR98004|c2_g2	POSTERIOR REGENERATION	ANTERIOR REGENERATION	-7.86577	4.50065	0.00018093	0.00923359
TR72250|c1_g2	POSTERIOR REGENERATION	ANTERIOR REGENERATION	-7.92462	3.58998	0.000181885	0.00927305
TR80987|c1_g1	POSTERIOR REGENERATION	ANTERIOR REGENERATION	-8.4728	3.58521	0.000182465	0.00929326
TR30475|c0_g1	POSTERIOR REGENERATION	ANTERIOR REGENERATION	-11.0163	2.27379	0.000183824	0.00935308
TR4268|c1_g1	POSTERIOR REGENERATION	ANTERIOR REGENERATION	-7.55964	6.28772	0.000184408	0.00937344
TR56557|c0_g1	POSTERIOR REGENERATION	ANTERIOR REGENERATION	-11.0094	2.26674	0.000185271	0.00937973
TR88071|c0_g1	POSTERIOR REGENERATION	ANTERIOR REGENERATION	-11.0094	2.26674	0.000185271	0.00937973
TR85590|c0_g1	POSTERIOR REGENERATION	ANTERIOR REGENERATION	-11.0094	2.26674	0.000185271	0.00937973
TR68575|c0_g8	POSTERIOR REGENERATION	ANTERIOR REGENERATION	11.0043	2.34017	0.000185271	0.00937973
TR63978|c0_g3	POSTERIOR REGENERATION	ANTERIOR REGENERATION	-8.45856	3.57093	0.000186001	0.00940732
TR77670|c1_g1	POSTERIOR REGENERATION	ANTERIOR REGENERATION	-11.0023	2.25966	0.000186736	0.00942569
TR97225|c1_g2	POSTERIOR REGENERATION	ANTERIOR REGENERATION	10.9996	2.33565	0.000186736	0.00942569
TR84433|c2_g3	POSTERIOR REGENERATION	ANTERIOR REGENERATION	-10.9953	2.25254	0.000188218	0.00949106
TR88502|c0_g1	POSTERIOR REGENERATION	ANTERIOR REGENERATION	10.9902	2.32657	0.000189717	0.0095572
TR86105|c0_g1	POSTERIOR REGENERATION	ANTERIOR REGENERATION	-7.89027	3.55559	0.000190258	0.00957232
TR103631|c2_g1	POSTERIOR REGENERATION	ANTERIOR REGENERATION	-8.84353	3.04878	0.000190394	0.00957232
TR89388|c4_g6	POSTERIOR REGENERATION	ANTERIOR REGENERATION	-7.83933	4.21728	0.000190976	0.00958611
TR9284|c0_g1	POSTERIOR REGENERATION	ANTERIOR REGENERATION	-10.9882	2.24539	0.000191235	0.00958611
TR57112|c0_g2	POSTERIOR REGENERATION	ANTERIOR REGENERATION	-10.9882	2.24539	0.000191235	0.00958611
TR29906|c0_g1	POSTERIOR REGENERATION	ANTERIOR REGENERATION	-10.9739	2.23097	0.000194326	0.00971227
TR35935|c0_g1	POSTERIOR REGENERATION	ANTERIOR REGENERATION	-10.9739	2.23097	0.000194326	0.00971227
TR90321|c0_g1	POSTERIOR REGENERATION	ANTERIOR REGENERATION	-10.9739	2.23097	0.000194326	0.00971227
TR56120|c0_g1	POSTERIOR REGENERATION	ANTERIOR REGENERATION	-7.62889	4.8391	0.000194627	0.00971778
TR21513|c3_g1	POSTERIOR REGENERATION	ANTERIOR REGENERATION	7.8107	4.46579	0.000194871	0.0097204
TR93260|c3_g2	POSTERIOR REGENERATION	ANTERIOR REGENERATION	-10.9667	2.22371	0.000195899	0.00972391
TR20083|c0_g2	POSTERIOR REGENERATION	ANTERIOR REGENERATION	-10.9667	2.22371	0.000195899	0.00972391
TR22214|c0_g1	POSTERIOR REGENERATION	ANTERIOR REGENERATION	-10.9667	2.22371	0.000195899	0.00972391
TR33119|c0_g1	POSTERIOR REGENERATION	ANTERIOR REGENERATION	-10.9667	2.22371	0.000195899	0.00972391
TR61451|c0_g2	POSTERIOR REGENERATION	ANTERIOR REGENERATION	-10.9667	2.22371	0.000195899	0.00972391
TR75061|c0_g1	POSTERIOR REGENERATION	ANTERIOR REGENERATION	7.96498	4.21871	0.000196605	0.00974944
TR53515|c0_g1	POSTERIOR REGENERATION	ANTERIOR REGENERATION	-7.49228	6.10573	0.000196859	0.0097525
TR65091|c0_g2	POSTERIOR REGENERATION	ANTERIOR REGENERATION	-10.9595	2.21641	0.000197492	0.00975735
TR18212|c0_g1	POSTERIOR REGENERATION	ANTERIOR REGENERATION	-10.9595	2.21641	0.000197492	0.00975735
TR45874|c0_g1	POSTERIOR REGENERATION	ANTERIOR REGENERATION	-7.6181	4.82833	0.000197533	0.00975735
TR97732|c1_g1	POSTERIOR REGENERATION	ANTERIOR REGENERATION	-8.41203	3.52426	0.000197904	0.00976614
TR81814|c0_g1	POSTERIOR REGENERATION	ANTERIOR REGENERATION	-7.81154	4.1895	0.000198676	0.00979475
TR78591|c0_g1	POSTERIOR REGENERATION	ANTERIOR REGENERATION	10.9567	2.29431	0.000199104	0.00980113
TR81333|c2_g1	POSTERIOR REGENERATION	ANTERIOR REGENERATION	-7.7837	4.63675	0.000199889	0.00980113
TR32894|c0_g1	POSTERIOR REGENERATION	ANTERIOR REGENERATION	-8.80617	3.01122	0.000200406	0.00980113
TR14295|c0_g1	POSTERIOR REGENERATION	ANTERIOR REGENERATION	-7.85212	3.51738	0.000200555	0.00980113
TR94772|c0_g1	POSTERIOR REGENERATION	ANTERIOR REGENERATION	-7.64157	5.37616	0.000200584	0.00980113
TR20488|c0_g1	POSTERIOR REGENERATION	ANTERIOR REGENERATION	-7.51126	5.86305	0.000200662	0.00980113
TR42087|c1_g3	POSTERIOR REGENERATION	ANTERIOR REGENERATION	-10.9522	2.20908	0.000200736	0.00980113
TR44378|c0_g1	POSTERIOR REGENERATION	ANTERIOR REGENERATION	-10.9522	2.20908	0.000200736	0.00980113
TR97591|c5_g1	POSTERIOR REGENERATION	ANTERIOR REGENERATION	-10.9522	2.20908	0.000200736	0.00980113
TR42713|c0_g2	POSTERIOR REGENERATION	ANTERIOR REGENERATION	-10.9522	2.20908	0.000200736	0.00980113
TR65385|c4_g1	POSTERIOR REGENERATION	ANTERIOR REGENERATION	-8.40015	3.51235	0.000201226	0.00981562
TR82293|c4_g1	POSTERIOR REGENERATION	ANTERIOR REGENERATION	-10.9449	2.20171	0.000202388	0.00985319
TR15249|c1_g1	POSTERIOR REGENERATION	ANTERIOR REGENERATION	-10.9449	2.20171	0.000202388	0.00985319
TR27185|c0_g1	POSTERIOR REGENERATION	ANTERIOR REGENERATION	-8.39717	3.50936	0.000202578	0.00985319
TR83754|c0_g1	POSTERIOR REGENERATION	ANTERIOR REGENERATION	-7.54923	5.58114	0.000203411	0.00988421
TR75870|c3_g1	POSTERIOR REGENERATION	ANTERIOR REGENERATION	-7.80858	3.8737	0.00020478	0.009941
TR83942|c3_g2	POSTERIOR REGENERATION	ANTERIOR REGENERATION	-7.56022	5.76079	0.000205437	0.009941
TR13556|c0_g1	POSTERIOR REGENERATION	ANTERIOR REGENERATION	-7.46421	6.44539	0.00020563	0.009941
TR29723|c0_g1	POSTERIOR REGENERATION	ANTERIOR REGENERATION	-10.9302	2.18685	0.000205754	0.009941
TR41951|c0_g2	POSTERIOR REGENERATION	ANTERIOR REGENERATION	-10.9302	2.18685	0.000205754	0.009941
TR1200|c0_g1	POSTERIOR REGENERATION	ANTERIOR REGENERATION	-10.9302	2.18685	0.000205754	0.009941
TR57582|c0_g1	POSTERIOR REGENERATION	ANTERIOR REGENERATION	-7.7832	4.16117	0.000206409	0.00996317
TR46681|c0_g1	POSTERIOR REGENERATION	ANTERIOR REGENERATION	-7.51172	5.35269	0.000207245	0.00999403
TR78787|c4_g2	POSTERIOR REGENERATION	ANTERIOR REGENERATION	-10.9228	2.17937	0.000209205	0.0100694
TR101837|c0_g1	POSTERIOR REGENERATION	ANTERIOR REGENERATION	10.9175	2.25654	0.000209205	0.0100694
TR21825|c0_g1	POSTERIOR REGENERATION	ANTERIOR REGENERATION	-7.54625	5.74688	0.00020943	0.0100707
TR69437|c0_g1	POSTERIOR REGENERATION	ANTERIOR REGENERATION	-7.57035	4.7807	0.000211009	0.010137
TR75193|c0_g1	POSTERIOR REGENERATION	ANTERIOR REGENERATION	-7.75281	4.38782	0.00021126	0.0101395
TR103206|c0_g1	POSTERIOR REGENERATION	ANTERIOR REGENERATION	-10.9079	2.16428	0.000212743	0.0101818
TR71096|c3_g1	POSTERIOR REGENERATION	ANTERIOR REGENERATION	-10.9079	2.16428	0.000212743	0.0101818
TR28552|c1_g2	POSTERIOR REGENERATION	ANTERIOR REGENERATION	-10.9079	2.16428	0.000212743	0.0101818
TR23137|c0_g1	POSTERIOR REGENERATION	ANTERIOR REGENERATION	-7.56162	4.77198	0.000213388	0.0102031
TR84805|c0_g1	POSTERIOR REGENERATION	ANTERIOR REGENERATION	-7.75818	4.13617	0.000213668	0.0102068
TR13939|c0_g1	POSTERIOR REGENERATION	ANTERIOR REGENERATION	-8.35782	3.46989	0.000213906	0.0102086
TR28549|c0_g2	POSTERIOR REGENERATION	ANTERIOR REGENERATION	10.9025	2.24211	0.000214546	0.0102103
TR31490|c0_g1	POSTERIOR REGENERATION	ANTERIOR REGENERATION	-10.9003	2.15668	0.000214546	0.0102103
TR91630|c0_g1	POSTERIOR REGENERATION	ANTERIOR REGENERATION	-10.9003	2.15668	0.000214546	0.0102103
TR57641|c0_g2	POSTERIOR REGENERATION	ANTERIOR REGENERATION	-10.8928	2.14904	0.000216372	0.0102876
TR78726|c4_g2	POSTERIOR REGENERATION	ANTERIOR REGENERATION	10.8873	2.22754	0.000218221	0.0103645
TR98231|c0_g3	POSTERIOR REGENERATION	ANTERIOR REGENERATION	-7.41718	6.03097	0.000218397	0.0103645
TR71512|c2_g1	POSTERIOR REGENERATION	ANTERIOR REGENERATION	-7.43455	6.50574	0.000218731	0.0103706
TR86697|c0_g6	POSTERIOR REGENERATION	ANTERIOR REGENERATION	-10.8852	2.14135	0.000220095	0.0104061
TR76640|c0_g1	POSTERIOR REGENERATION	ANTERIOR REGENERATION	-10.8852	2.14135	0.000220095	0.0104061
TR2454|c0_g1	POSTERIOR REGENERATION	ANTERIOR REGENERATION	-10.8852	2.14135	0.000220095	0.0104061
TR10738|c0_g1	POSTERIOR REGENERATION	ANTERIOR REGENERATION	-7.5081	5.70888	0.000220667	0.0104235
TR46636|c0_g1	POSTERIOR REGENERATION	ANTERIOR REGENERATION	-7.56974	5.30456	0.000221388	0.0104472
TR98869|c0_g1	POSTERIOR REGENERATION	ANTERIOR REGENERATION	-8.73286	2.93751	0.000221845	0.0104472
TR48588|c1_g1	POSTERIOR REGENERATION	ANTERIOR REGENERATION	-10.8775	2.13363	0.000221992	0.0104472
TR21705|c1_g2	POSTERIOR REGENERATION	ANTERIOR REGENERATION	-10.8775	2.13363	0.000221992	0.0104472
TR102695|c2_g1	POSTERIOR REGENERATION	ANTERIOR REGENERATION	-8.32993	3.44192	0.000222254	0.0104498
TR69481|c3_g1	POSTERIOR REGENERATION	ANTERIOR REGENERATION	-7.77264	3.43779	0.000223824	0.0104648
TR46438|c0_g1	POSTERIOR REGENERATION	ANTERIOR REGENERATION	-10.8698	2.12586	0.000223914	0.0104648
TR18550|c0_g1	POSTERIOR REGENERATION	ANTERIOR REGENERATION	-10.8698	2.12586	0.000223914	0.0104648
TR20127|c0_g1	POSTERIOR REGENERATION	ANTERIOR REGENERATION	-10.8698	2.12586	0.000223914	0.0104648
TR46375|c0_g1	POSTERIOR REGENERATION	ANTERIOR REGENERATION	-10.8698	2.12586	0.000223914	0.0104648
TR94157|c2_g2	POSTERIOR REGENERATION	ANTERIOR REGENERATION	-10.8698	2.12586	0.000223914	0.0104648
TR97436|c0_g1	POSTERIOR REGENERATION	ANTERIOR REGENERATION	-7.43136	5.78349	0.000224014	0.0104648
TR83643|c4_g1	POSTERIOR REGENERATION	ANTERIOR REGENERATION	-10.8621	2.11806	0.000225861	0.0105124
TR15159|c0_g1	POSTERIOR REGENERATION	ANTERIOR REGENERATION	-10.8621	2.11806	0.000225861	0.0105124
TR34753|c0_g1	POSTERIOR REGENERATION	ANTERIOR REGENERATION	10.8617	2.20292	0.000225861	0.0105124
TR45733|c0_g1	POSTERIOR REGENERATION	ANTERIOR REGENERATION	10.8617	2.20292	0.000225861	0.0105124
TR52755|c0_g1	POSTERIOR REGENERATION	ANTERIOR REGENERATION	-8.71952	2.92411	0.000226317	0.0105239
TR76674|c1_g1	POSTERIOR REGENERATION	ANTERIOR REGENERATION	-8.3142	3.42614	0.000227015	0.0105467
TR85466|c0_g4	POSTERIOR REGENERATION	ANTERIOR REGENERATION	8.12261	3.81911	0.000229245	0.010629
TR42405|c0_g1	POSTERIOR REGENERATION	ANTERIOR REGENERATION	-8.30468	3.4166	0.000229453	0.010629
TR101742|c0_g1	POSTERIOR REGENERATION	ANTERIOR REGENERATION	-8.70606	2.91058	0.00022976	0.010629
TR25244|c0_g1	POSTERIOR REGENERATION	ANTERIOR REGENERATION	-10.8543	2.11021	0.000229832	0.010629
TR10086|c0_g4	POSTERIOR REGENERATION	ANTERIOR REGENERATION	10.8461	2.18793	0.000229832	0.010629
TR37005|c0_g1	POSTERIOR REGENERATION	ANTERIOR REGENERATION	-7.71982	3.78491	0.000231158	0.0106728
TR35672|c0_g1	POSTERIOR REGENERATION	ANTERIOR REGENERATION	-7.53137	5.15197	0.000231199	0.0106728
TR71096|c4_g1	POSTERIOR REGENERATION	ANTERIOR REGENERATION	-10.8465	2.10232	0.000231857	0.0106871
TR60|c0_g1	POSTERIOR REGENERATION	ANTERIOR REGENERATION	-8.2983	3.41019	0.000231931	0.0106871
TR58630|c0_g1	POSTERIOR REGENERATION	ANTERIOR REGENERATION	-10.8386	2.09438	0.000233909	0.010749
TR6265|c0_g1	POSTERIOR REGENERATION	ANTERIOR REGENERATION	-10.8386	2.09438	0.000233909	0.010749
TR75944|c2_g2	POSTERIOR REGENERATION	ANTERIOR REGENERATION	-10.8386	2.09438	0.000233909	0.010749
TR34917|c0_g1	POSTERIOR REGENERATION	ANTERIOR REGENERATION	-8.69248	2.89692	0.000234475	0.0107653
TR65004|c9_g4	POSTERIOR REGENERATION	ANTERIOR REGENERATION	-7.44463	5.47694	0.000234936	0.0107763
TR85024|c2_g3	POSTERIOR REGENERATION	ANTERIOR REGENERATION	-8.68792	2.89233	0.000235676	0.0107763
TR73570|c0_g1	POSTERIOR REGENERATION	ANTERIOR REGENERATION	-7.68653	4.06456	0.000235727	0.0107763
TR70603|c0_g1	POSTERIOR REGENERATION	ANTERIOR REGENERATION	-10.8307	2.0864	0.000235988	0.0107763
TR33887|c1_g1	POSTERIOR REGENERATION	ANTERIOR REGENERATION	-10.8307	2.0864	0.000235988	0.0107763
TR33447|c0_g1	POSTERIOR REGENERATION	ANTERIOR REGENERATION	10.8304	2.1728	0.000235988	0.0107763
TR3384|c0_g1	POSTERIOR REGENERATION	ANTERIOR REGENERATION	8.16333	2.94421	0.000236887	0.0108076
TR67513|c0_g1	POSTERIOR REGENERATION	ANTERIOR REGENERATION	-7.68245	4.06048	0.000237354	0.0108192
TR67136|c6_g2	POSTERIOR REGENERATION	ANTERIOR REGENERATION	-7.37666	5.65548	0.000237655	0.0108232
TR86621|c1_g2	POSTERIOR REGENERATION	ANTERIOR REGENERATION	10.8251	2.16771	0.000238095	0.0108335
TR82878|c1_g2	POSTERIOR REGENERATION	ANTERIOR REGENERATION	-10.8228	2.07838	0.000240231	0.0109119
TR105491|c0_g1	POSTERIOR REGENERATION	ANTERIOR REGENERATION	-7.65841	4.29352	0.000240715	0.0109119
TR7975|c0_g1	POSTERIOR REGENERATION	ANTERIOR REGENERATION	-7.67012	4.04816	0.000241217	0.0109119
TR79922|c0_g1	POSTERIOR REGENERATION	ANTERIOR REGENERATION	-7.67012	4.04816	0.000241217	0.0109119
TR39970|c0_g1	POSTERIOR REGENERATION	ANTERIOR REGENERATION	-8.26922	3.38103	0.000241367	0.0109119
TR65812|c1_g1	POSTERIOR REGENERATION	ANTERIOR REGENERATION	-8.26922	3.38103	0.000241367	0.0109119
TR85476|c3_g1	POSTERIOR REGENERATION	ANTERIOR REGENERATION	-7.37423	5.72661	0.000242274	0.0109119
TR6301|c0_g1	POSTERIOR REGENERATION	ANTERIOR REGENERATION	-10.8148	2.07032	0.000242395	0.0109119
TR37654|c3_g2	POSTERIOR REGENERATION	ANTERIOR REGENERATION	-10.8148	2.07032	0.000242395	0.0109119
TR17698|c0_g1	POSTERIOR REGENERATION	ANTERIOR REGENERATION	-10.8148	2.07032	0.000242395	0.0109119
TR79480|c3_g1	POSTERIOR REGENERATION	ANTERIOR REGENERATION	-10.8148	2.07032	0.000242395	0.0109119
TR55050|c1_g1	POSTERIOR REGENERATION	ANTERIOR REGENERATION	-10.8148	2.07032	0.000242395	0.0109119
TR61267|c1_g1	POSTERIOR REGENERATION	ANTERIOR REGENERATION	-7.64236	4.49563	0.000242745	0.0109179
TR53860|c0_g1	POSTERIOR REGENERATION	ANTERIOR REGENERATION	-10.8068	2.0622	0.000244588	0.0109814
TR37563|c1_g2	POSTERIOR REGENERATION	ANTERIOR REGENERATION	-10.8068	2.0622	0.000244588	0.0109814
TR29254|c0_g1	POSTERIOR REGENERATION	ANTERIOR REGENERATION	-7.33374	6.31556	0.000246001	0.0110131
TR55227|c0_g1	POSTERIOR REGENERATION	ANTERIOR REGENERATION	-7.3573	6.14051	0.000246456	0.0110131
TR45102|c0_g1	POSTERIOR REGENERATION	ANTERIOR REGENERATION	-10.7987	2.05405	0.000246812	0.0110131
TR45035|c0_g1	POSTERIOR REGENERATION	ANTERIOR REGENERATION	-10.7987	2.05405	0.000246812	0.0110131
TR18474|c0_g1	POSTERIOR REGENERATION	ANTERIOR REGENERATION	-10.7987	2.05405	0.000246812	0.0110131
TR13274|c0_g2	POSTERIOR REGENERATION	ANTERIOR REGENERATION	-10.7987	2.05405	0.000246812	0.0110131
TR101364|c0_g1	POSTERIOR REGENERATION	ANTERIOR REGENERATION	-10.7987	2.05405	0.000246812	0.0110131
TR64399|c0_g1	POSTERIOR REGENERATION	ANTERIOR REGENERATION	-7.63381	4.26895	0.000248917	0.011065
TR57591|c0_g1	POSTERIOR REGENERATION	ANTERIOR REGENERATION	10.7929	2.13684	0.000249066	0.011065
TR31467|c0_g1	POSTERIOR REGENERATION	ANTERIOR REGENERATION	-10.7906	2.04584	0.000249066	0.011065
TR61303|c3_g1	POSTERIOR REGENERATION	ANTERIOR REGENERATION	-10.7906	2.04584	0.000249066	0.011065
TR84814|c0_g1	POSTERIOR REGENERATION	ANTERIOR REGENERATION	10.7875	2.13162	0.000249066	0.011065
TR74004|c6_g1	POSTERIOR REGENERATION	ANTERIOR REGENERATION	-8.64154	2.8457	0.000250843	0.0111342
TR75381|c0_g1	POSTERIOR REGENERATION	ANTERIOR REGENERATION	-7.61483	4.46814	0.000252084	0.0111737
TR28365|c0_g1	POSTERIOR REGENERATION	ANTERIOR REGENERATION	8.11685	2.89907	0.000252173	0.0111737
TR57077|c0_g1	POSTERIOR REGENERATION	ANTERIOR REGENERATION	-10.7824	2.03759	0.000253668	0.0112009
TR27950|c0_g1	POSTERIOR REGENERATION	ANTERIOR REGENERATION	-10.7824	2.03759	0.000253668	0.0112009
TR83768|c5_g1	POSTERIOR REGENERATION	ANTERIOR REGENERATION	-10.7824	2.03759	0.000253668	0.0112009
TR53498|c2_g1	POSTERIOR REGENERATION	ANTERIOR REGENERATION	-10.7824	2.03759	0.000253668	0.0112009
TR104262|c5_g2	POSTERIOR REGENERATION	ANTERIOR REGENERATION	-7.64883	3.7139	0.000254621	0.0112066
TR103738|c1_g4	POSTERIOR REGENERATION	ANTERIOR REGENERATION	-8.63209	2.83619	0.000254864	0.0112066
TR64706|c5_g1	POSTERIOR REGENERATION	ANTERIOR REGENERATION	-7.67851	3.34352	0.000255191	0.0112066
TR81855|c3_g1	POSTERIOR REGENERATION	ANTERIOR REGENERATION	-7.34458	5.76708	0.000256	0.0112066
TR99614|c0_g1	POSTERIOR REGENERATION	ANTERIOR REGENERATION	-10.7742	2.0293	0.000256016	0.0112066
TR10992|c0_g1	POSTERIOR REGENERATION	ANTERIOR REGENERATION	-10.7742	2.0293	0.000256016	0.0112066
TR90419|c0_g1	POSTERIOR REGENERATION	ANTERIOR REGENERATION	-10.7742	2.0293	0.000256016	0.0112066
TR73990|c0_g2	POSTERIOR REGENERATION	ANTERIOR REGENERATION	-10.7742	2.0293	0.000256016	0.0112066
TR40412|c0_g3	POSTERIOR REGENERATION	ANTERIOR REGENERATION	-10.7742	2.0293	0.000256016	0.0112066
TR81667|c0_g1	POSTERIOR REGENERATION	ANTERIOR REGENERATION	7.50519	4.47655	0.000256061	0.0112066
TR100138|c1_g1	POSTERIOR REGENERATION	ANTERIOR REGENERATION	-8.62734	2.83141	0.000256226	0.0112066
TR86610|c0_g2	POSTERIOR REGENERATION	ANTERIOR REGENERATION	-7.39503	5.59627	0.000257703	0.0112615
TR86448|c0_g1	POSTERIOR REGENERATION	ANTERIOR REGENERATION	-8.21942	3.33108	0.000258099	0.0112691
TR48571|c0_g1	POSTERIOR REGENERATION	ANTERIOR REGENERATION	-10.7659	2.02095	0.000258398	0.0112725
TR91795|c2_g1	POSTERIOR REGENERATION	ANTERIOR REGENERATION	7.31123	5.84101	0.000259433	0.0113002
TR68516|c5_g3	POSTERIOR REGENERATION	ANTERIOR REGENERATION	-8.61778	2.82181	0.000260377	0.0113002
TR71926|c3_g1	POSTERIOR REGENERATION	ANTERIOR REGENERATION	-7.37858	5.49799	0.000260489	0.0113002
TR101823|c1_g2	POSTERIOR REGENERATION	ANTERIOR REGENERATION	10.76	2.10528	0.000260813	0.0113002
TR4267|c0_g1	POSTERIOR REGENERATION	ANTERIOR REGENERATION	-10.7576	2.01256	0.000260813	0.0113002
TR58903|c2_g1	POSTERIOR REGENERATION	ANTERIOR REGENERATION	-10.7576	2.01256	0.000260813	0.0113002
TR3974|c1_g1	POSTERIOR REGENERATION	ANTERIOR REGENERATION	-10.7576	2.01256	0.000260813	0.0113002
TR98914|c1_g1	POSTERIOR REGENERATION	ANTERIOR REGENERATION	10.7545	2.09995	0.000260813	0.0113002
TR76682|c5_g1	POSTERIOR REGENERATION	ANTERIOR REGENERATION	-7.44964	5.18487	0.000261151	0.0113052
TR72967|c0_g1	POSTERIOR REGENERATION	ANTERIOR REGENERATION	7.38242	5.59328	0.000262059	0.0113343
TR96580|c6_g1	POSTERIOR REGENERATION	ANTERIOR REGENERATION	-7.36393	5.39657	0.00026227	0.0113343
TR71963|c0_g2	POSTERIOR REGENERATION	ANTERIOR REGENERATION	-7.60684	3.98492	0.000263288	0.0113586
TR39601|c3_g3	POSTERIOR REGENERATION	ANTERIOR REGENERATION	-7.60684	3.98492	0.000263288	0.0113586
TR89377|c5_g13	POSTERIOR REGENERATION	ANTERIOR REGENERATION	-7.58881	4.22401	0.000264994	0.0113586
TR2726|c0_g1	POSTERIOR REGENERATION	ANTERIOR REGENERATION	-7.58698	4.22219	0.000265539	0.0113586
TR25970|c0_g1	POSTERIOR REGENERATION	ANTERIOR REGENERATION	-10.7493	2.00412	0.000265745	0.0113586
TR98103|c6_g3	POSTERIOR REGENERATION	ANTERIOR REGENERATION	-10.7493	2.00412	0.000265745	0.0113586
TR38282|c0_g1	POSTERIOR REGENERATION	ANTERIOR REGENERATION	-10.7493	2.00412	0.000265745	0.0113586
TR61451|c0_g3	POSTERIOR REGENERATION	ANTERIOR REGENERATION	-10.7493	2.00412	0.000265745	0.0113586
TR51253|c0_g1	POSTERIOR REGENERATION	ANTERIOR REGENERATION	-10.7493	2.00412	0.000265745	0.0113586
TR94815|c0_g1	POSTERIOR REGENERATION	ANTERIOR REGENERATION	10.7433	2.08923	0.000265745	0.0113586
TR47548|c0_g2	POSTERIOR REGENERATION	ANTERIOR REGENERATION	-8.59849	2.8024	0.000266071	0.0113586
TR39753|c1_g1	POSTERIOR REGENERATION	ANTERIOR REGENERATION	-7.648	3.31296	0.000266099	0.0113586
TR38088|c0_g2	POSTERIOR REGENERATION	ANTERIOR REGENERATION	-7.57569	4.42907	0.000266187	0.0113586
TR90410|c0_g1	POSTERIOR REGENERATION	ANTERIOR REGENERATION	-7.38683	4.43014	0.000266187	0.0113586
TR79070|c11_g1	POSTERIOR REGENERATION	ANTERIOR REGENERATION	-7.38683	4.43014	0.000266187	0.0113586
TR16485|c0_g1	POSTERIOR REGENERATION	ANTERIOR REGENERATION	-7.27164	5.88613	0.000266706	0.0113712
TR21231|c0_g1	POSTERIOR REGENERATION	ANTERIOR REGENERATION	-8.19214	3.30372	0.000268157	0.0114234
TR80208|c6_g5	POSTERIOR REGENERATION	ANTERIOR REGENERATION	-8.59363	2.79751	0.000268988	0.0114389
TR89099|c1_g1	POSTERIOR REGENERATION	ANTERIOR REGENERATION	-8.59363	2.79751	0.000268988	0.0114389
TR101739|c0_g1	POSTERIOR REGENERATION	ANTERIOR REGENERATION	-7.63768	3.30264	0.000269195	0.0114389
TR95876|c0_g1	POSTERIOR REGENERATION	ANTERIOR REGENERATION	-7.40193	4.7628	0.000270014	0.0114635
TR69437|c1_g2	POSTERIOR REGENERATION	ANTERIOR REGENERATION	-7.36062	5.56201	0.000270226	0.0114635
TR99514|c1_g4	POSTERIOR REGENERATION	ANTERIOR REGENERATION	10.732	2.07843	0.000270819	0.0114791
TR32089|c0_g1	POSTERIOR REGENERATION	ANTERIOR REGENERATION	-7.60127	3.66634	0.00027176	0.0115093
TR53935|c0_g1	POSTERIOR REGENERATION	ANTERIOR REGENERATION	-10.7239	1.9785	0.000273411	0.01156
TR53016|c0_g1	POSTERIOR REGENERATION	ANTERIOR REGENERATION	10.7207	2.06755	0.000273411	0.01156
TR67535|c0_g8	POSTERIOR REGENERATION	ANTERIOR REGENERATION	-7.59589	3.66095	0.000274231	0.011582
TR38860|c0_g1	POSTERIOR REGENERATION	ANTERIOR REGENERATION	-7.62382	3.28875	0.000274476	0.011582
TR71704|c3_g1	POSTERIOR REGENERATION	ANTERIOR REGENERATION	-7.3067	5.14845	0.000274617	0.011582
TR45253|c0_g1	POSTERIOR REGENERATION	ANTERIOR REGENERATION	-10.7153	1.96986	0.00027604	0.0116227
TR10713|c0_g1	POSTERIOR REGENERATION	ANTERIOR REGENERATION	-10.7153	1.96986	0.00027604	0.0116227
TR5605|c0_g1	POSTERIOR REGENERATION	ANTERIOR REGENERATION	-7.39619	5.01724	0.000278339	0.0117026
TR79836|c2_g1	POSTERIOR REGENERATION	ANTERIOR REGENERATION	-7.19732	8.99591	0.000278397	0.0117026
TR22787|c0_g1	POSTERIOR REGENERATION	ANTERIOR REGENERATION	-8.56409	2.76781	0.000279585	0.0117425
TR90504|c1_g1	POSTERIOR REGENERATION	ANTERIOR REGENERATION	-7.30623	5.24672	0.000279809	0.0117425
TR68930|c6_g1	POSTERIOR REGENERATION	ANTERIOR REGENERATION	-7.29116	5.13298	0.000280665	0.0117687
TR90822|c0_g1	POSTERIOR REGENERATION	ANTERIOR REGENERATION	-10.7067	1.96117	0.000281413	0.0117706
TR45211|c0_g1	POSTERIOR REGENERATION	ANTERIOR REGENERATION	-10.7067	1.96117	0.000281413	0.0117706
TR93989|c1_g2	POSTERIOR REGENERATION	ANTERIOR REGENERATION	10.7035	2.05108	0.000281413	0.0117706
TR86729|c0_g1	POSTERIOR REGENERATION	ANTERIOR REGENERATION	-7.32212	5.44177	0.000281638	0.0117706
TR17687|c0_g1	POSTERIOR REGENERATION	ANTERIOR REGENERATION	-7.31975	5.43942	0.000282637	0.0118026
TR8040|c1_g1	POSTERIOR REGENERATION	ANTERIOR REGENERATION	-10.6981	1.95242	0.000284158	0.0118467
TR47675|c0_g1	POSTERIOR REGENERATION	ANTERIOR REGENERATION	-10.6981	1.95242	0.000284158	0.0118467
TR82890|c1_g1	POSTERIOR REGENERATION	ANTERIOR REGENERATION	-10.6894	1.94362	0.000286944	0.011953
TR79797|c2_g2	POSTERIOR REGENERATION	ANTERIOR REGENERATION	-7.55764	3.6227	0.000288888	0.0119921
TR45735|c0_g1	POSTERIOR REGENERATION	ANTERIOR REGENERATION	-8.53901	2.74259	0.000289174	0.0119921
TR68897|c1_g1	POSTERIOR REGENERATION	ANTERIOR REGENERATION	-7.24493	5.59792	0.000289379	0.0119921
TR71000|c0_g1	POSTERIOR REGENERATION	ANTERIOR REGENERATION	-10.6806	1.93477	0.000289771	0.0119921
TR20144|c0_g1	POSTERIOR REGENERATION	ANTERIOR REGENERATION	-10.6806	1.93477	0.000289771	0.0119921
TR65954|c8_g1	POSTERIOR REGENERATION	ANTERIOR REGENERATION	-10.6806	1.93477	0.000289771	0.0119921
TR67167|c1_g3	POSTERIOR REGENERATION	ANTERIOR REGENERATION	-10.6806	1.93477	0.000289771	0.0119921
TR3508|c0_g2	POSTERIOR REGENERATION	ANTERIOR REGENERATION	10.6802	2.02881	0.000289771	0.0119921
TR97630|c0_g2	POSTERIOR REGENERATION	ANTERIOR REGENERATION	-7.33716	4.54814	0.000290319	0.012005
TR37111|c0_g1	POSTERIOR REGENERATION	ANTERIOR REGENERATION	10.6743	2.02319	0.00029264	0.0120911
TR666|c0_g1	POSTERIOR REGENERATION	ANTERIOR REGENERATION	-8.12521	3.23658	0.000293646	0.0120933
TR83598|c0_g1	POSTERIOR REGENERATION	ANTERIOR REGENERATION	-7.52705	3.90519	0.000293716	0.0120933
TR22785|c0_g1	POSTERIOR REGENERATION	ANTERIOR REGENERATION	-8.52885	2.73237	0.000294155	0.0120933
TR75888|c1_g1	POSTERIOR REGENERATION	ANTERIOR REGENERATION	-8.52885	2.73237	0.000294155	0.0120933
TR73588|c0_g1	POSTERIOR REGENERATION	ANTERIOR REGENERATION	-7.32688	4.53789	0.000294651	0.0120933
TR23779|c0_g1	POSTERIOR REGENERATION	ANTERIOR REGENERATION	-10.6718	1.92587	0.000295552	0.0120933
TR96007|c9_g1	POSTERIOR REGENERATION	ANTERIOR REGENERATION	-10.6718	1.92587	0.000295552	0.0120933
TR85077|c11_g3	POSTERIOR REGENERATION	ANTERIOR REGENERATION	-10.6718	1.92587	0.000295552	0.0120933
TR105777|c3_g2	POSTERIOR REGENERATION	ANTERIOR REGENERATION	-10.6718	1.92587	0.000295552	0.0120933
TR26485|c0_g1	POSTERIOR REGENERATION	ANTERIOR REGENERATION	-10.6718	1.92587	0.000295552	0.0120933
TR44318|c2_g1	POSTERIOR REGENERATION	ANTERIOR REGENERATION	-10.6718	1.92587	0.000295552	0.0120933
TR65383|c0_g1	POSTERIOR REGENERATION	ANTERIOR REGENERATION	10.6625	2.01187	0.000295552	0.0120933
TR88887|c1_g1	POSTERIOR REGENERATION	ANTERIOR REGENERATION	-7.56697	3.23182	0.000297237	0.012136
TR53693|c0_g2	POSTERIOR REGENERATION	ANTERIOR REGENERATION	-8.51863	2.72208	0.000297547	0.012136
TR58632|c0_g3	POSTERIOR REGENERATION	ANTERIOR REGENERATION	-10.6629	1.91691	0.000298507	0.012136
TR35696|c0_g1	POSTERIOR REGENERATION	ANTERIOR REGENERATION	-10.6629	1.91691	0.000298507	0.012136
TR81510|c0_g1	POSTERIOR REGENERATION	ANTERIOR REGENERATION	-10.6629	1.91691	0.000298507	0.012136
TR4755|c0_g1	POSTERIOR REGENERATION	ANTERIOR REGENERATION	-10.6629	1.91691	0.000298507	0.012136
TR47822|c0_g1	POSTERIOR REGENERATION	ANTERIOR REGENERATION	-10.6629	1.91691	0.000298507	0.012136
TR82842|c0_g1	POSTERIOR REGENERATION	ANTERIOR REGENERATION	10.6566	2.00619	0.000298507	0.012136
TR71970|c1_g1	POSTERIOR REGENERATION	ANTERIOR REGENERATION	-7.51101	3.88916	0.000299812	0.0121793
TR4401|c0_g1	POSTERIOR REGENERATION	ANTERIOR REGENERATION	-10.654	1.90789	0.000301508	0.0122286
TR89089|c0_g3	POSTERIOR REGENERATION	ANTERIOR REGENERATION	-10.654	1.90789	0.000301508	0.0122286
TR30535|c0_g1	POSTERIOR REGENERATION	ANTERIOR REGENERATION	-7.5064	3.88455	0.000302147	0.0122448
TR97532|c2_g1	POSTERIOR REGENERATION	ANTERIOR REGENERATION	-7.23235	5.07442	0.000304177	0.0122861
TR93703|c4_g1	POSTERIOR REGENERATION	ANTERIOR REGENERATION	-7.23235	5.07442	0.000304177	0.0122861
TR88432|c0_g1	POSTERIOR REGENERATION	ANTERIOR REGENERATION	-7.21831	5.64143	0.000304442	0.0122861
TR103843|c0_g1	POSTERIOR REGENERATION	ANTERIOR REGENERATION	-10.645	1.89882	0.000304553	0.0122861
TR22145|c1_g4	POSTERIOR REGENERATION	ANTERIOR REGENERATION	10.6446	1.99474	0.000304553	0.0122861
TR76652|c0_g1	POSTERIOR REGENERATION	ANTERIOR REGENERATION	-8.09974	3.21103	0.000304619	0.0122861
TR71909|c1_g1	POSTERIOR REGENERATION	ANTERIOR REGENERATION	-7.30161	4.5127	0.000305144	0.0122975
TR67427|c1_g2	POSTERIOR REGENERATION	ANTERIOR REGENERATION	-7.49712	3.87528	0.0003061	0.0123242
TR81252|c2_g1	POSTERIOR REGENERATION	ANTERIOR REGENERATION	-8.49795	2.70129	0.00030629	0.0123242
TR86687|c6_g1	POSTERIOR REGENERATION	ANTERIOR REGENERATION	-8.09239	3.20365	0.00030714	0.0123486
TR44820|c2_g1	POSTERIOR REGENERATION	ANTERIOR REGENERATION	-10.6359	1.88969	0.000307645	0.0123493
TR58517|c0_g4	POSTERIOR REGENERATION	ANTERIOR REGENERATION	-10.6359	1.88969	0.000307645	0.0123493
TR11690|c0_g1	POSTERIOR REGENERATION	ANTERIOR REGENERATION	-7.50979	3.57484	0.000308675	0.0123809
TR83250|c2_g2	POSTERIOR REGENERATION	ANTERIOR REGENERATION	10.6325	1.9832	0.000310784	0.0124458
TR56908|c1_g3	POSTERIOR REGENERATION	ANTERIOR REGENERATION	10.6265	1.97739	0.000310784	0.0124458
TR17726|c0_g1	POSTERIOR REGENERATION	ANTERIOR REGENERATION	7.3624	4.33599	0.000311544	0.0124664
TR89910|c1_g2	POSTERIOR REGENERATION	ANTERIOR REGENERATION	-10.6268	1.8805	0.000313972	0.0125339
TR71011|c3_g1	POSTERIOR REGENERATION	ANTERIOR REGENERATION	-10.6268	1.8805	0.000313972	0.0125339
TR37748|c9_g1	POSTERIOR REGENERATION	ANTERIOR REGENERATION	-10.6268	1.8805	0.000313972	0.0125339
TR52271|c0_g1	POSTERIOR REGENERATION	ANTERIOR REGENERATION	-8.07382	3.18503	0.000314897	0.0125549
TR44285|c0_g1	POSTERIOR REGENERATION	ANTERIOR REGENERATION	-7.29878	4.79595	0.000314992	0.0125549
TR49879|c0_g1	POSTERIOR REGENERATION	ANTERIOR REGENERATION	-10.6177	1.87126	0.000317209	0.0125938
TR30573|c1_g1	POSTERIOR REGENERATION	ANTERIOR REGENERATION	-10.6177	1.87126	0.000317209	0.0125938
TR90545|c0_g2	POSTERIOR REGENERATION	ANTERIOR REGENERATION	-10.6177	1.87126	0.000317209	0.0125938
TR9690|c0_g1	POSTERIOR REGENERATION	ANTERIOR REGENERATION	-10.6177	1.87126	0.000317209	0.0125938
TR81687|c1_g1	POSTERIOR REGENERATION	ANTERIOR REGENERATION	10.6143	1.96571	0.000317209	0.0125938
TR67452|c0_g2	POSTERIOR REGENERATION	ANTERIOR REGENERATION	-7.2926	4.78979	0.000317619	0.0126003
TR95590|c1_g1	POSTERIOR REGENERATION	ANTERIOR REGENERATION	-7.26977	4.48096	0.00031893	0.0126354
TR75906|c2_g1	POSTERIOR REGENERATION	ANTERIOR REGENERATION	-7.4838	3.54885	0.000319862	0.0126354
TR96308|c1_g1	POSTERIOR REGENERATION	ANTERIOR REGENERATION	-7.17157	5.52493	0.000320121	0.0126354
TR62115|c0_g1	POSTERIOR REGENERATION	ANTERIOR REGENERATION	-10.6085	1.86195	0.000320496	0.0126354
TR105100|c3_g1	POSTERIOR REGENERATION	ANTERIOR REGENERATION	-10.6085	1.86195	0.000320496	0.0126354
TR21222|c0_g1	POSTERIOR REGENERATION	ANTERIOR REGENERATION	-10.6085	1.86195	0.000320496	0.0126354
TR76454|c0_g1	POSTERIOR REGENERATION	ANTERIOR REGENERATION	-10.6085	1.86195	0.000320496	0.0126354
TR6540|c0_g1	POSTERIOR REGENERATION	ANTERIOR REGENERATION	10.6081	1.95984	0.000320496	0.0126354
TR99210|c4_g1	POSTERIOR REGENERATION	ANTERIOR REGENERATION	-7.24871	4.2924	0.00032137	0.0126588
TR103701|c0_g3	POSTERIOR REGENERATION	ANTERIOR REGENERATION	-8.0588	3.16996	0.000321587	0.0126588
TR57138|c0_g1	POSTERIOR REGENERATION	ANTERIOR REGENERATION	-10.5992	1.85259	0.000323834	0.0127172
TR70624|c0_g2	POSTERIOR REGENERATION	ANTERIOR REGENERATION	-10.5992	1.85259	0.000323834	0.0127172
TR98103|c2_g1	POSTERIOR REGENERATION	ANTERIOR REGENERATION	-10.5992	1.85259	0.000323834	0.0127172
TR22777|c0_g1	POSTERIOR REGENERATION	ANTERIOR REGENERATION	-7.50401	3.16878	0.000324323	0.0127172
TR102470|c1_g1	POSTERIOR REGENERATION	ANTERIOR REGENERATION	-7.50401	3.16878	0.000324323	0.0127172
TR85174|c3_g1	POSTERIOR REGENERATION	ANTERIOR REGENERATION	-8.45568	2.65878	0.000324971	0.0127328
TR90864|c0_g2	POSTERIOR REGENERATION	ANTERIOR REGENERATION	-7.45222	3.83042	0.000325322	0.0127367
TR105479|c5_g1	POSTERIOR REGENERATION	ANTERIOR REGENERATION	-7.25436	4.4656	0.000325609	0.0127381
TR38544|c0_g1	POSTERIOR REGENERATION	ANTERIOR REGENERATION	-7.43459	4.07001	0.000327513	0.0128028
TR92456|c0_g1	POSTERIOR REGENERATION	ANTERIOR REGENERATION	-8.44492	2.64796	0.000328912	0.0128476
TR14240|c0_g1	POSTERIOR REGENERATION	ANTERIOR REGENERATION	-7.27374	4.89525	0.000329296	0.0128527
TR102695|c3_g1	POSTERIOR REGENERATION	ANTERIOR REGENERATION	-7.23114	4.27488	0.0003297	0.0128569
TR15708|c0_g1	POSTERIOR REGENERATION	ANTERIOR REGENERATION	-10.5899	1.84317	0.00033067	0.0128569
TR58138|c0_g1	POSTERIOR REGENERATION	ANTERIOR REGENERATION	-10.5899	1.84317	0.00033067	0.0128569
TR45456|c0_g2	POSTERIOR REGENERATION	ANTERIOR REGENERATION	-10.5899	1.84317	0.00033067	0.0128569
TR64768|c0_g1	POSTERIOR REGENERATION	ANTERIOR REGENERATION	10.5832	1.93609	0.00033067	0.0128569
TR43956|c0_g1	POSTERIOR REGENERATION	ANTERIOR REGENERATION	-7.45733	3.52238	0.000331668	0.0128785
TR81381|c1_g1	POSTERIOR REGENERATION	ANTERIOR REGENERATION	-7.26131	4.75862	0.000331734	0.0128785
TR105784|c1_g1	POSTERIOR REGENERATION	ANTERIOR REGENERATION	-7.48495	3.1497	0.000332743	0.0129078
TR81818|c2_g1	POSTERIOR REGENERATION	ANTERIOR REGENERATION	-7.20846	5.41056	0.000333083	0.0129112
TR64419|c1_g1	POSTERIOR REGENERATION	ANTERIOR REGENERATION	-7.25751	4.75483	0.000333623	0.0129138
TR63625|c0_g1	POSTERIOR REGENERATION	ANTERIOR REGENERATION	-10.5805	1.83368	0.000334169	0.0129138
TR71011|c0_g1	POSTERIOR REGENERATION	ANTERIOR REGENERATION	-10.5805	1.83368	0.000334169	0.0129138
TR82878|c0_g3	POSTERIOR REGENERATION	ANTERIOR REGENERATION	-10.5805	1.83368	0.000334169	0.0129138
TR84030|c0_g1	POSTERIOR REGENERATION	ANTERIOR REGENERATION	-8.43408	2.63705	0.000334959	0.0129345
TR22575|c0_g1	POSTERIOR REGENERATION	ANTERIOR REGENERATION	-8.02827	3.13933	0.000335623	0.0129503
TR53129|c0_g1	POSTERIOR REGENERATION	ANTERIOR REGENERATION	-10.571	1.82414	0.000337724	0.0129919
TR11915|c0_g1	POSTERIOR REGENERATION	ANTERIOR REGENERATION	-10.571	1.82414	0.000337724	0.0129919
TR25244|c0_g2	POSTERIOR REGENERATION	ANTERIOR REGENERATION	-10.571	1.82414	0.000337724	0.0129919
TR11505|c0_g1	POSTERIOR REGENERATION	ANTERIOR REGENERATION	-10.571	1.82414	0.000337724	0.0129919
TR90296|c0_g3	POSTERIOR REGENERATION	ANTERIOR REGENERATION	7.89611	2.68518	0.000341175	0.0130912
TR32865|c0_g2	POSTERIOR REGENERATION	ANTERIOR REGENERATION	-10.5615	1.81453	0.000341336	0.0130912
TR6925|c4_g1	POSTERIOR REGENERATION	ANTERIOR REGENERATION	-10.5615	1.81453	0.000341336	0.0130912
TR79344|c3_g1	POSTERIOR REGENERATION	ANTERIOR REGENERATION	-10.5615	1.81453	0.000341336	0.0130912
TR53317|c1_g1	POSTERIOR REGENERATION	ANTERIOR REGENERATION	-7.25324	4.98922	0.000342065	0.0131092
TR64668|c0_g1	POSTERIOR REGENERATION	ANTERIOR REGENERATION	-7.39143	4.24518	0.00034247	0.0131148
TR72821|c0_g3	POSTERIOR REGENERATION	ANTERIOR REGENERATION	-7.43339	3.49844	0.000342977	0.0131243
TR85234|c1_g2	POSTERIOR REGENERATION	ANTERIOR REGENERATION	-10.5519	1.80485	0.000345006	0.0131524
TR22315|c0_g1	POSTERIOR REGENERATION	ANTERIOR REGENERATION	-10.5519	1.80485	0.000345006	0.0131524
TR58603|c1_g2	POSTERIOR REGENERATION	ANTERIOR REGENERATION	-10.5519	1.80485	0.000345006	0.0131524
TR86950|c0_g1	POSTERIOR REGENERATION	ANTERIOR REGENERATION	-10.5519	1.80485	0.000345006	0.0131524
TR67776|c0_g1	POSTERIOR REGENERATION	ANTERIOR REGENERATION	10.5516	1.90583	0.000345006	0.0131524
TR68872|c5_g1	POSTERIOR REGENERATION	ANTERIOR REGENERATION	-7.21031	4.42169	0.000345718	0.0131697
TR49031|c0_g1	POSTERIOR REGENERATION	ANTERIOR REGENERATION	-7.45393	3.11864	0.000346002	0.0131707
TR71277|c3_g1	POSTERIOR REGENERATION	ANTERIOR REGENERATION	-7.42431	3.48936	0.000346482	0.013179
TR67599|c1_g1	POSTERIOR REGENERATION	ANTERIOR REGENERATION	-8.40661	2.60942	0.000347565	0.0132103
TR96580|c3_g4	POSTERIOR REGENERATION	ANTERIOR REGENERATION	-7.38057	4.23434	0.00034807	0.0132169
TR47548|c1_g1	POSTERIOR REGENERATION	ANTERIOR REGENERATION	-7.1056	5.89017	0.000348257	0.0132169
TR52094|c0_g1	POSTERIOR REGENERATION	ANTERIOR REGENERATION	10.5451	1.8997	0.000348736	0.0132189
TR46445|c0_g1	POSTERIOR REGENERATION	ANTERIOR REGENERATION	-7.2039	4.41531	0.000348831	0.0132189
TR30560|c0_g1	POSTERIOR REGENERATION	ANTERIOR REGENERATION	-7.10758	5.46128	0.000349541	0.0132334
TR29693|c0_g2	POSTERIOR REGENERATION	ANTERIOR REGENERATION	-8.40105	2.60383	0.000349735	0.0132334
TR37683|c2_g1	POSTERIOR REGENERATION	ANTERIOR REGENERATION	-7.99709	3.10805	0.000350598	0.0132463
TR2016|c0_g1	POSTERIOR REGENERATION	ANTERIOR REGENERATION	-7.44607	3.11077	0.000350598	0.0132463
TR65517|c0_g1	POSTERIOR REGENERATION	ANTERIOR REGENERATION	-7.44213	3.10682	0.000352151	0.0132698
TR65901|c1_g1	POSTERIOR REGENERATION	ANTERIOR REGENERATION	-10.5423	1.79511	0.000352526	0.0132698
TR101806|c5_g1	POSTERIOR REGENERATION	ANTERIOR REGENERATION	-10.5423	1.79511	0.000352526	0.0132698
TR422|c0_g1	POSTERIOR REGENERATION	ANTERIOR REGENERATION	-10.5423	1.79511	0.000352526	0.0132698
TR90419|c1_g2	POSTERIOR REGENERATION	ANTERIOR REGENERATION	-10.5423	1.79511	0.000352526	0.0132698
TR43736|c0_g1	POSTERIOR REGENERATION	ANTERIOR REGENERATION	-7.36963	4.22342	0.000353083	0.0132809
TR68776|c0_g1	POSTERIOR REGENERATION	ANTERIOR REGENERATION	-7.17711	4.22101	0.000354535	0.0132965
TR73020|c2_g1	POSTERIOR REGENERATION	ANTERIOR REGENERATION	-7.19263	4.40407	0.000354543	0.0132965
TR87562|c0_g1	POSTERIOR REGENERATION	ANTERIOR REGENERATION	-7.40905	3.4741	0.000354874	0.0132965
TR19894|c0_g1	POSTERIOR REGENERATION	ANTERIOR REGENERATION	-10.5326	1.78531	0.000356379	0.0132965
TR75540|c0_g2	POSTERIOR REGENERATION	ANTERIOR REGENERATION	-10.5326	1.78531	0.000356379	0.0132965
TR3121|c0_g2	POSTERIOR REGENERATION	ANTERIOR REGENERATION	-10.5326	1.78531	0.000356379	0.0132965
TR85234|c3_g2	POSTERIOR REGENERATION	ANTERIOR REGENERATION	-10.5326	1.78531	0.000356379	0.0132965
TR95623|c0_g1	POSTERIOR REGENERATION	ANTERIOR REGENERATION	-10.5326	1.78531	0.000356379	0.0132965
TR4960|c1_g1	POSTERIOR REGENERATION	ANTERIOR REGENERATION	-10.5326	1.78531	0.000356379	0.0132965
TR77676|c0_g1	POSTERIOR REGENERATION	ANTERIOR REGENERATION	10.5322	1.88736	0.000356379	0.0132965
TR97518|c0_g1	POSTERIOR REGENERATION	ANTERIOR REGENERATION	10.5322	1.88736	0.000356379	0.0132965
TR53921|c0_g1	POSTERIOR REGENERATION	ANTERIOR REGENERATION	-7.98522	3.09614	0.000356871	0.0133051
TR2436|c0_g1	POSTERIOR REGENERATION	ANTERIOR REGENERATION	-10.5228	1.77544	0.000360295	0.0133686
TR87593|c0_g1	POSTERIOR REGENERATION	ANTERIOR REGENERATION	-10.5228	1.77544	0.000360295	0.0133686
TR9048|c1_g1	POSTERIOR REGENERATION	ANTERIOR REGENERATION	-10.5228	1.77544	0.000360295	0.0133686
TR40689|c0_g2	POSTERIOR REGENERATION	ANTERIOR REGENERATION	-10.5228	1.77544	0.000360295	0.0133686
TR27481|c1_g1	POSTERIOR REGENERATION	ANTERIOR REGENERATION	-10.5228	1.77544	0.000360295	0.0133686
TR97551|c1_g1	POSTERIOR REGENERATION	ANTERIOR REGENERATION	-10.5228	1.77544	0.000360295	0.0133686
TR34775|c0_g1	POSTERIOR REGENERATION	ANTERIOR REGENERATION	-7.36371	3.99924	0.000360418	0.0133686
TR81334|c2_g1	POSTERIOR REGENERATION	ANTERIOR REGENERATION	-7.19925	4.6968	0.000361329	0.0133927
TR29711|c0_g1	POSTERIOR REGENERATION	ANTERIOR REGENERATION	-7.19529	4.69284	0.000362939	0.0134421
TR38873|c4_g1	POSTERIOR REGENERATION	ANTERIOR REGENERATION	-8.37294	2.57555	0.000363192	0.0134421
TR65901|c2_g1	POSTERIOR REGENERATION	ANTERIOR REGENERATION	-10.513	1.7655	0.000364277	0.0134626
TR55355|c0_g1	POSTERIOR REGENERATION	ANTERIOR REGENERATION	-10.513	1.7655	0.000364277	0.0134626
TR89333|c0_g4	POSTERIOR REGENERATION	ANTERIOR REGENERATION	7.8438	2.63463	0.00036551	0.0134984
TR37804|c0_g2	POSTERIOR REGENERATION	ANTERIOR REGENERATION	-7.96521	3.07607	0.000366599	0.0135287
TR105844|c0_g1	POSTERIOR REGENERATION	ANTERIOR REGENERATION	-7.95307	3.06389	0.000371613	0.013651
TR51025|c1_g3	POSTERIOR REGENERATION	ANTERIOR REGENERATION	-7.40206	3.0667	0.000371613	0.013651
TR62936|c1_g1	POSTERIOR REGENERATION	ANTERIOR REGENERATION	-7.0283	6.26631	0.000371713	0.013651
TR20631|c1_g1	POSTERIOR REGENERATION	ANTERIOR REGENERATION	-7.1192	5.23982	0.00037211	0.013651
TR58893|c1_g1	POSTERIOR REGENERATION	ANTERIOR REGENERATION	-10.5031	1.7555	0.000372439	0.013651
TR64676|c4_g3	POSTERIOR REGENERATION	ANTERIOR REGENERATION	-10.5031	1.7555	0.000372439	0.013651
TR100311|c0_g1	POSTERIOR REGENERATION	ANTERIOR REGENERATION	-10.5031	1.7555	0.000372439	0.013651
TR99553|c0_g1	POSTERIOR REGENERATION	ANTERIOR REGENERATION	-10.5031	1.7555	0.000372439	0.013651
TR71098|c9_g1	POSTERIOR REGENERATION	ANTERIOR REGENERATION	-7.37174	3.4368	0.000372599	0.013651
TR48559|c1_g1	POSTERIOR REGENERATION	ANTERIOR REGENERATION	-8.3558	2.55832	0.0003726	0.013651
TR79905|c0_g1	POSTERIOR REGENERATION	ANTERIOR REGENERATION	-7.07787	4.92065	0.00037628	0.0137389
TR8006|c0_g1	POSTERIOR REGENERATION	ANTERIOR REGENERATION	-10.4931	1.74542	0.000376624	0.0137389
TR1007|c0_g1	POSTERIOR REGENERATION	ANTERIOR REGENERATION	-10.4931	1.74542	0.000376624	0.0137389
TR54727|c0_g1	POSTERIOR REGENERATION	ANTERIOR REGENERATION	-10.4931	1.74542	0.000376624	0.0137389
TR91417|c1_g1	POSTERIOR REGENERATION	ANTERIOR REGENERATION	-10.4931	1.74542	0.000376624	0.0137389
TR38552|c0_g2	POSTERIOR REGENERATION	ANTERIOR REGENERATION	-10.4931	1.74542	0.000376624	0.0137389
TR83595|c1_g1	POSTERIOR REGENERATION	ANTERIOR REGENERATION	-7.36226	3.42732	0.000377907	0.0137759
TR87497|c1_g2	POSTERIOR REGENERATION	ANTERIOR REGENERATION	-7.38982	3.05445	0.00037846	0.0137861
TR27518|c0_g2	POSTERIOR REGENERATION	ANTERIOR REGENERATION	-8.33846	2.54087	0.000379897	0.0138285
TR30508|c0_g1	POSTERIOR REGENERATION	ANTERIOR REGENERATION	-7.38572	3.05034	0.000380202	0.0138297
TR101834|c0_g2	POSTERIOR REGENERATION	ANTERIOR REGENERATION	-10.483	1.73528	0.00038088	0.0138345
TR72626|c0_g1	POSTERIOR REGENERATION	ANTERIOR REGENERATION	-10.483	1.73528	0.00038088	0.0138345
TR24157|c9_g1	POSTERIOR REGENERATION	ANTERIOR REGENERATION	7.81304	2.60492	0.000382378	0.013879
TR95811|c6_g2	POSTERIOR REGENERATION	ANTERIOR REGENERATION	-7.93262	3.04337	0.000383721	0.0139178
TR73938|c0_g1	POSTERIOR REGENERATION	ANTERIOR REGENERATION	-7.14295	4.50472	0.000385087	0.0139518
TR105086|c0_g2	POSTERIOR REGENERATION	ANTERIOR REGENERATION	-10.4729	1.72506	0.000385208	0.0139518
TR57902|c0_g1	POSTERIOR REGENERATION	ANTERIOR REGENERATION	-7.13993	4.50171	0.000387046	0.0140084
TR78808|c1_g1	POSTERIOR REGENERATION	ANTERIOR REGENERATION	7.80133	2.59362	0.000387411	0.0140117
TR39690|c0_g1	POSTERIOR REGENERATION	ANTERIOR REGENERATION	-8.32091	2.52322	0.000389966	0.014094
TR36615|c0_g1	POSTERIOR REGENERATION	ANTERIOR REGENERATION	-7.31906	3.69738	0.000390605	0.0141071
TR24099|c0_g1	POSTERIOR REGENERATION	ANTERIOR REGENERATION	-7.91604	3.02674	0.000390907	0.0141079
TR81544|c1_g2	POSTERIOR REGENERATION	ANTERIOR REGENERATION	-8.31501	2.51729	0.000392545	0.0141524
TR45146|c0_g1	POSTERIOR REGENERATION	ANTERIOR REGENERATION	-10.4627	1.71477	0.000394089	0.0141524
TR73940|c5_g5	POSTERIOR REGENERATION	ANTERIOR REGENERATION	-10.4627	1.71477	0.000394089	0.0141524
TR42637|c0_g1	POSTERIOR REGENERATION	ANTERIOR REGENERATION	-10.4627	1.71477	0.000394089	0.0141524
TR41381|c0_g1	POSTERIOR REGENERATION	ANTERIOR REGENERATION	-10.4627	1.71477	0.000394089	0.0141524
TR49080|c0_g1	POSTERIOR REGENERATION	ANTERIOR REGENERATION	-10.4627	1.71477	0.000394089	0.0141524
TR29463|c0_g2	POSTERIOR REGENERATION	ANTERIOR REGENERATION	10.4589	1.81753	0.000394089	0.0141524
TR58565|c0_g1	POSTERIOR REGENERATION	ANTERIOR REGENERATION	-7.36085	3.02544	0.000394576	0.0141598
TR96095|c1_g1	POSTERIOR REGENERATION	ANTERIOR REGENERATION	-7.02597	5.45014	0.000396407	0.0142155
TR97716|c3_g1	POSTERIOR REGENERATION	ANTERIOR REGENERATION	-7.13866	4.76073	0.000396765	0.0142183
TR49427|c0_g1	POSTERIOR REGENERATION	ANTERIOR REGENERATION	-10.4525	1.70441	0.000398645	0.0142354
TR83573|c1_g1	POSTERIOR REGENERATION	ANTERIOR REGENERATION	-10.4525	1.70441	0.000398645	0.0142354
TR104271|c3_g3	POSTERIOR REGENERATION	ANTERIOR REGENERATION	-10.4525	1.70441	0.000398645	0.0142354
TR75142|c0_g1	POSTERIOR REGENERATION	ANTERIOR REGENERATION	-10.4525	1.70441	0.000398645	0.0142354
TR27206|c0_g2	POSTERIOR REGENERATION	ANTERIOR REGENERATION	-10.4525	1.70441	0.000398645	0.0142354
TR101742|c2_g1	POSTERIOR REGENERATION	ANTERIOR REGENERATION	-7.32045	3.38551	0.000400318	0.0142851
TR63580|c2_g1	POSTERIOR REGENERATION	ANTERIOR REGENERATION	-7.02532	5.51627	0.000401998	0.0143304
TR3973|c0_g1	POSTERIOR REGENERATION	ANTERIOR REGENERATION	-8.29717	2.49934	0.000403124	0.0143304
TR7578|c0_g1	POSTERIOR REGENERATION	ANTERIOR REGENERATION	-10.4421	1.69398	0.00040328	0.0143304
TR1130|c0_g1	POSTERIOR REGENERATION	ANTERIOR REGENERATION	-10.4421	1.69398	0.00040328	0.0143304
TR36995|c0_g2	POSTERIOR REGENERATION	ANTERIOR REGENERATION	-10.4421	1.69398	0.00040328	0.0143304
TR43334|c0_g1	POSTERIOR REGENERATION	ANTERIOR REGENERATION	-10.4421	1.69398	0.00040328	0.0143304
TR22525|c0_g1	POSTERIOR REGENERATION	ANTERIOR REGENERATION	-7.89504	3.00568	0.000403977	0.0143452
TR70450|c1_g1	POSTERIOR REGENERATION	ANTERIOR REGENERATION	-7.26723	4.12126	0.000406186	0.0144034
TR97602|c0_g1	POSTERIOR REGENERATION	ANTERIOR REGENERATION	-7.07837	4.12259	0.000406186	0.0144034
TR53317|c2_g1	POSTERIOR REGENERATION	ANTERIOR REGENERATION	-10.4317	1.68347	0.000407997	0.0144374
TR9281|c3_g1	POSTERIOR REGENERATION	ANTERIOR REGENERATION	-10.4317	1.68347	0.000407997	0.0144374
TR88489|c0_g6	POSTERIOR REGENERATION	ANTERIOR REGENERATION	10.4313	1.79126	0.000407997	0.0144374
TR68872|c3_g1	POSTERIOR REGENERATION	ANTERIOR REGENERATION	-7.30404	3.36911	0.000409238	0.0144712
TR74078|c2_g1	POSTERIOR REGENERATION	ANTERIOR REGENERATION	10.4244	1.78461	0.000412797	0.0145565
TR81306|c1_g2	POSTERIOR REGENERATION	ANTERIOR REGENERATION	-10.4212	1.67288	0.000412797	0.0145565
TR394|c0_g1	POSTERIOR REGENERATION	ANTERIOR REGENERATION	-10.4212	1.67288	0.000412797	0.0145565
TR33349|c0_g2	POSTERIOR REGENERATION	ANTERIOR REGENERATION	10.4174	1.77794	0.000412797	0.0145565
TR75917|c1_g1	POSTERIOR REGENERATION	ANTERIOR REGENERATION	-7.1067	4.72891	0.000414167	0.0145947
TR25974|c0_g1	POSTERIOR REGENERATION	ANTERIOR REGENERATION	-7.27632	3.65469	0.000414679	0.0146026
TR73161|c0_g1	POSTERIOR REGENERATION	ANTERIOR REGENERATION	-7.87374	2.9843	0.00041571	0.0146272
TR15350|c0_g2	POSTERIOR REGENERATION	ANTERIOR REGENERATION	-7.2596	3.89532	0.000416146	0.0146272
TR52869|c0_g1	POSTERIOR REGENERATION	ANTERIOR REGENERATION	-7.02731	5.06154	0.000416241	0.0146272
TR64403|c1_g2	POSTERIOR REGENERATION	ANTERIOR REGENERATION	-8.26694	2.46893	0.000419813	0.0147398
TR10086|c0_g7	POSTERIOR REGENERATION	ANTERIOR REGENERATION	7.68224	3.38793	0.000420027	0.0147398
TR14267|c0_g2	POSTERIOR REGENERATION	ANTERIOR REGENERATION	-7.25038	3.88612	0.000421546	0.014781
TR12415|c0_g1	POSTERIOR REGENERATION	ANTERIOR REGENERATION	-7.01699	5.05129	0.000422532	0.014781
TR79755|c7_g5	POSTERIOR REGENERATION	ANTERIOR REGENERATION	-10.4107	1.66222	0.000422654	0.014781
TR5158|c0_g1	POSTERIOR REGENERATION	ANTERIOR REGENERATION	-10.4107	1.66222	0.000422654	0.014781
TR70464|c1_g1	POSTERIOR REGENERATION	ANTERIOR REGENERATION	10.4032	1.76449	0.000422654	0.014781
TR55939|c0_g1	POSTERIOR REGENERATION	ANTERIOR REGENERATION	-7.85647	2.96698	0.000425881	0.0148836
TR49514|c0_g1	POSTERIOR REGENERATION	ANTERIOR REGENERATION	-7.04054	4.08488	0.000427535	0.0148947
TR65901|c2_g2	POSTERIOR REGENERATION	ANTERIOR REGENERATION	-10.4	1.65148	0.000427716	0.0148947
TR20493|c0_g1	POSTERIOR REGENERATION	ANTERIOR REGENERATION	-10.4	1.65148	0.000427716	0.0148947
TR90291|c0_g2	POSTERIOR REGENERATION	ANTERIOR REGENERATION	-10.4	1.65148	0.000427716	0.0148947
TR61248|c0_g1	POSTERIOR REGENERATION	ANTERIOR REGENERATION	-6.98432	4.82757	0.000427791	0.0148947
TR702|c0_g1	POSTERIOR REGENERATION	ANTERIOR REGENERATION	-7.85212	2.96261	0.000427961	0.0148947
TR88879|c2_g1	POSTERIOR REGENERATION	ANTERIOR REGENERATION	-7.84775	2.95823	0.000430055	0.0149528
TR16798|c0_g2	POSTERIOR REGENERATION	ANTERIOR REGENERATION	-10.3893	1.64066	0.000432869	0.0149528
TR72974|c2_g1	POSTERIOR REGENERATION	ANTERIOR REGENERATION	-10.3893	1.64066	0.000432869	0.0149528
TR93260|c3_g3	POSTERIOR REGENERATION	ANTERIOR REGENERATION	-10.3893	1.64066	0.000432869	0.0149528
TR62037|c0_g1	POSTERIOR REGENERATION	ANTERIOR REGENERATION	-10.3893	1.64066	0.000432869	0.0149528
TR21494|c0_g1	POSTERIOR REGENERATION	ANTERIOR REGENERATION	-10.3893	1.64066	0.000432869	0.0149528
TR100721|c3_g3	POSTERIOR REGENERATION	ANTERIOR REGENERATION	-10.3893	1.64066	0.000432869	0.0149528
TR5560|c1_g1	POSTERIOR REGENERATION	ANTERIOR REGENERATION	-10.3893	1.64066	0.000432869	0.0149528
TR56343|c1_g1	POSTERIOR REGENERATION	ANTERIOR REGENERATION	-10.3893	1.64066	0.000432869	0.0149528
TR44235|c1_g1	POSTERIOR REGENERATION	ANTERIOR REGENERATION	-10.3893	1.64066	0.000432869	0.0149528
TR18942|c0_g1	POSTERIOR REGENERATION	ANTERIOR REGENERATION	-10.3893	1.64066	0.000432869	0.0149528
TR101981|c1_g1	POSTERIOR REGENERATION	ANTERIOR REGENERATION	-6.97027	5.46155	0.000433438	0.0149623
TR75214|c1_g1	POSTERIOR REGENERATION	ANTERIOR REGENERATION	-7.22708	3.86286	0.000434942	0.015004
TR70927|c0_g2	POSTERIOR REGENERATION	ANTERIOR REGENERATION	-7.25708	3.32215	0.000436195	0.015037
TR71678|c1_g2	POSTERIOR REGENERATION	ANTERIOR REGENERATION	-8.23606	2.43786	0.00043756	0.015048
TR8392|c0_g1	POSTERIOR REGENERATION	ANTERIOR REGENERATION	10.3818	1.74409	0.000438116	0.015048
TR89308|c0_g1	POSTERIOR REGENERATION	ANTERIOR REGENERATION	10.3818	1.74409	0.000438116	0.015048
TR94110|c1_g1	POSTERIOR REGENERATION	ANTERIOR REGENERATION	-10.3785	1.62976	0.000438116	0.015048
TR29269|c2_g2	POSTERIOR REGENERATION	ANTERIOR REGENERATION	-10.3785	1.62976	0.000438116	0.015048
TR86111|c0_g1	POSTERIOR REGENERATION	ANTERIOR REGENERATION	-7.83458	2.94502	0.000438588	0.015048
TR39607|c0_g1	POSTERIOR REGENERATION	ANTERIOR REGENERATION	-7.28357	2.94808	0.000438588	0.015048
TR39545|c0_g1	POSTERIOR REGENERATION	ANTERIOR REGENERATION	-6.96363	4.80699	0.000440201	0.0150876
TR98884|c1_g2	POSTERIOR REGENERATION	ANTERIOR REGENERATION	-6.90489	6.14374	0.000440335	0.0150876
TR100529|c1_g1	POSTERIOR REGENERATION	ANTERIOR REGENERATION	-7.27472	2.93922	0.00044295	0.0151567
TR33569|c0_g1	POSTERIOR REGENERATION	ANTERIOR REGENERATION	-7.27472	2.93922	0.00044295	0.0151567
TR74014|c0_g1	POSTERIOR REGENERATION	ANTERIOR REGENERATION	7.69987	2.4958	0.000446858	0.0152575
TR97468|c0_g2	POSTERIOR REGENERATION	ANTERIOR REGENERATION	-6.95132	4.79475	0.000447537	0.0152575
TR78919|c1_g1	POSTERIOR REGENERATION	ANTERIOR REGENERATION	-7.20578	3.8416	0.00044779	0.0152575
TR101425|c2_g1	POSTERIOR REGENERATION	ANTERIOR REGENERATION	7.36388	3.62877	0.000448036	0.0152575
TR58710|c0_g1	POSTERIOR REGENERATION	ANTERIOR REGENERATION	-10.3676	1.61877	0.0004489	0.0152575
TR31907|c0_g1	POSTERIOR REGENERATION	ANTERIOR REGENERATION	-10.3676	1.61877	0.0004489	0.0152575
TR22149|c0_g1	POSTERIOR REGENERATION	ANTERIOR REGENERATION	-10.3676	1.61877	0.0004489	0.0152575
TR56829|c0_g1	POSTERIOR REGENERATION	ANTERIOR REGENERATION	-10.3676	1.61877	0.0004489	0.0152575
TR62524|c0_g1	POSTERIOR REGENERATION	ANTERIOR REGENERATION	-10.3676	1.61877	0.0004489	0.0152575
TR95956|c0_g2	POSTERIOR REGENERATION	ANTERIOR REGENERATION	10.36	1.72338	0.0004489	0.0152575
TR104720|c0_g1	POSTERIOR REGENERATION	ANTERIOR REGENERATION	7.69566	2.49175	0.000450024	0.0152855
TR97124|c0_g1	POSTERIOR REGENERATION	ANTERIOR REGENERATION	-7.2154	3.59385	0.000450876	0.0152893
TR62630|c1_g2	POSTERIOR REGENERATION	ANTERIOR REGENERATION	-7.2154	3.59385	0.000450876	0.0152893
TR67129|c2_g1	POSTERIOR REGENERATION	ANTERIOR REGENERATION	-7.02836	4.39059	0.000451041	0.0152893
TR2402|c0_g1	POSTERIOR REGENERATION	ANTERIOR REGENERATION	-7.19054	4.04477	0.000451659	0.0152899
TR83525|c0_g1	POSTERIOR REGENERATION	ANTERIOR REGENERATION	7.09228	4.07071	0.000451659	0.0152899
TR37925|c0_g1	POSTERIOR REGENERATION	ANTERIOR REGENERATION	-10.3567	1.60771	0.000454442	0.0153432
TR47535|c3_g1	POSTERIOR REGENERATION	ANTERIOR REGENERATION	-10.3567	1.60771	0.000454442	0.0153432
TR54078|c0_g1	POSTERIOR REGENERATION	ANTERIOR REGENERATION	-10.3567	1.60771	0.000454442	0.0153432
TR20566|c0_g1	POSTERIOR REGENERATION	ANTERIOR REGENERATION	-10.3567	1.60771	0.000454442	0.0153432
TR90165|c0_g1	POSTERIOR REGENERATION	ANTERIOR REGENERATION	7.68296	2.47951	0.000456456	0.0154009
TR94190|c0_g2	POSTERIOR REGENERATION	ANTERIOR REGENERATION	-7.01688	4.37916	0.00045771	0.015433
TR72250|c1_g1	POSTERIOR REGENERATION	ANTERIOR REGENERATION	-7.24785	2.91232	0.000458741	0.0154575
TR29347|c0_g1	POSTERIOR REGENERATION	ANTERIOR REGENERATION	-10.3456	1.59655	0.000460087	0.015472
TR83768|c8_g1	POSTERIOR REGENERATION	ANTERIOR REGENERATION	-10.3456	1.59655	0.000460087	0.015472
TR48442|c1_g1	POSTERIOR REGENERATION	ANTERIOR REGENERATION	-10.3456	1.59655	0.000460087	0.015472
TR79971|c0_g1	POSTERIOR REGENERATION	ANTERIOR REGENERATION	-8.19811	2.39969	0.000463028	0.0155503
TR92394|c5_g4	POSTERIOR REGENERATION	ANTERIOR REGENERATION	-8.19811	2.39969	0.000463028	0.0155503
TR70951|c1_g1	POSTERIOR REGENERATION	ANTERIOR REGENERATION	-7.79433	2.90464	0.000463409	0.0155528
TR38838|c0_g1	POSTERIOR REGENERATION	ANTERIOR REGENERATION	-7.21205	3.27714	0.000464077	0.0155624
TR56787|c0_g2	POSTERIOR REGENERATION	ANTERIOR REGENERATION	-10.3345	1.58532	0.000465839	0.0155624
TR78925|c0_g1	POSTERIOR REGENERATION	ANTERIOR REGENERATION	-10.3345	1.58532	0.000465839	0.0155624
TR103372|c3_g1	POSTERIOR REGENERATION	ANTERIOR REGENERATION	-10.3345	1.58532	0.000465839	0.0155624
TR59135|c1_g2	POSTERIOR REGENERATION	ANTERIOR REGENERATION	-10.3345	1.58532	0.000465839	0.0155624
TR11714|c0_g1	POSTERIOR REGENERATION	ANTERIOR REGENERATION	-10.3345	1.58532	0.000465839	0.0155624
TR98344|c1_g1	POSTERIOR REGENERATION	ANTERIOR REGENERATION	10.3304	1.6953	0.000465839	0.0155624
TR91927|c1_g1	POSTERIOR REGENERATION	ANTERIOR REGENERATION	7.06579	4.04474	0.000467788	0.0156172
TR63175|c3_g1	POSTERIOR REGENERATION	ANTERIOR REGENERATION	-7.23422	2.89868	0.000468147	0.015619
TR94315|c1_g1	POSTERIOR REGENERATION	ANTERIOR REGENERATION	-6.88171	5.16316	0.000468941	0.0156352
TR18723|c0_g2	POSTERIOR REGENERATION	ANTERIOR REGENERATION	-6.88075	5.16221	0.000469444	0.0156417
TR81279|c2_g1	POSTERIOR REGENERATION	ANTERIOR REGENERATION	-10.3233	1.57399	0.000471698	0.0156654
TR23991|c0_g1	POSTERIOR REGENERATION	ANTERIOR REGENERATION	-10.3233	1.57399	0.000471698	0.0156654
TR90151|c0_g2	POSTERIOR REGENERATION	ANTERIOR REGENERATION	-10.3233	1.57399	0.000471698	0.0156654
TR31299|c0_g1	POSTERIOR REGENERATION	ANTERIOR REGENERATION	-10.3233	1.57399	0.000471698	0.0156654
TR95590|c0_g1	POSTERIOR REGENERATION	ANTERIOR REGENERATION	-10.3233	1.57399	0.000471698	0.0156654
TR90513|c2_g1	POSTERIOR REGENERATION	ANTERIOR REGENERATION	-7.0105	4.63314	0.000472374	0.0156776
TR39601|c2_g2	POSTERIOR REGENERATION	ANTERIOR REGENERATION	-8.17875	2.38022	0.000473154	0.0156932
TR41591|c0_g1	POSTERIOR REGENERATION	ANTERIOR REGENERATION	-7.77607	2.88632	0.000475392	0.0157572
TR29385|c0_g1	POSTERIOR REGENERATION	ANTERIOR REGENERATION	-6.97672	4.18896	0.000475816	0.0157609
TR69486|c4_g3	POSTERIOR REGENERATION	ANTERIOR REGENERATION	-6.91451	4.85692	0.000478597	0.0158427
TR73510|c1_g1	POSTERIOR REGENERATION	ANTERIOR REGENERATION	-6.85402	5.52964	0.000479571	0.0158646
TR79290|c0_g1	POSTERIOR REGENERATION	ANTERIOR REGENERATION	-10.312	1.56258	0.000483754	0.015951
TR6425|c0_g4	POSTERIOR REGENERATION	ANTERIOR REGENERATION	-10.312	1.56258	0.000483754	0.015951
TR35566|c0_g2	POSTERIOR REGENERATION	ANTERIOR REGENERATION	-10.312	1.56258	0.000483754	0.015951
TR98355|c3_g1	POSTERIOR REGENERATION	ANTERIOR REGENERATION	-10.312	1.56258	0.000483754	0.015951
TR21111|c0_g1	POSTERIOR REGENERATION	ANTERIOR REGENERATION	10.3078	1.67387	0.000483754	0.015951
TR40625|c0_g1	POSTERIOR REGENERATION	ANTERIOR REGENERATION	-7.18004	3.24514	0.000484825	0.0159713
TR67785|c1_g1	POSTERIOR REGENERATION	ANTERIOR REGENERATION	-6.97511	4.33757	0.000484998	0.0159713
TR70303|c0_g1	POSTERIOR REGENERATION	ANTERIOR REGENERATION	-7.16064	3.53916	0.000485585	0.0159802
TR73524|c1_g1	POSTERIOR REGENERATION	ANTERIOR REGENERATION	-7.14491	3.78086	0.000487226	0.0160239
TR15974|c0_g1	POSTERIOR REGENERATION	ANTERIOR REGENERATION	-10.3006	1.55108	0.000489956	0.0160681
TR41545|c0_g1	POSTERIOR REGENERATION	ANTERIOR REGENERATION	-10.3006	1.55108	0.000489956	0.0160681
TR77181|c5_g2	POSTERIOR REGENERATION	ANTERIOR REGENERATION	-10.3006	1.55108	0.000489956	0.0160681
TR94212|c2_g1	POSTERIOR REGENERATION	ANTERIOR REGENERATION	-10.3006	1.55108	0.000489956	0.0160681
TR21893|c0_g1	POSTERIOR REGENERATION	ANTERIOR REGENERATION	-8.15253	2.35384	0.000490786	0.0160681
TR1979|c0_g1	POSTERIOR REGENERATION	ANTERIOR REGENERATION	-8.15253	2.35384	0.000490786	0.0160681
TR73510|c0_g2	POSTERIOR REGENERATION	ANTERIOR REGENERATION	-8.15253	2.35384	0.000490786	0.0160681
TR79083|c1_g1	POSTERIOR REGENERATION	ANTERIOR REGENERATION	-7.19724	2.86166	0.000492967	0.0161291
TR20638|c0_g1	POSTERIOR REGENERATION	ANTERIOR REGENERATION	-6.96916	4.46768	0.000495159	0.0161542
TR55078|c0_g1	POSTERIOR REGENERATION	ANTERIOR REGENERATION	-7.74356	2.8537	0.000495557	0.0161542
TR53327|c0_g1	POSTERIOR REGENERATION	ANTERIOR REGENERATION	-7.19254	2.85697	0.000495557	0.0161542
TR92072|c0_g1	POSTERIOR REGENERATION	ANTERIOR REGENERATION	-10.2891	1.53949	0.000496278	0.0161542
TR14404|c0_g1	POSTERIOR REGENERATION	ANTERIOR REGENERATION	-10.2891	1.53949	0.000496278	0.0161542
TR75906|c1_g1	POSTERIOR REGENERATION	ANTERIOR REGENERATION	-10.2891	1.53949	0.000496278	0.0161542
TR29363|c0_g1	POSTERIOR REGENERATION	ANTERIOR REGENERATION	-10.2891	1.53949	0.000496278	0.0161542
TR16476|c0_g1	POSTERIOR REGENERATION	ANTERIOR REGENERATION	-10.2891	1.53949	0.000496278	0.0161542
TR102523|c5_g1	POSTERIOR REGENERATION	ANTERIOR REGENERATION	-6.84891	5.20417	0.00049812	0.0161845
TR54573|c0_g1	POSTERIOR REGENERATION	ANTERIOR REGENERATION	-7.73885	2.84898	0.000498167	0.0161845
TR6523|c0_g1	POSTERIOR REGENERATION	ANTERIOR REGENERATION	-7.73885	2.84898	0.000498167	0.0161845
TR20631|c0_g1	POSTERIOR REGENERATION	ANTERIOR REGENERATION	-6.94058	4.15297	0.000500722	0.0162571
TR51078|c0_g1	POSTERIOR REGENERATION	ANTERIOR REGENERATION	-10.2775	1.5278	0.000502723	0.0162597
TR60025|c0_g1	POSTERIOR REGENERATION	ANTERIOR REGENERATION	-10.2775	1.5278	0.000502723	0.0162597
TR62499|c0_g1	POSTERIOR REGENERATION	ANTERIOR REGENERATION	-10.2775	1.5278	0.000502723	0.0162597
TR82709|c1_g1	POSTERIOR REGENERATION	ANTERIOR REGENERATION	-10.2775	1.5278	0.000502723	0.0162597
TR37442|c1_g1	POSTERIOR REGENERATION	ANTERIOR REGENERATION	-10.2775	1.5278	0.000502723	0.0162597
TR37749|c0_g1	POSTERIOR REGENERATION	ANTERIOR REGENERATION	-10.2775	1.5278	0.000502723	0.0162597
TR8243|c0_g1	POSTERIOR REGENERATION	ANTERIOR REGENERATION	-7.73413	2.84425	0.00050345	0.0162729
TR22329|c0_g1	POSTERIOR REGENERATION	ANTERIOR REGENERATION	-8.13255	2.33374	0.00050561	0.0163323
TR92647|c0_g1	POSTERIOR REGENERATION	ANTERIOR REGENERATION	-6.86077	4.7047	0.000506662	0.0163559
TR88494|c0_g1	POSTERIOR REGENERATION	ANTERIOR REGENERATION	-6.79615	6.25206	0.000508557	0.0164066
TR105486|c0_g1	POSTERIOR REGENERATION	ANTERIOR REGENERATION	10.2694	1.63742	0.000509295	0.01642
TR96048|c0_g3	POSTERIOR REGENERATION	ANTERIOR REGENERATION	-6.77431	7.27808	0.000511712	0.0164687
TR52755|c0_g2	POSTERIOR REGENERATION	ANTERIOR REGENERATION	-6.87577	4.91087	0.000512576	0.0164687
TR19914|c0_g1	POSTERIOR REGENERATION	ANTERIOR REGENERATION	-6.76633	7.50843	0.00051305	0.0164687
TR56689|c0_g1	POSTERIOR REGENERATION	ANTERIOR REGENERATION	-8.11907	2.32019	0.000513275	0.0164687
TR94231|c0_g2	POSTERIOR REGENERATION	ANTERIOR REGENERATION	-6.78404	6.42807	0.000515271	0.0164687
TR102492|c2_g1	POSTERIOR REGENERATION	ANTERIOR REGENERATION	-7.09413	3.94861	0.000515279	0.0164687
TR28303|c0_g1	POSTERIOR REGENERATION	ANTERIOR REGENERATION	-6.93035	4.29301	0.000515809	0.0164687
TR6539|c1_g1	POSTERIOR REGENERATION	ANTERIOR REGENERATION	-10.2658	1.51602	0.000515996	0.0164687
TR104374|c1_g1	POSTERIOR REGENERATION	ANTERIOR REGENERATION	-10.2658	1.51602	0.000515996	0.0164687
TR37795|c0_g1	POSTERIOR REGENERATION	ANTERIOR REGENERATION	-10.2658	1.51602	0.000515996	0.0164687
TR79050|c2_g1	POSTERIOR REGENERATION	ANTERIOR REGENERATION	-10.2658	1.51602	0.000515996	0.0164687
TR97798|c0_g2	POSTERIOR REGENERATION	ANTERIOR REGENERATION	-10.2658	1.51602	0.000515996	0.0164687
TR45711|c1_g2	POSTERIOR REGENERATION	ANTERIOR REGENERATION	-10.2658	1.51602	0.000515996	0.0164687
TR104775|c1_g1	POSTERIOR REGENERATION	ANTERIOR REGENERATION	-10.2658	1.51602	0.000515996	0.0164687
TR80752|c0_g1	POSTERIOR REGENERATION	ANTERIOR REGENERATION	-10.2658	1.51602	0.000515996	0.0164687
TR89701|c2_g1	POSTERIOR REGENERATION	ANTERIOR REGENERATION	10.2616	1.63001	0.000515996	0.0164687
TR66535|c0_g1	POSTERIOR REGENERATION	ANTERIOR REGENERATION	-7.102	3.73804	0.000516976	0.0164811
TR28015|c0_g1	POSTERIOR REGENERATION	ANTERIOR REGENERATION	-7.71509	2.82514	0.000517032	0.0164811
TR76605|c8_g2	POSTERIOR REGENERATION	ANTERIOR REGENERATION	-7.13251	3.19763	0.00051758	0.0164882
TR14984|c1_g1	POSTERIOR REGENERATION	ANTERIOR REGENERATION	-6.90943	4.12195	0.000521853	0.0165619
TR14984|c1_g2	POSTERIOR REGENERATION	ANTERIOR REGENERATION	-6.76566	5.92562	0.000522131	0.0165619
TR93734|c3_g1	POSTERIOR REGENERATION	ANTERIOR REGENERATION	-10.2541	1.50415	0.00052283	0.0165619
TR19915|c0_g1	POSTERIOR REGENERATION	ANTERIOR REGENERATION	-10.2541	1.50415	0.00052283	0.0165619
TR39770|c0_g1	POSTERIOR REGENERATION	ANTERIOR REGENERATION	-10.2541	1.50415	0.00052283	0.0165619
TR103125|c0_g1	POSTERIOR REGENERATION	ANTERIOR REGENERATION	-10.2541	1.50415	0.00052283	0.0165619
TR19283|c0_g1	POSTERIOR REGENERATION	ANTERIOR REGENERATION	-10.2541	1.50415	0.00052283	0.0165619
TR43110|c1_g1	POSTERIOR REGENERATION	ANTERIOR REGENERATION	10.2458	1.61509	0.00052283	0.0165619
TR64486|c6_g2	POSTERIOR REGENERATION	ANTERIOR REGENERATION	10.2458	1.61509	0.00052283	0.0165619
TR84978|c0_g1	POSTERIOR REGENERATION	ANTERIOR REGENERATION	-6.92951	4.55255	0.000527908	0.0166994
TR13617|c0_g1	POSTERIOR REGENERATION	ANTERIOR REGENERATION	-7.14479	2.80917	0.000528296	0.0166994
TR96174|c1_g1	POSTERIOR REGENERATION	ANTERIOR REGENERATION	-8.09862	2.29961	0.000529138	0.0166994
TR38209|c0_g1	POSTERIOR REGENERATION	ANTERIOR REGENERATION	-8.09862	2.29961	0.000529138	0.0166994
TR83090|c1_g1	POSTERIOR REGENERATION	ANTERIOR REGENERATION	-10.2422	1.49218	0.000529801	0.0166994
TR48971|c0_g3	POSTERIOR REGENERATION	ANTERIOR REGENERATION	-10.2422	1.49218	0.000529801	0.0166994
TR60644|c0_g1	POSTERIOR REGENERATION	ANTERIOR REGENERATION	-10.2422	1.49218	0.000529801	0.0166994
TR11568|c0_g1	POSTERIOR REGENERATION	ANTERIOR REGENERATION	-10.2422	1.49218	0.000529801	0.0166994
TR69597|c0_g2	POSTERIOR REGENERATION	ANTERIOR REGENERATION	-6.91549	4.41427	0.000532293	0.0167582
TR54971|c0_g1	POSTERIOR REGENERATION	ANTERIOR REGENERATION	-6.90744	4.27021	0.000532327	0.0167582
TR5622|c0_g1	POSTERIOR REGENERATION	ANTERIOR REGENERATION	-7.69093	2.80091	0.000534067	0.0168026
TR76462|c0_g1	POSTERIOR REGENERATION	ANTERIOR REGENERATION	-10.2302	1.48011	0.000536913	0.0168215
TR38898|c0_g1	POSTERIOR REGENERATION	ANTERIOR REGENERATION	-10.2302	1.48011	0.000536913	0.0168215
TR43524|c0_g1	POSTERIOR REGENERATION	ANTERIOR REGENERATION	-10.2302	1.48011	0.000536913	0.0168215
TR12845|c0_g1	POSTERIOR REGENERATION	ANTERIOR REGENERATION	-10.2302	1.48011	0.000536913	0.0168215
TR6038|c0_g1	POSTERIOR REGENERATION	ANTERIOR REGENERATION	-10.2302	1.48011	0.000536913	0.0168215
TR991|c0_g1	POSTERIOR REGENERATION	ANTERIOR REGENERATION	10.2299	1.6	0.000536913	0.0168215
TR96874|c0_g1	POSTERIOR REGENERATION	ANTERIOR REGENERATION	-7.68605	2.79601	0.000536988	0.0168215
TR83661|c5_g1	POSTERIOR REGENERATION	ANTERIOR REGENERATION	-8.08482	2.28573	0.000537347	0.0168224
TR50511|c0_g1	POSTERIOR REGENERATION	ANTERIOR REGENERATION	-6.79286	5.14849	0.000537693	0.0168229
TR89694|c0_g1	POSTERIOR REGENERATION	ANTERIOR REGENERATION	-7.13014	2.79451	0.000539933	0.0168826
TR102466|c0_g2	POSTERIOR REGENERATION	ANTERIOR REGENERATION	-10.2182	1.46794	0.000544168	0.016942
TR43099|c1_g1	POSTERIOR REGENERATION	ANTERIOR REGENERATION	-10.2182	1.46794	0.000544168	0.016942
TR97630|c0_g1	POSTERIOR REGENERATION	ANTERIOR REGENERATION	-10.2182	1.46794	0.000544168	0.016942
TR60230|c1_g1	POSTERIOR REGENERATION	ANTERIOR REGENERATION	-10.2182	1.46794	0.000544168	0.016942
TR21786|c0_g1	POSTERIOR REGENERATION	ANTERIOR REGENERATION	-10.2182	1.46794	0.000544168	0.016942
TR60641|c0_g1	POSTERIOR REGENERATION	ANTERIOR REGENERATION	-10.2182	1.46794	0.000544168	0.016942
TR104768|c2_g1	POSTERIOR REGENERATION	ANTERIOR REGENERATION	-10.2182	1.46794	0.000544168	0.016942
TR73008|c6_g5	POSTERIOR REGENERATION	ANTERIOR REGENERATION	-7.67131	2.78122	0.000548915	0.0170688
TR60923|c0_g2	POSTERIOR REGENERATION	ANTERIOR REGENERATION	-7.67131	2.78122	0.000548915	0.0170688
TR105264|c0_g1	POSTERIOR REGENERATION	ANTERIOR REGENERATION	-7.08719	3.15234	0.0005514	0.0171356
TR69504|c5_g3	POSTERIOR REGENERATION	ANTERIOR REGENERATION	-7.66636	2.77626	0.000551959	0.0171425
TR71628|c0_g1	POSTERIOR REGENERATION	ANTERIOR REGENERATION	-8.06387	2.26466	0.000554348	0.0171968
TR62614|c0_g1	POSTERIOR REGENERATION	ANTERIOR REGENERATION	-7.04716	3.68333	0.000556087	0.0171968
TR15827|c0_g1	POSTERIOR REGENERATION	ANTERIOR REGENERATION	-8.05682	2.25756	0.000558725	0.0171968
TR95863|c1_g1	POSTERIOR REGENERATION	ANTERIOR REGENERATION	-6.80121	4.7443	0.000559121	0.0171968
TR72992|c8_g7	POSTERIOR REGENERATION	ANTERIOR REGENERATION	-10.206	1.45566	0.000559128	0.0171968
TR54078|c0_g2	POSTERIOR REGENERATION	ANTERIOR REGENERATION	-10.206	1.45566	0.000559128	0.0171968
TR102523|c5_g2	POSTERIOR REGENERATION	ANTERIOR REGENERATION	-10.206	1.45566	0.000559128	0.0171968
TR60262|c0_g2	POSTERIOR REGENERATION	ANTERIOR REGENERATION	-10.206	1.45566	0.000559128	0.0171968
TR93666|c2_g1	POSTERIOR REGENERATION	ANTERIOR REGENERATION	-10.206	1.45566	0.000559128	0.0171968
TR43603|c0_g1	POSTERIOR REGENERATION	ANTERIOR REGENERATION	-10.206	1.45566	0.000559128	0.0171968
TR12893|c0_g2	POSTERIOR REGENERATION	ANTERIOR REGENERATION	-10.206	1.45566	0.000559128	0.0171968
TR75888|c0_g1	POSTERIOR REGENERATION	ANTERIOR REGENERATION	-10.206	1.45566	0.000559128	0.0171968
TR24846|c1_g1	POSTERIOR REGENERATION	ANTERIOR REGENERATION	-10.206	1.45566	0.000559128	0.0171968
TR93793|c1_g1	POSTERIOR REGENERATION	ANTERIOR REGENERATION	-10.206	1.45566	0.000559128	0.0171968
TR19164|c0_g1	POSTERIOR REGENERATION	ANTERIOR REGENERATION	-10.206	1.45566	0.000559128	0.0171968
TR37112|c0_g1	POSTERIOR REGENERATION	ANTERIOR REGENERATION	-10.206	1.45566	0.000559128	0.0171968
TR89089|c0_g1	POSTERIOR REGENERATION	ANTERIOR REGENERATION	-7.04183	3.67801	0.000561077	0.0172463
TR83549|c1_g2	POSTERIOR REGENERATION	ANTERIOR REGENERATION	-10.1938	1.44329	0.00056684	0.0173604
TR55407|c0_g1	POSTERIOR REGENERATION	ANTERIOR REGENERATION	-10.1938	1.44329	0.00056684	0.0173604
TR43369|c0_g1	POSTERIOR REGENERATION	ANTERIOR REGENERATION	-10.1938	1.44329	0.00056684	0.0173604
TR94026|c4_g1	POSTERIOR REGENERATION	ANTERIOR REGENERATION	-10.1938	1.44329	0.00056684	0.0173604
TR60191|c1_g3	POSTERIOR REGENERATION	ANTERIOR REGENERATION	-10.1938	1.44329	0.00056684	0.0173604
TR82551|c0_g1	POSTERIOR REGENERATION	ANTERIOR REGENERATION	-10.1938	1.44329	0.00056684	0.0173604
TR74014|c0_g2	POSTERIOR REGENERATION	ANTERIOR REGENERATION	7.52582	2.32848	0.000567634	0.0173743
TR40396|c0_g1	POSTERIOR REGENERATION	ANTERIOR REGENERATION	-6.87591	4.49922	0.000567982	0.0173744
TR60896|c0_g1	POSTERIOR REGENERATION	ANTERIOR REGENERATION	-8.04261	2.24327	0.000572169	0.0174815
TR94324|c1_g1	POSTERIOR REGENERATION	ANTERIOR REGENERATION	-8.04261	2.24327	0.000572169	0.0174815
TR94026|c5_g1	POSTERIOR REGENERATION	ANTERIOR REGENERATION	-6.86309	4.36213	0.000572699	0.0174855
TR73525|c0_g1	POSTERIOR REGENERATION	ANTERIOR REGENERATION	-7.05618	3.12134	0.000573307	0.0174855
TR101659|c5_g4	POSTERIOR REGENERATION	ANTERIOR REGENERATION	-7.0853	2.74964	0.000573993	0.0174855
TR67557|c0_g3	POSTERIOR REGENERATION	ANTERIOR REGENERATION	-10.1814	1.4308	0.000574713	0.0174855
TR18767|c0_g1	POSTERIOR REGENERATION	ANTERIOR REGENERATION	-10.1814	1.4308	0.000574713	0.0174855
TR89713|c1_g2	POSTERIOR REGENERATION	ANTERIOR REGENERATION	-10.1814	1.4308	0.000574713	0.0174855
TR15212|c0_g1	POSTERIOR REGENERATION	ANTERIOR REGENERATION	-10.1814	1.4308	0.000574713	0.0174855
TR90482|c0_g1	POSTERIOR REGENERATION	ANTERIOR REGENERATION	-6.82321	3.86838	0.000576379	0.0175257
TR81855|c2_g1	POSTERIOR REGENERATION	ANTERIOR REGENERATION	-6.83056	4.04344	0.000581599	0.017614
TR19710|c1_g3	POSTERIOR REGENERATION	ANTERIOR REGENERATION	-10.1689	1.41822	0.000582751	0.017614
TR104380|c7_g5	POSTERIOR REGENERATION	ANTERIOR REGENERATION	-10.1689	1.41822	0.000582751	0.017614
TR63343|c1_g4	POSTERIOR REGENERATION	ANTERIOR REGENERATION	-10.1689	1.41822	0.000582751	0.017614
TR63978|c0_g2	POSTERIOR REGENERATION	ANTERIOR REGENERATION	-10.1689	1.41822	0.000582751	0.017614
TR59581|c0_g1	POSTERIOR REGENERATION	ANTERIOR REGENERATION	-10.1689	1.41822	0.000582751	0.017614
TR47333|c0_g1	POSTERIOR REGENERATION	ANTERIOR REGENERATION	-10.1689	1.41822	0.000582751	0.017614
TR38828|c0_g4	POSTERIOR REGENERATION	ANTERIOR REGENERATION	-10.1689	1.41822	0.000582751	0.017614
TR58247|c1_g1	POSTERIOR REGENERATION	ANTERIOR REGENERATION	10.1643	1.53801	0.000582751	0.017614
TR91997|c1_g4	POSTERIOR REGENERATION	ANTERIOR REGENERATION	10.1643	1.53801	0.000582751	0.017614
TR35677|c0_g1	POSTERIOR REGENERATION	ANTERIOR REGENERATION	-7.04437	3.10954	0.000583464	0.0176251
TR48971|c0_g1	POSTERIOR REGENERATION	ANTERIOR REGENERATION	-8.02104	2.22157	0.000586105	0.0176838
TR6024|c0_g1	POSTERIOR REGENERATION	ANTERIOR REGENERATION	-8.02104	2.22157	0.000586105	0.0176838
TR28861|c0_g1	POSTERIOR REGENERATION	ANTERIOR REGENERATION	-7.07004	2.73437	0.000587181	0.0177057
TR36665|c0_g1	POSTERIOR REGENERATION	ANTERIOR REGENERATION	-7.00668	3.64295	0.000588858	0.0177272
TR51935|c0_g1	POSTERIOR REGENERATION	ANTERIOR REGENERATION	-7.01875	3.39749	0.00058894	0.0177272
TR56343|c0_g1	POSTERIOR REGENERATION	ANTERIOR REGENERATION	-7.01875	3.39749	0.00058894	0.0177272
TR61276|c1_g1	POSTERIOR REGENERATION	ANTERIOR REGENERATION	10.1559	1.53007	0.000590958	0.0177774
TR53977|c1_g1	POSTERIOR REGENERATION	ANTERIOR REGENERATION	-8.01377	2.21426	0.00059568	0.0178708
TR79928|c0_g2	POSTERIOR REGENERATION	ANTERIOR REGENERATION	-8.01377	2.21426	0.00059568	0.0178708
TR45267|c0_g1	POSTERIOR REGENERATION	ANTERIOR REGENERATION	-7.60563	2.71534	0.000597373	0.0178708
TR28893|c0_g1	POSTERIOR REGENERATION	ANTERIOR REGENERATION	-7.05462	2.71894	0.000597373	0.0178708
TR69617|c0_g3	POSTERIOR REGENERATION	ANTERIOR REGENERATION	-6.75169	4.69508	0.000598714	0.0178708
TR40536|c0_g1	POSTERIOR REGENERATION	ANTERIOR REGENERATION	-10.1563	1.40552	0.000599341	0.0178708
TR53556|c0_g1	POSTERIOR REGENERATION	ANTERIOR REGENERATION	-10.1563	1.40552	0.000599341	0.0178708
TR37768|c0_g2	POSTERIOR REGENERATION	ANTERIOR REGENERATION	-10.1563	1.40552	0.000599341	0.0178708
TR46579|c0_g1	POSTERIOR REGENERATION	ANTERIOR REGENERATION	-10.1563	1.40552	0.000599341	0.0178708
TR60797|c0_g1	POSTERIOR REGENERATION	ANTERIOR REGENERATION	-10.1563	1.40552	0.000599341	0.0178708
TR1755|c2_g1	POSTERIOR REGENERATION	ANTERIOR REGENERATION	-10.1563	1.40552	0.000599341	0.0178708
TR77580|c0_g1	POSTERIOR REGENERATION	ANTERIOR REGENERATION	-10.1563	1.40552	0.000599341	0.0178708
TR39857|c0_g1	POSTERIOR REGENERATION	ANTERIOR REGENERATION	-10.1563	1.40552	0.000599341	0.0178708
TR12587|c0_g2	POSTERIOR REGENERATION	ANTERIOR REGENERATION	-10.1563	1.40552	0.000599341	0.0178708
TR104860|c0_g1	POSTERIOR REGENERATION	ANTERIOR REGENERATION	10.1475	1.52208	0.000599341	0.0178708
TR59132|c0_g1	POSTERIOR REGENERATION	ANTERIOR REGENERATION	-6.99293	3.62923	0.00059981	0.0178743
TR89832|c1_g2	POSTERIOR REGENERATION	ANTERIOR REGENERATION	-6.70013	4.9828	0.00060125	0.0179067
TR30036|c0_g1	POSTERIOR REGENERATION	ANTERIOR REGENERATION	-6.98928	3.36807	0.000613095	0.0182391
TR14456|c0_g1	POSTERIOR REGENERATION	ANTERIOR REGENERATION	-6.81217	4.31148	0.000613131	0.0182391
TR2581|c0_g1	POSTERIOR REGENERATION	ANTERIOR REGENERATION	-7.5848	2.69445	0.000614958	0.0182582
TR67544|c3_g1	POSTERIOR REGENERATION	ANTERIOR REGENERATION	-7.5848	2.69445	0.000614958	0.0182582
TR16501|c3_g2	POSTERIOR REGENERATION	ANTERIOR REGENERATION	-6.81708	4.44072	0.000616044	0.0182582
TR42008|c0_g1	POSTERIOR REGENERATION	ANTERIOR REGENERATION	-10.1308	1.37979	0.00061665	0.0182582
TR25945|c0_g1	POSTERIOR REGENERATION	ANTERIOR REGENERATION	-10.1308	1.37979	0.00061665	0.0182582
TR16092|c0_g1	POSTERIOR REGENERATION	ANTERIOR REGENERATION	-10.1308	1.37979	0.00061665	0.0182582
TR51291|c0_g1	POSTERIOR REGENERATION	ANTERIOR REGENERATION	-10.1308	1.37979	0.00061665	0.0182582
TR41737|c0_g1	POSTERIOR REGENERATION	ANTERIOR REGENERATION	-10.1308	1.37979	0.00061665	0.0182582
TR29428|c3_g1	POSTERIOR REGENERATION	ANTERIOR REGENERATION	-6.97065	3.60701	0.000618754	0.0183099
TR13292|c0_g1	POSTERIOR REGENERATION	ANTERIOR REGENERATION	-6.62011	7.32177	0.000619424	0.018319
TR65012|c0_g2	POSTERIOR REGENERATION	ANTERIOR REGENERATION	-6.6987	5.58876	0.000620746	0.0183474
TR37491|c0_g1	POSTERIOR REGENERATION	ANTERIOR REGENERATION	-7.02854	2.69285	0.00062221	0.01838
TR81153|c3_g1	POSTERIOR REGENERATION	ANTERIOR REGENERATION	-10.1179	1.36675	0.000625586	0.0184242
TR29426|c0_g2	POSTERIOR REGENERATION	ANTERIOR REGENERATION	-10.1179	1.36675	0.000625586	0.0184242
TR3974|c0_g1	POSTERIOR REGENERATION	ANTERIOR REGENERATION	-10.1179	1.36675	0.000625586	0.0184242
TR4251|c2_g1	POSTERIOR REGENERATION	ANTERIOR REGENERATION	-10.1179	1.36675	0.000625586	0.0184242
TR75870|c2_g1	POSTERIOR REGENERATION	ANTERIOR REGENERATION	-10.1179	1.36675	0.000625586	0.0184242
TR93260|c3_g1	POSTERIOR REGENERATION	ANTERIOR REGENERATION	-7.57428	2.68389	0.000625885	0.0184242
TR80776|c1_g1	POSTERIOR REGENERATION	ANTERIOR REGENERATION	-7.01797	2.68228	0.000629592	0.0185226
TR78931|c0_g1	POSTERIOR REGENERATION	ANTERIOR REGENERATION	-7.56367	2.67325	0.000633332	0.018598
TR11773|c0_g1	POSTERIOR REGENERATION	ANTERIOR REGENERATION	-7.01266	2.67696	0.000633332	0.018598
TR98159|c0_g1	POSTERIOR REGENERATION	ANTERIOR REGENERATION	-10.1048	1.3536	0.000634719	0.018598
TR55236|c0_g1	POSTERIOR REGENERATION	ANTERIOR REGENERATION	-10.1048	1.3536	0.000634719	0.018598
TR65147|c0_g5	POSTERIOR REGENERATION	ANTERIOR REGENERATION	-10.1048	1.3536	0.000634719	0.018598
TR31163|c0_g1	POSTERIOR REGENERATION	ANTERIOR REGENERATION	-10.1048	1.3536	0.000634719	0.018598
TR33994|c0_g2	POSTERIOR REGENERATION	ANTERIOR REGENERATION	-10.1048	1.3536	0.000634719	0.018598
TR28322|c0_g1	POSTERIOR REGENERATION	ANTERIOR REGENERATION	-6.98385	3.04906	0.000635606	0.0186133
TR45244|c0_g1	POSTERIOR REGENERATION	ANTERIOR REGENERATION	-6.60653	6.74507	0.000637464	0.0186569
TR23539|c0_g1	POSTERIOR REGENERATION	ANTERIOR REGENERATION	-6.95581	3.33466	0.00064118	0.0187535
TR100755|c1_g1	POSTERIOR REGENERATION	ANTERIOR REGENERATION	7.43276	2.23929	0.000641813	0.0187535
TR89110|c4_g7	POSTERIOR REGENERATION	ANTERIOR REGENERATION	-6.74366	3.78918	0.00064187	0.0187535
TR90819|c0_g1	POSTERIOR REGENERATION	ANTERIOR REGENERATION	10.0957	1.47319	0.000644053	0.0187971
TR85219|c0_g1	POSTERIOR REGENERATION	ANTERIOR REGENERATION	-6.72661	4.93153	0.000644305	0.0187971
TR70993|c8_g1	POSTERIOR REGENERATION	ANTERIOR REGENERATION	-6.97143	3.03666	0.000644475	0.0187971
TR71684|c0_g1	POSTERIOR REGENERATION	ANTERIOR REGENERATION	-6.76569	4.12914	0.000646142	0.0188349
TR15871|c0_g1	POSTERIOR REGENERATION	ANTERIOR REGENERATION	-7.54762	2.65715	0.00064863	0.0188858
TR85042|c1_g1	POSTERIOR REGENERATION	ANTERIOR REGENERATION	-7.54762	2.65715	0.00064863	0.0188858
TR53277|c0_g1	POSTERIOR REGENERATION	ANTERIOR REGENERATION	-6.67565	4.52072	0.000651967	0.0188963
TR72806|c4_g1	POSTERIOR REGENERATION	ANTERIOR REGENERATION	-6.9422	3.32108	0.000653454	0.0188963
TR23059|c5_g1	POSTERIOR REGENERATION	ANTERIOR REGENERATION	-10.0917	1.34033	0.000653595	0.0188963
TR33675|c0_g1	POSTERIOR REGENERATION	ANTERIOR REGENERATION	-10.0917	1.34033	0.000653595	0.0188963
TR94185|c3_g1	POSTERIOR REGENERATION	ANTERIOR REGENERATION	-10.0917	1.34033	0.000653595	0.0188963
TR18605|c0_g2	POSTERIOR REGENERATION	ANTERIOR REGENERATION	-10.0917	1.34033	0.000653595	0.0188963
TR73149|c3_g8	POSTERIOR REGENERATION	ANTERIOR REGENERATION	-10.0917	1.34033	0.000653595	0.0188963
TR4907|c0_g1	POSTERIOR REGENERATION	ANTERIOR REGENERATION	-10.0917	1.34033	0.000653595	0.0188963
TR59725|c0_g2	POSTERIOR REGENERATION	ANTERIOR REGENERATION	-10.0917	1.34033	0.000653595	0.0188963
TR14171|c2_g3	POSTERIOR REGENERATION	ANTERIOR REGENERATION	-10.0917	1.34033	0.000653595	0.0188963
TR88639|c2_g1	POSTERIOR REGENERATION	ANTERIOR REGENERATION	-10.0917	1.34033	0.000653595	0.0188963
TR81323|c0_g1	POSTERIOR REGENERATION	ANTERIOR REGENERATION	10.0869	1.46487	0.000653595	0.0188963
TR100956|c0_g1	POSTERIOR REGENERATION	ANTERIOR REGENERATION	-6.74493	3.95821	0.000653831	0.0188963
TR75043|c1_g1	POSTERIOR REGENERATION	ANTERIOR REGENERATION	-6.72871	3.7743	0.000656304	0.0189438
TR81134|c0_g1	POSTERIOR REGENERATION	ANTERIOR REGENERATION	-6.65757	5.08422	0.000656319	0.0189438
TR82717|c2_g1	POSTERIOR REGENERATION	ANTERIOR REGENERATION	7.35593	3.07021	0.000656591	0.0189438
TR16480|c2_g1	POSTERIOR REGENERATION	ANTERIOR REGENERATION	-7.93904	2.1391	0.000658387	0.0189848
TR85478|c0_g1	POSTERIOR REGENERATION	ANTERIOR REGENERATION	6.92236	3.59423	0.000659439	0.0190043
TR76305|c4_g2	POSTERIOR REGENERATION	ANTERIOR REGENERATION	-10.0784	1.32693	0.00066335	0.0190143
TR38152|c0_g1	POSTERIOR REGENERATION	ANTERIOR REGENERATION	-10.0784	1.32693	0.00066335	0.0190143
TR6914|c0_g1	POSTERIOR REGENERATION	ANTERIOR REGENERATION	-10.0784	1.32693	0.00066335	0.0190143
TR86081|c1_g2	POSTERIOR REGENERATION	ANTERIOR REGENERATION	-10.0784	1.32693	0.00066335	0.0190143
TR71547|c0_g1	POSTERIOR REGENERATION	ANTERIOR REGENERATION	-10.0784	1.32693	0.00066335	0.0190143
TR2651|c0_g1	POSTERIOR REGENERATION	ANTERIOR REGENERATION	-10.0784	1.32693	0.00066335	0.0190143
TR96580|c3_g1	POSTERIOR REGENERATION	ANTERIOR REGENERATION	-10.0784	1.32693	0.00066335	0.0190143
TR24270|c0_g2	POSTERIOR REGENERATION	ANTERIOR REGENERATION	10.078	1.45651	0.00066335	0.0190143
TR36943|c4_g4	POSTERIOR REGENERATION	ANTERIOR REGENERATION	10.078	1.45651	0.00066335	0.0190143
TR77280|c0_g1	POSTERIOR REGENERATION	ANTERIOR REGENERATION	-6.93191	3.31081	0.00066353	0.0190143
TR5467|c0_g1	POSTERIOR REGENERATION	ANTERIOR REGENERATION	-7.53138	2.64086	0.00066449	0.0190311
TR68897|c2_g2	POSTERIOR REGENERATION	ANTERIOR REGENERATION	-6.70391	4.90899	0.000665033	0.0190359
TR81579|c3_g1	POSTERIOR REGENERATION	ANTERIOR REGENERATION	-6.7574	4.38138	0.000668015	0.0191105
TR71678|c0_g1	POSTERIOR REGENERATION	ANTERIOR REGENERATION	-6.94204	3.00729	0.000672223	0.0191545
TR54344|c1_g1	POSTERIOR REGENERATION	ANTERIOR REGENERATION	-7.52046	2.6299	0.000672639	0.0191545
TR21472|c3_g1	POSTERIOR REGENERATION	ANTERIOR REGENERATION	-10.065	1.31342	0.000673325	0.0191545
TR98300|c1_g9	POSTERIOR REGENERATION	ANTERIOR REGENERATION	-10.065	1.31342	0.000673325	0.0191545
TR69692|c1_g1	POSTERIOR REGENERATION	ANTERIOR REGENERATION	-10.065	1.31342	0.000673325	0.0191545
TR92842|c0_g1	POSTERIOR REGENERATION	ANTERIOR REGENERATION	-10.065	1.31342	0.000673325	0.0191545
TR72180|c1_g2	POSTERIOR REGENERATION	ANTERIOR REGENERATION	-10.065	1.31342	0.000673325	0.0191545
TR58253|c0_g1	POSTERIOR REGENERATION	ANTERIOR REGENERATION	-10.065	1.31342	0.000673325	0.0191545
TR39594|c0_g1	POSTERIOR REGENERATION	ANTERIOR REGENERATION	-10.065	1.31342	0.000673325	0.0191545
TR87552|c0_g1	POSTERIOR REGENERATION	ANTERIOR REGENERATION	10.0601	1.43963	0.000673325	0.0191545
TR103643|c0_g1	POSTERIOR REGENERATION	ANTERIOR REGENERATION	-6.92155	3.30047	0.00067384	0.0191584
TR89936|c2_g1	POSTERIOR REGENERATION	ANTERIOR REGENERATION	-6.63304	5.05987	0.000679169	0.0192991
TR11697|c0_g1	POSTERIOR REGENERATION	ANTERIOR REGENERATION	-6.72796	4.09162	0.000679923	0.0193097
TR85244|c0_g1	POSTERIOR REGENERATION	ANTERIOR REGENERATION	-6.88976	3.74488	0.000680818	0.0193243
TR25001|c0_g2	POSTERIOR REGENERATION	ANTERIOR REGENERATION	-6.91111	3.29005	0.000681731	0.0193364
TR74425|c4_g6	POSTERIOR REGENERATION	ANTERIOR REGENERATION	-6.69834	3.74407	0.00068276	0.0193364
TR18589|c1_g1	POSTERIOR REGENERATION	ANTERIOR REGENERATION	-10.0514	1.29978	0.000683527	0.0193364
TR46948|c0_g1	POSTERIOR REGENERATION	ANTERIOR REGENERATION	-10.0514	1.29978	0.000683527	0.0193364
TR70492|c0_g1	POSTERIOR REGENERATION	ANTERIOR REGENERATION	10.0511	1.43112	0.000683527	0.0193364
TR105233|c0_g3	POSTERIOR REGENERATION	ANTERIOR REGENERATION	10.0511	1.43112	0.000683527	0.0193364
TR102711|c1_g1	POSTERIOR REGENERATION	ANTERIOR REGENERATION	-6.5787	6.4168	0.000685114	0.0193651
TR86684|c1_g1	POSTERIOR REGENERATION	ANTERIOR REGENERATION	-6.59481	5.9119	0.000685304	0.0193651
TR22584|c0_g1	POSTERIOR REGENERATION	ANTERIOR REGENERATION	-6.6702	4.79354	0.000687557	0.0194179
TR78089|c11_g1	POSTERIOR REGENERATION	ANTERIOR REGENERATION	-6.64723	4.59132	0.000690542	0.0194914
TR3831|c0_g1	POSTERIOR REGENERATION	ANTERIOR REGENERATION	-7.90017	2.10001	0.00069352	0.0195537
TR10768|c0_g1	POSTERIOR REGENERATION	ANTERIOR REGENERATION	-7.90017	2.10001	0.00069352	0.0195537
TR28383|c0_g1	POSTERIOR REGENERATION	ANTERIOR REGENERATION	-6.94177	2.60604	0.000698005	0.0196693
TR20111|c0_g1	POSTERIOR REGENERATION	ANTERIOR REGENERATION	-7.89227	2.09207	0.000699648	0.0196937
TR104746|c1_g1	POSTERIOR REGENERATION	ANTERIOR REGENERATION	-7.89227	2.09207	0.000699648	0.0196937
TR93964|c1_g1	POSTERIOR REGENERATION	ANTERIOR REGENERATION	-6.62074	4.46618	0.000703841	0.0197794
TR32942|c0_g1	POSTERIOR REGENERATION	ANTERIOR REGENERATION	-10.0378	1.28601	0.000704639	0.0197794
TR11423|c0_g1	POSTERIOR REGENERATION	ANTERIOR REGENERATION	-10.0378	1.28601	0.000704639	0.0197794
TR49461|c1_g1	POSTERIOR REGENERATION	ANTERIOR REGENERATION	-10.0378	1.28601	0.000704639	0.0197794
TR54427|c0_g1	POSTERIOR REGENERATION	ANTERIOR REGENERATION	10.0236	1.40526	0.000704639	0.0197794
TR103691|c0_g1	POSTERIOR REGENERATION	ANTERIOR REGENERATION	-6.53498	6.26677	0.000707172	0.0198395
TR5640|c0_g1	POSTERIOR REGENERATION	ANTERIOR REGENERATION	-6.90335	2.96864	0.000708642	0.0198509
TR73598|c0_g2	POSTERIOR REGENERATION	ANTERIOR REGENERATION	-6.90335	2.96864	0.000708642	0.0198509
TR90827|c0_g1	POSTERIOR REGENERATION	ANTERIOR REGENERATION	-6.72025	4.45895	0.00070875	0.0198509
TR3979|c0_g1	POSTERIOR REGENERATION	ANTERIOR REGENERATION	-6.57767	4.86127	0.000710544	0.0198901
TR5642|c0_g1	POSTERIOR REGENERATION	ANTERIOR REGENERATION	-6.93054	2.59482	0.00071123	0.0198984
TR51700|c0_g1	POSTERIOR REGENERATION	ANTERIOR REGENERATION	-6.87933	3.25834	0.000711883	0.0199007
TR46622|c0_g1	POSTERIOR REGENERATION	ANTERIOR REGENERATION	-6.89898	2.96428	0.000712098	0.0199007
TR66961|c0_g2	POSTERIOR REGENERATION	ANTERIOR REGENERATION	7.02355	3.29688	0.000714723	0.0199034
TR44501|c0_g1	POSTERIOR REGENERATION	ANTERIOR REGENERATION	-10.024	1.27211	0.000715564	0.0199034
TR23261|c1_g1	POSTERIOR REGENERATION	ANTERIOR REGENERATION	-10.024	1.27211	0.000715564	0.0199034
TR88727|c6_g1	POSTERIOR REGENERATION	ANTERIOR REGENERATION	-10.024	1.27211	0.000715564	0.0199034
TR70465|c0_g1	POSTERIOR REGENERATION	ANTERIOR REGENERATION	-10.024	1.27211	0.000715564	0.0199034
TR71903|c0_g1	POSTERIOR REGENERATION	ANTERIOR REGENERATION	-10.024	1.27211	0.000715564	0.0199034
TR81205|c0_g1	POSTERIOR REGENERATION	ANTERIOR REGENERATION	10.0143	1.39654	0.000715564	0.0199034
TR62694|c1_g2	POSTERIOR REGENERATION	ANTERIOR REGENERATION	7.29309	3.00922	0.00071558	0.0199034
TR1678|c0_g1	POSTERIOR REGENERATION	ANTERIOR REGENERATION	-7.47591	2.58522	0.000715721	0.0199034
TR29234|c4_g9	POSTERIOR REGENERATION	ANTERIOR REGENERATION	-7.87634	2.07605	0.000718528	0.0199596
TR85024|c1_g1	POSTERIOR REGENERATION	ANTERIOR REGENERATION	-7.87634	2.07605	0.000718528	0.0199596
TR38495|c0_g1	POSTERIOR REGENERATION	ANTERIOR REGENERATION	-6.85684	3.49351	0.000721048	0.0200186
TR75018|c0_g2	POSTERIOR REGENERATION	ANTERIOR REGENERATION	-6.52619	6.72682	0.000723245	0.0200671
TR32671|c0_g1	POSTERIOR REGENERATION	ANTERIOR REGENERATION	-7.46456	2.57383	0.000724834	0.0200671
TR88709|c2_g1	POSTERIOR REGENERATION	ANTERIOR REGENERATION	-6.69687	4.3212	0.000725461	0.0200671
TR96841|c1_g3	POSTERIOR REGENERATION	ANTERIOR REGENERATION	-6.58374	5.01096	0.000726003	0.0200671
TR89492|c1_g1	POSTERIOR REGENERATION	ANTERIOR REGENERATION	-6.88581	2.95113	0.000726181	0.0200671
TR43444|c0_g1	POSTERIOR REGENERATION	ANTERIOR REGENERATION	-10.0101	1.25807	0.000726744	0.0200671
TR31617|c0_g1	POSTERIOR REGENERATION	ANTERIOR REGENERATION	-10.0101	1.25807	0.000726744	0.0200671
TR18266|c0_g1	POSTERIOR REGENERATION	ANTERIOR REGENERATION	-10.0101	1.25807	0.000726744	0.0200671
TR72981|c3_g1	POSTERIOR REGENERATION	ANTERIOR REGENERATION	-10.0101	1.25807	0.000726744	0.0200671
TR97532|c0_g1	POSTERIOR REGENERATION	ANTERIOR REGENERATION	-10.0101	1.25807	0.000726744	0.0200671
TR19960|c0_g2	POSTERIOR REGENERATION	ANTERIOR REGENERATION	-6.84041	3.69571	0.000727685	0.0200821
TR65968|c2_g1	POSTERIOR REGENERATION	ANTERIOR REGENERATION	-6.59939	5.15714	0.000728509	0.0200939
TR71673|c1_g1	POSTERIOR REGENERATION	ANTERIOR REGENERATION	-6.52844	6.34107	0.000728909	0.0200941
TR82307|c0_g1	POSTERIOR REGENERATION	ANTERIOR REGENERATION	-6.88139	2.94671	0.000729767	0.0201068
TR3379|c0_g1	POSTERIOR REGENERATION	ANTERIOR REGENERATION	-6.55529	5.28957	0.000731289	0.0201378
TR9035|c0_g1	POSTERIOR REGENERATION	ANTERIOR REGENERATION	-6.64891	3.69487	0.000731988	0.0201461
TR16507|c0_g1	POSTERIOR REGENERATION	ANTERIOR REGENERATION	-6.53521	6.02647	0.000732526	0.02015
TR89110|c3_g1	POSTERIOR REGENERATION	ANTERIOR REGENERATION	-7.45884	2.5681	0.000734121	0.0201727
TR7147|c0_g1	POSTERIOR REGENERATION	ANTERIOR REGENERATION	-9.99599	1.24391	0.000738189	0.0201727
TR87861|c2_g1	POSTERIOR REGENERATION	ANTERIOR REGENERATION	-9.99599	1.24391	0.000738189	0.0201727
TR13148|c1_g1	POSTERIOR REGENERATION	ANTERIOR REGENERATION	-9.99599	1.24391	0.000738189	0.0201727
TR52212|c0_g1	POSTERIOR REGENERATION	ANTERIOR REGENERATION	-9.99599	1.24391	0.000738189	0.0201727
TR2739|c0_g1	POSTERIOR REGENERATION	ANTERIOR REGENERATION	-9.99599	1.24391	0.000738189	0.0201727
TR33387|c1_g1	POSTERIOR REGENERATION	ANTERIOR REGENERATION	-9.99599	1.24391	0.000738189	0.0201727
TR72992|c8_g5	POSTERIOR REGENERATION	ANTERIOR REGENERATION	-9.99599	1.24391	0.000738189	0.0201727
TR22315|c1_g1	POSTERIOR REGENERATION	ANTERIOR REGENERATION	-9.99599	1.24391	0.000738189	0.0201727
TR60523|c0_g1	POSTERIOR REGENERATION	ANTERIOR REGENERATION	-9.99599	1.24391	0.000738189	0.0201727
TR97911|c3_g1	POSTERIOR REGENERATION	ANTERIOR REGENERATION	9.99562	1.37892	0.000738189	0.0201727
TR31848|c0_g1	POSTERIOR REGENERATION	ANTERIOR REGENERATION	9.99562	1.37892	0.000738189	0.0201727
TR81811|c0_g1	POSTERIOR REGENERATION	ANTERIOR REGENERATION	-6.64095	3.68695	0.000738513	0.0201727
TR90416|c0_g2	POSTERIOR REGENERATION	ANTERIOR REGENERATION	9.98617	1.37004	0.000749906	0.0204728
TR75917|c0_g1	POSTERIOR REGENERATION	ANTERIOR REGENERATION	-7.84394	2.04346	0.000751736	0.0205118
TR9453|c0_g2	POSTERIOR REGENERATION	ANTERIOR REGENERATION	-7.43577	2.54496	0.000753239	0.0205418
TR6541|c0_g1	POSTERIOR REGENERATION	ANTERIOR REGENERATION	-7.83572	2.0352	0.000758654	0.0206671
TR59259|c0_g1	POSTERIOR REGENERATION	ANTERIOR REGENERATION	-7.83572	2.0352	0.000758654	0.0206671
TR32861|c0_g1	POSTERIOR REGENERATION	ANTERIOR REGENERATION	-6.49684	5.92151	0.00075954	0.0206671
TR91129|c0_g1	POSTERIOR REGENERATION	ANTERIOR REGENERATION	-6.65538	4.15557	0.000760607	0.0206671
TR31150|c0_g2	POSTERIOR REGENERATION	ANTERIOR REGENERATION	-9.98179	1.2296	0.000761905	0.0206671
TR86983|c0_g1	POSTERIOR REGENERATION	ANTERIOR REGENERATION	-9.98179	1.2296	0.000761905	0.0206671
TR104281|c4_g4	POSTERIOR REGENERATION	ANTERIOR REGENERATION	-9.98179	1.2296	0.000761905	0.0206671
TR37563|c0_g1	POSTERIOR REGENERATION	ANTERIOR REGENERATION	-9.98179	1.2296	0.000761905	0.0206671
TR58569|c0_g1	POSTERIOR REGENERATION	ANTERIOR REGENERATION	-9.98179	1.2296	0.000761905	0.0206671
TR92666|c1_g2	POSTERIOR REGENERATION	ANTERIOR REGENERATION	9.97665	1.36109	0.000761905	0.0206671
TR102734|c1_g1	POSTERIOR REGENERATION	ANTERIOR REGENERATION	-6.87893	2.5432	0.00076308	0.0206879
TR33907|c0_g1	POSTERIOR REGENERATION	ANTERIOR REGENERATION	-6.80295	3.65838	0.000767824	0.020801
TR65791|c3_g3	POSTERIOR REGENERATION	ANTERIOR REGENERATION	-7.42409	2.53325	0.000768073	0.020801
TR30484|c0_g1	POSTERIOR REGENERATION	ANTERIOR REGENERATION	-6.81055	3.44737	0.000769729	0.0208082
TR27054|c0_g1	POSTERIOR REGENERATION	ANTERIOR REGENERATION	-7.81915	2.01854	0.000772779	0.0208082
TR9805|c0_g1	POSTERIOR REGENERATION	ANTERIOR REGENERATION	-7.81915	2.01854	0.000772779	0.0208082
TR53307|c0_g1	POSTERIOR REGENERATION	ANTERIOR REGENERATION	-9.96745	1.21516	0.000774194	0.0208082
TR44070|c1_g2	POSTERIOR REGENERATION	ANTERIOR REGENERATION	-9.96745	1.21516	0.000774194	0.0208082
TR31166|c0_g2	POSTERIOR REGENERATION	ANTERIOR REGENERATION	-9.96745	1.21516	0.000774194	0.0208082
TR75944|c2_g3	POSTERIOR REGENERATION	ANTERIOR REGENERATION	-9.96745	1.21516	0.000774194	0.0208082
TR9049|c0_g1	POSTERIOR REGENERATION	ANTERIOR REGENERATION	-9.96745	1.21516	0.000774194	0.0208082
TR59431|c4_g1	POSTERIOR REGENERATION	ANTERIOR REGENERATION	-9.96745	1.21516	0.000774194	0.0208082
TR44820|c0_g1	POSTERIOR REGENERATION	ANTERIOR REGENERATION	-9.96745	1.21516	0.000774194	0.0208082
TR30949|c1_g1	POSTERIOR REGENERATION	ANTERIOR REGENERATION	-9.96745	1.21516	0.000774194	0.0208082
TR17674|c1_g1	POSTERIOR REGENERATION	ANTERIOR REGENERATION	-9.96745	1.21516	0.000774194	0.0208082
TR25422|c0_g1	POSTERIOR REGENERATION	ANTERIOR REGENERATION	-9.96745	1.21516	0.000774194	0.0208082
TR18137|c0_g1	POSTERIOR REGENERATION	ANTERIOR REGENERATION	9.95744	1.34303	0.000774194	0.0208082
TR29452|c0_g1	POSTERIOR REGENERATION	ANTERIOR REGENERATION	-6.83646	2.90184	0.000774953	0.0208082
TR20637|c0_g3	POSTERIOR REGENERATION	ANTERIOR REGENERATION	-6.80427	3.4411	0.000775138	0.0208082
TR44272|c1_g1	POSTERIOR REGENERATION	ANTERIOR REGENERATION	-6.49233	5.11213	0.000775301	0.0208082
TR58620|c0_g1	POSTERIOR REGENERATION	ANTERIOR REGENERATION	-6.79206	3.64754	0.000777195	0.0208479
TR105545|c1_g1	POSTERIOR REGENERATION	ANTERIOR REGENERATION	-7.41232	2.52144	0.000778206	0.0208613
TR96027|c2_g1	POSTERIOR REGENERATION	ANTERIOR REGENERATION	-6.81359	3.19274	0.000778513	0.0208613
TR85059|c0_g2	POSTERIOR REGENERATION	ANTERIOR REGENERATION	6.55615	5.18777	0.000779964	0.0208891
TR63675|c0_g1	POSTERIOR REGENERATION	ANTERIOR REGENERATION	-6.64084	4.26552	0.000782807	0.0209502
TR83643|c2_g1	POSTERIOR REGENERATION	ANTERIOR REGENERATION	-9.95297	1.20057	0.000786782	0.0209502
TR75870|c0_g1	POSTERIOR REGENERATION	ANTERIOR REGENERATION	-9.95297	1.20057	0.000786782	0.0209502
TR67592|c6_g5	POSTERIOR REGENERATION	ANTERIOR REGENERATION	-9.95297	1.20057	0.000786782	0.0209502
TR6807|c0_g1	POSTERIOR REGENERATION	ANTERIOR REGENERATION	-9.95297	1.20057	0.000786782	0.0209502
TR28016|c0_g1	POSTERIOR REGENERATION	ANTERIOR REGENERATION	-9.95297	1.20057	0.000786782	0.0209502
TR4010|c1_g1	POSTERIOR REGENERATION	ANTERIOR REGENERATION	-9.95297	1.20057	0.000786782	0.0209502
TR2048|c0_g1	POSTERIOR REGENERATION	ANTERIOR REGENERATION	-9.95297	1.20057	0.000786782	0.0209502
TR42703|c0_g1	POSTERIOR REGENERATION	ANTERIOR REGENERATION	-9.95297	1.20057	0.000786782	0.0209502
TR100776|c1_g1	POSTERIOR REGENERATION	ANTERIOR REGENERATION	-9.95297	1.20057	0.000786782	0.0209502
TR68603|c0_g1	POSTERIOR REGENERATION	ANTERIOR REGENERATION	9.94773	1.33391	0.000786782	0.0209502
TR41053|c0_g1	POSTERIOR REGENERATION	ANTERIOR REGENERATION	-6.78109	3.63661	0.000789151	0.0210022
TR101170|c1_g2	POSTERIOR REGENERATION	ANTERIOR REGENERATION	-7.40045	2.50954	0.000793787	0.0211146
TR65261|c1_g2	POSTERIOR REGENERATION	ANTERIOR REGENERATION	-6.79857	3.17776	0.00079496	0.0211347
TR56449|c0_g1	POSTERIOR REGENERATION	ANTERIOR REGENERATION	-7.39448	2.50355	0.000799084	0.0211495
TR88848|c2_g1	POSTERIOR REGENERATION	ANTERIOR REGENERATION	-6.84347	2.50774	0.000799084	0.0211495
TR91035|c0_g1	POSTERIOR REGENERATION	ANTERIOR REGENERATION	-6.81346	2.87886	0.000799137	0.0211495
TR31057|c0_g1	POSTERIOR REGENERATION	ANTERIOR REGENERATION	-9.93834	1.18583	0.00079968	0.0211495
TR25370|c0_g1	POSTERIOR REGENERATION	ANTERIOR REGENERATION	-9.93834	1.18583	0.00079968	0.0211495
TR54584|c0_g1	POSTERIOR REGENERATION	ANTERIOR REGENERATION	-9.93834	1.18583	0.00079968	0.0211495
TR22731|c0_g1	POSTERIOR REGENERATION	ANTERIOR REGENERATION	-9.93834	1.18583	0.00079968	0.0211495
TR7383|c0_g1	POSTERIOR REGENERATION	ANTERIOR REGENERATION	-9.93834	1.18583	0.00079968	0.0211495
TR260|c0_g2	POSTERIOR REGENERATION	ANTERIOR REGENERATION	-9.93834	1.18583	0.00079968	0.0211495
TR88550|c0_g1	POSTERIOR REGENERATION	ANTERIOR REGENERATION	9.93796	1.32473	0.00079968	0.0211495
TR13221|c1_g1	POSTERIOR REGENERATION	ANTERIOR REGENERATION	-6.58118	3.62748	0.000801385	0.0211835
TR86408|c2_g1	POSTERIOR REGENERATION	ANTERIOR REGENERATION	-6.45136	5.61409	0.000802208	0.0211942
TR71695|c1_g1	POSTERIOR REGENERATION	ANTERIOR REGENERATION	-7.78542	1.98462	0.000809866	0.0213103
TR93740|c0_g1	POSTERIOR REGENERATION	ANTERIOR REGENERATION	-6.61563	4.24047	0.000811593	0.0213103
TR75214|c2_g1	POSTERIOR REGENERATION	ANTERIOR REGENERATION	-9.92355	1.17095	0.000812898	0.0213103
TR37917|c0_g1	POSTERIOR REGENERATION	ANTERIOR REGENERATION	-9.92355	1.17095	0.000812898	0.0213103
TR13355|c0_g1	POSTERIOR REGENERATION	ANTERIOR REGENERATION	-9.92355	1.17095	0.000812898	0.0213103
TR48763|c0_g1	POSTERIOR REGENERATION	ANTERIOR REGENERATION	-9.92355	1.17095	0.000812898	0.0213103
TR18605|c1_g1	POSTERIOR REGENERATION	ANTERIOR REGENERATION	-9.92355	1.17095	0.000812898	0.0213103
TR75691|c0_g1	POSTERIOR REGENERATION	ANTERIOR REGENERATION	-9.92355	1.17095	0.000812898	0.0213103
TR39811|c3_g1	POSTERIOR REGENERATION	ANTERIOR REGENERATION	-9.92355	1.17095	0.000812898	0.0213103
TR97716|c4_g1	POSTERIOR REGENERATION	ANTERIOR REGENERATION	-9.92355	1.17095	0.000812898	0.0213103
TR77454|c0_g1	POSTERIOR REGENERATION	ANTERIOR REGENERATION	-9.92355	1.17095	0.000812898	0.0213103
TR42034|c0_g3	POSTERIOR REGENERATION	ANTERIOR REGENERATION	-9.92355	1.17095	0.000812898	0.0213103
TR85627|c0_g1	POSTERIOR REGENERATION	ANTERIOR REGENERATION	-9.92355	1.17095	0.000812898	0.0213103
TR101029|c0_g1	POSTERIOR REGENERATION	ANTERIOR REGENERATION	-9.92355	1.17095	0.000812898	0.0213103
TR22145|c1_g2	POSTERIOR REGENERATION	ANTERIOR REGENERATION	9.91822	1.3062	0.000812898	0.0213103
TR12842|c0_g1	POSTERIOR REGENERATION	ANTERIOR REGENERATION	-6.7589	3.6145	0.000813906	0.0213258
TR50361|c0_g1	POSTERIOR REGENERATION	ANTERIOR REGENERATION	-7.77686	1.97602	0.000817603	0.0214116
TR70458|c5_g1	POSTERIOR REGENERATION	ANTERIOR REGENERATION	-6.79479	2.86022	0.000820165	0.0214676
TR100507|c0_g1	POSTERIOR REGENERATION	ANTERIOR REGENERATION	-6.7533	3.60892	0.00082156	0.021493
TR35674|c0_g1	POSTERIOR REGENERATION	ANTERIOR REGENERATION	-6.46728	5.20235	0.000823959	0.0215447
TR65385|c12_g4	POSTERIOR REGENERATION	ANTERIOR REGENERATION	-7.37034	2.47934	0.000826385	0.0215875
TR73911|c0_g2	POSTERIOR REGENERATION	ANTERIOR REGENERATION	9.90824	1.29684	0.000826446	0.0215875
TR59770|c0_g1	POSTERIOR REGENERATION	ANTERIOR REGENERATION	-6.78062	2.84608	0.000837591	0.0218157
TR71946|c12_g2	POSTERIOR REGENERATION	ANTERIOR REGENERATION	-6.78062	2.84608	0.000837591	0.0218157
TR5335|c0_g1	POSTERIOR REGENERATION	ANTERIOR REGENERATION	-7.35812	2.46709	0.000837698	0.0218157
TR65004|c9_g2	POSTERIOR REGENERATION	ANTERIOR REGENERATION	-6.59644	4.33593	0.000839056	0.0218157
TR71946|c12_g1	POSTERIOR REGENERATION	ANTERIOR REGENERATION	-9.90862	1.15591	0.000840336	0.0218157
TR71088|c0_g3	POSTERIOR REGENERATION	ANTERIOR REGENERATION	-9.90862	1.15591	0.000840336	0.0218157
TR57761|c0_g2	POSTERIOR REGENERATION	ANTERIOR REGENERATION	-9.90862	1.15591	0.000840336	0.0218157
TR15979|c0_g1	POSTERIOR REGENERATION	ANTERIOR REGENERATION	-9.90862	1.15591	0.000840336	0.0218157
TR13392|c0_g1	POSTERIOR REGENERATION	ANTERIOR REGENERATION	-9.90862	1.15591	0.000840336	0.0218157
TR100956|c0_g2	POSTERIOR REGENERATION	ANTERIOR REGENERATION	-9.90862	1.15591	0.000840336	0.0218157
TR3143|c1_g2	POSTERIOR REGENERATION	ANTERIOR REGENERATION	-9.90862	1.15591	0.000840336	0.0218157
TR99214|c0_g2	POSTERIOR REGENERATION	ANTERIOR REGENERATION	9.8982	1.28742	0.000840336	0.0218157
TR27481|c2_g1	POSTERIOR REGENERATION	ANTERIOR REGENERATION	-7.75959	1.95866	0.000841493	0.0218345
TR45450|c0_g1	POSTERIOR REGENERATION	ANTERIOR REGENERATION	-7.35197	2.46092	0.000849245	0.0219609
TR67427|c0_g1	POSTERIOR REGENERATION	ANTERIOR REGENERATION	-6.80096	2.46524	0.000849245	0.0219609
TR11182|c0_g2	POSTERIOR REGENERATION	ANTERIOR REGENERATION	-7.75088	1.9499	0.000849689	0.0219609
TR7385|c0_g1	POSTERIOR REGENERATION	ANTERIOR REGENERATION	-9.89353	1.14072	0.000854579	0.0219609
TR33696|c0_g1	POSTERIOR REGENERATION	ANTERIOR REGENERATION	-9.89353	1.14072	0.000854579	0.0219609
TR2812|c0_g2	POSTERIOR REGENERATION	ANTERIOR REGENERATION	-9.89353	1.14072	0.000854579	0.0219609
TR73149|c3_g4	POSTERIOR REGENERATION	ANTERIOR REGENERATION	-9.89353	1.14072	0.000854579	0.0219609
TR68516|c6_g2	POSTERIOR REGENERATION	ANTERIOR REGENERATION	-9.89353	1.14072	0.000854579	0.0219609
TR19494|c0_g2	POSTERIOR REGENERATION	ANTERIOR REGENERATION	-9.89353	1.14072	0.000854579	0.0219609
TR35478|c0_g1	POSTERIOR REGENERATION	ANTERIOR REGENERATION	-9.89353	1.14072	0.000854579	0.0219609
TR97705|c0_g1	POSTERIOR REGENERATION	ANTERIOR REGENERATION	-9.89353	1.14072	0.000854579	0.0219609
TR95263|c0_g1	POSTERIOR REGENERATION	ANTERIOR REGENERATION	-9.89353	1.14072	0.000854579	0.0219609
TR1166|c0_g3	POSTERIOR REGENERATION	ANTERIOR REGENERATION	-9.89353	1.14072	0.000854579	0.0219609
TR36104|c0_g1	POSTERIOR REGENERATION	ANTERIOR REGENERATION	-9.89353	1.14072	0.000854579	0.0219609
TR6787|c1_g2	POSTERIOR REGENERATION	ANTERIOR REGENERATION	-9.89353	1.14072	0.000854579	0.0219609
TR35796|c0_g1	POSTERIOR REGENERATION	ANTERIOR REGENERATION	-9.89353	1.14072	0.000854579	0.0219609
TR10210|c1_g2	POSTERIOR REGENERATION	ANTERIOR REGENERATION	-9.89353	1.14072	0.000854579	0.0219609
TR53147|c0_g1	POSTERIOR REGENERATION	ANTERIOR REGENERATION	-9.89353	1.14072	0.000854579	0.0219609
TR73145|c0_g1	POSTERIOR REGENERATION	ANTERIOR REGENERATION	9.88809	1.27793	0.000854579	0.0219609
TR43051|c1_g1	POSTERIOR REGENERATION	ANTERIOR REGENERATION	-6.46936	4.96436	0.000859683	0.0220809
TR97776|c2_g1	POSTERIOR REGENERATION	ANTERIOR REGENERATION	-7.33959	2.44851	0.000861033	0.0220932
TR55426|c0_g1	POSTERIOR REGENERATION	ANTERIOR REGENERATION	-7.33959	2.44851	0.000861033	0.0220932
TR21228|c0_g2	POSTERIOR REGENERATION	ANTERIOR REGENERATION	-6.78235	2.44664	0.000867019	0.0221747
TR37774|c0_g1	POSTERIOR REGENERATION	ANTERIOR REGENERATION	-9.87828	1.12537	0.000869187	0.0221747
TR23749|c1_g1	POSTERIOR REGENERATION	ANTERIOR REGENERATION	-9.87828	1.12537	0.000869187	0.0221747
TR3709|c0_g1	POSTERIOR REGENERATION	ANTERIOR REGENERATION	-9.87828	1.12537	0.000869187	0.0221747
TR72428|c0_g1	POSTERIOR REGENERATION	ANTERIOR REGENERATION	-9.87828	1.12537	0.000869187	0.0221747
TR2318|c0_g1	POSTERIOR REGENERATION	ANTERIOR REGENERATION	-9.87828	1.12537	0.000869187	0.0221747
TR98237|c0_g2	POSTERIOR REGENERATION	ANTERIOR REGENERATION	-9.87828	1.12537	0.000869187	0.0221747
TR31256|c1_g1	POSTERIOR REGENERATION	ANTERIOR REGENERATION	-9.87828	1.12537	0.000869187	0.0221747
TR6925|c3_g1	POSTERIOR REGENERATION	ANTERIOR REGENERATION	-9.87828	1.12537	0.000869187	0.0221747
TR71892|c2_g5	POSTERIOR REGENERATION	ANTERIOR REGENERATION	-9.87828	1.12537	0.000869187	0.0221747
TR60244|c0_g1	POSTERIOR REGENERATION	ANTERIOR REGENERATION	-6.75188	2.81737	0.000869451	0.0221747
TR51985|c0_g1	POSTERIOR REGENERATION	ANTERIOR REGENERATION	-6.75188	2.81737	0.000869451	0.0221747
TR13828|c0_g1	POSTERIOR REGENERATION	ANTERIOR REGENERATION	-6.42686	4.71171	0.000872659	0.0222453
TR10685|c0_g1	POSTERIOR REGENERATION	ANTERIOR REGENERATION	-7.7333	1.93223	0.000875008	0.0222829
TR74086|c3_g3	POSTERIOR REGENERATION	ANTERIOR REGENERATION	7.2088	2.02547	0.000875008	0.0222829
TR98036|c0_g1	POSTERIOR REGENERATION	ANTERIOR REGENERATION	-6.40562	5.3942	0.000876702	0.0223148
TR104795|c0_g1	POSTERIOR REGENERATION	ANTERIOR REGENERATION	-6.74216	2.80768	0.000883665	0.0223259
TR46869|c0_g1	POSTERIOR REGENERATION	ANTERIOR REGENERATION	-7.72443	1.92331	0.0008837	0.0223259
TR81250|c5_g3	POSTERIOR REGENERATION	ANTERIOR REGENERATION	9.86764	1.25877	0.000884173	0.0223259
[truncated: 48,781 more rows]

## Sheet: Table S3
Table S3. Results of differential expression analysis, comparison AxN.
Trinity genes	sampleA	sampleB	logFC	logCPM	PValue	FDR
TR41714|c0_g1	NON-REGENERATING	ANTERIOR REGENERATION	-22.2471	13.3475	3.91843e-11	1.95336e-06
TR29665|c0_g1	NON-REGENERATING	ANTERIOR REGENERATION	-21.7579	12.8583	7.71988e-11	1.95336e-06
TR102318|c0_g1	NON-REGENERATING	ANTERIOR REGENERATION	-18.4012	13.0842	1.69325e-10	2.85628e-06
TR26230|c0_g1	NON-REGENERATING	ANTERIOR REGENERATION	-18.2127	12.0113	2.49753e-10	3.00249e-06
TR56914|c1_g1	NON-REGENERATING	ANTERIOR REGENERATION	-17.2479	15.6722	2.96654e-10	3.00249e-06
TR80571|c0_g2	NON-REGENERATING	ANTERIOR REGENERATION	-20.625	11.7254	3.71242e-10	3.13118e-06
TR83771|c0_g2	NON-REGENERATING	ANTERIOR REGENERATION	-20.3741	11.4744	5.25697e-10	3.45425e-06
TR18076|c0_g1	NON-REGENERATING	ANTERIOR REGENERATION	-20.3467	11.447	5.46062e-10	3.45425e-06
TR25086|c0_g1	NON-REGENERATING	ANTERIOR REGENERATION	-20.071	11.1713	8.00209e-10	4.15053e-06
TR60271|c0_g2	NON-REGENERATING	ANTERIOR REGENERATION	-17.355	11.1535	8.20165e-10	4.15053e-06
TR88980|c0_g4	NON-REGENERATING	ANTERIOR REGENERATION	-17.1849	10.9835	1.0382e-09	4.51615e-06
TR76300|c0_g1	NON-REGENERATING	ANTERIOR REGENERATION	-16.9816	12.2088	1.13961e-09	4.51615e-06
TR21996|c0_g1	NON-REGENERATING	ANTERIOR REGENERATION	-19.8031	10.9033	1.16014e-09	4.51615e-06
TR72586|c0_g1	NON-REGENERATING	ANTERIOR REGENERATION	-16.6859	11.3688	1.82561e-09	6.59907e-06
TR3005|c1_g1	NON-REGENERATING	ANTERIOR REGENERATION	-19.3781	10.4782	2.09122e-09	7.0552e-06
TR80571|c0_g1	NON-REGENERATING	ANTERIOR REGENERATION	-16.3351	10.1334	3.3724e-09	1.06665e-05
TR33464|c1_g1	NON-REGENERATING	ANTERIOR REGENERATION	-16.122	11.3492	3.75189e-09	1.11687e-05
TR37727|c0_g1	NON-REGENERATING	ANTERIOR REGENERATION	-18.8888	9.98882	4.12064e-09	1.1585e-05
TR75526|c0_g1	NON-REGENERATING	ANTERIOR REGENERATION	-18.814	9.91396	4.57112e-09	1.2175e-05
TR97310|c0_g1	NON-REGENERATING	ANTERIOR REGENERATION	-15.9538	10.6366	5.03685e-09	1.27447e-05
TR18983|c0_g1	NON-REGENERATING	ANTERIOR REGENERATION	-18.6262	9.72614	5.93001e-09	1.41429e-05
TR41707|c0_g1	NON-REGENERATING	ANTERIOR REGENERATION	-18.5974	9.69736	6.17125e-09	1.41429e-05
TR94793|c0_g1	NON-REGENERATING	ANTERIOR REGENERATION	-18.568	9.66795	6.42781e-09	1.41429e-05
TR97746|c0_g1	NON-REGENERATING	ANTERIOR REGENERATION	-18.3861	9.48596	8.27124e-09	1.74406e-05
TR62339|c0_g1	NON-REGENERATING	ANTERIOR REGENERATION	-18.3353	9.4351	8.87528e-09	1.79657e-05
TR50343|c0_g2	NON-REGENERATING	ANTERIOR REGENERATION	-15.5535	9.35158	9.9646e-09	1.93949e-05
TR63360|c0_g1	NON-REGENERATING	ANTERIOR REGENERATION	-18.1922	9.29194	1.08226e-08	2.00645e-05
TR18588|c0_g1	NON-REGENERATING	ANTERIOR REGENERATION	-18.1738	9.27357	1.11016e-08	2.00645e-05
TR60306|c0_g1	NON-REGENERATING	ANTERIOR REGENERATION	-18.0693	9.16894	1.28336e-08	2.03903e-05
TR86055|c1_g1	NON-REGENERATING	ANTERIOR REGENERATION	-18.0577	9.15737	1.30409e-08	2.03903e-05
TR91012|c0_g1	NON-REGENERATING	ANTERIOR REGENERATION	-18.0233	9.12297	1.36772e-08	2.03903e-05
TR27952|c2_g3	NON-REGENERATING	ANTERIOR REGENERATION	-18.0131	9.11271	1.38732e-08	2.03903e-05
TR47537|c0_g1	NON-REGENERATING	ANTERIOR REGENERATION	-18.0057	9.10538	1.40148e-08	2.03903e-05
TR86673|c0_g1	NON-REGENERATING	ANTERIOR REGENERATION	-18.0015	9.10117	1.40966e-08	2.03903e-05
TR70465|c2_g1	NON-REGENERATING	ANTERIOR REGENERATION	-17.9877	9.08732	1.43701e-08	2.03903e-05
TR81792|c1_g1	NON-REGENERATING	ANTERIOR REGENERATION	-17.9589	9.05847	1.49553e-08	2.03903e-05
TR96130|c0_g1	NON-REGENERATING	ANTERIOR REGENERATION	-15.2437	9.04162	1.53099e-08	2.03903e-05
TR22079|c0_g1	NON-REGENERATING	ANTERIOR REGENERATION	-17.9419	9.0415	1.5311e-08	2.03903e-05
TR52024|c0_g1	NON-REGENERATING	ANTERIOR REGENERATION	-15.0728	10.2997	1.60679e-08	2.08495e-05
TR82232|c0_g1	NON-REGENERATING	ANTERIOR REGENERATION	-15.1067	8.90453	1.85117e-08	2.26587e-05
TR10226|c0_g1	NON-REGENERATING	ANTERIOR REGENERATION	-17.8015	8.90105	1.86008e-08	2.26587e-05
TR20618|c0_g2	NON-REGENERATING	ANTERIOR REGENERATION	-17.7794	8.8789	1.91793e-08	2.26587e-05
TR7966|c0_g1	NON-REGENERATING	ANTERIOR REGENERATION	-17.7767	8.87616	1.92531e-08	2.26587e-05
TR73554|c2_g2	NON-REGENERATING	ANTERIOR REGENERATION	17.7383	8.84018	2.03029e-08	2.33511e-05
TR72582|c0_g1	NON-REGENERATING	ANTERIOR REGENERATION	-17.7184	8.81786	2.08725e-08	2.33916e-05
TR86037|c0_g1	NON-REGENERATING	ANTERIOR REGENERATION	-17.705	8.80448	2.12626e-08	2.33916e-05
TR73990|c0_g1	NON-REGENERATING	ANTERIOR REGENERATION	-17.6621	8.76153	2.25654e-08	2.39066e-05
TR104422|c0_g1	NON-REGENERATING	ANTERIOR REGENERATION	-17.649	8.74844	2.29781e-08	2.39066e-05
TR71650|c0_g1	NON-REGENERATING	ANTERIOR REGENERATION	-17.6438	8.74316	2.31479e-08	2.39066e-05
TR75473|c8_g1	NON-REGENERATING	ANTERIOR REGENERATION	-17.6217	8.72106	2.38678e-08	2.41334e-05
TR73554|c1_g1	NON-REGENERATING	ANTERIOR REGENERATION	17.608	8.71006	2.43213e-08	2.41334e-05
TR71022|c0_g1	NON-REGENERATING	ANTERIOR REGENERATION	-17.5692	8.66853	2.5669e-08	2.49809e-05
TR49032|c0_g1	NON-REGENERATING	ANTERIOR REGENERATION	-17.499	8.59824	2.8293e-08	2.68996e-05
TR25086|c0_g2	NON-REGENERATING	ANTERIOR REGENERATION	-17.4798	8.57905	2.90554e-08	2.68996e-05
TR94113|c1_g1	NON-REGENERATING	ANTERIOR REGENERATION	-17.4679	8.56712	2.95389e-08	2.68996e-05
TR89144|c0_g1	NON-REGENERATING	ANTERIOR REGENERATION	-17.4313	8.53051	3.10766e-08	2.68996e-05
TR55047|c0_g1	NON-REGENERATING	ANTERIOR REGENERATION	-17.4297	8.52894	3.11432e-08	2.68996e-05
TR83771|c0_g1	NON-REGENERATING	ANTERIOR REGENERATION	-17.4237	8.5229	3.1405e-08	2.68996e-05
TR38826|c0_g1	NON-REGENERATING	ANTERIOR REGENERATION	-17.3987	8.49787	3.25131e-08	2.68996e-05
TR91129|c1_g1	NON-REGENERATING	ANTERIOR REGENERATION	-17.3949	8.49405	3.26864e-08	2.68996e-05
TR87176|c2_g1	NON-REGENERATING	ANTERIOR REGENERATION	-17.3904	8.4896	3.28887e-08	2.68996e-05
TR77207|c0_g1	NON-REGENERATING	ANTERIOR REGENERATION	-17.3696	8.46877	3.38493e-08	2.68996e-05
TR55431|c0_g1	NON-REGENERATING	ANTERIOR REGENERATION	-17.3464	8.44558	3.49543e-08	2.68996e-05
TR15971|c0_g1	NON-REGENERATING	ANTERIOR REGENERATION	-17.3357	8.43482	3.54809e-08	2.68996e-05
TR55047|c0_g2	NON-REGENERATING	ANTERIOR REGENERATION	-17.3341	8.43327	3.55543e-08	2.68996e-05
TR86081|c1_g3	NON-REGENERATING	ANTERIOR REGENERATION	-17.3334	8.4325	3.5593e-08	2.68996e-05
TR82280|c0_g1	NON-REGENERATING	ANTERIOR REGENERATION	-17.3314	8.43057	3.56901e-08	2.68996e-05
TR27146|c0_g1	NON-REGENERATING	ANTERIOR REGENERATION	-17.3185	8.4176	3.63332e-08	2.68996e-05
TR91835|c0_g1	NON-REGENERATING	ANTERIOR REGENERATION	-17.3052	8.40426	3.70144e-08	2.68996e-05
TR16982|c0_g1	NON-REGENERATING	ANTERIOR REGENERATION	-17.3013	8.40045	3.72084e-08	2.68996e-05
TR75486|c0_g1	NON-REGENERATING	ANTERIOR REGENERATION	-17.2812	8.38028	3.82621e-08	2.72717e-05
TR21690|c0_g5	NON-REGENERATING	ANTERIOR REGENERATION	-17.2534	8.35249	3.97655e-08	2.73736e-05
TR29517|c0_g1	NON-REGENERATING	ANTERIOR REGENERATION	-17.2532	8.35222	3.97793e-08	2.73736e-05
TR88042|c0_g1	NON-REGENERATING	ANTERIOR REGENERATION	-17.2487	8.34771	4.00278e-08	2.73736e-05
TR57816|c0_g1	NON-REGENERATING	ANTERIOR REGENERATION	-17.2215	8.32054	4.1564e-08	2.78628e-05
TR79811|c0_g1	NON-REGENERATING	ANTERIOR REGENERATION	-17.2166	8.31565	4.18443e-08	2.78628e-05
TR70556|c1_g1	NON-REGENERATING	ANTERIOR REGENERATION	-17.2071	8.30612	4.23983e-08	2.78651e-05
TR15971|c0_g2	NON-REGENERATING	ANTERIOR REGENERATION	-17.1899	8.28886	4.34246e-08	2.81737e-05
TR33067|c0_g1	NON-REGENERATING	ANTERIOR REGENERATION	-17.1662	8.26518	4.48759e-08	2.87467e-05
TR6927|c0_g1	NON-REGENERATING	ANTERIOR REGENERATION	-17.1052	8.20414	4.88296e-08	3.06683e-05
TR86075|c0_g2	NON-REGENERATING	ANTERIOR REGENERATION	-17.0873	8.18621	5.00609e-08	3.06683e-05
TR31330|c0_g1	NON-REGENERATING	ANTERIOR REGENERATION	-17.0821	8.18101	5.04185e-08	3.06683e-05
TR83771|c5_g2	NON-REGENERATING	ANTERIOR REGENERATION	-17.0755	8.1744	5.08858e-08	3.06683e-05
TR51745|c0_g1	NON-REGENERATING	ANTERIOR REGENERATION	-14.377	8.17415	5.09057e-08	3.06683e-05
TR69440|c0_g1	NON-REGENERATING	ANTERIOR REGENERATION	-17.0427	8.14151	5.32587e-08	3.17084e-05
TR20565|c0_g1	NON-REGENERATING	ANTERIOR REGENERATION	-17.0144	8.11317	5.53854e-08	3.25911e-05
TR102516|c0_g1	NON-REGENERATING	ANTERIOR REGENERATION	-16.9774	8.0762	5.82947e-08	3.32069e-05
TR29679|c1_g1	NON-REGENERATING	ANTERIOR REGENERATION	-16.9765	8.07521	5.8376e-08	3.32069e-05
TR45867|c0_g1	NON-REGENERATING	ANTERIOR REGENERATION	-16.9761	8.07488	5.84004e-08	3.32069e-05
TR81792|c0_g1	NON-REGENERATING	ANTERIOR REGENERATION	-16.9523	8.05107	6.03549e-08	3.37168e-05
TR75185|c0_g1	NON-REGENERATING	ANTERIOR REGENERATION	-16.9492	8.04788	6.06297e-08	3.37168e-05
TR72159|c2_g2	NON-REGENERATING	ANTERIOR REGENERATION	-16.928	8.0267	6.24271e-08	3.38023e-05
TR10262|c0_g1	NON-REGENERATING	ANTERIOR REGENERATION	-16.9196	8.01831	6.31629e-08	3.38023e-05
TR47973|c0_g1	NON-REGENERATING	ANTERIOR REGENERATION	-13.6825	9.30343	6.39079e-08	3.38023e-05
TR42513|c0_g1	NON-REGENERATING	ANTERIOR REGENERATION	-16.9058	8.0045	6.43809e-08	3.38023e-05
TR73009|c0_g1	NON-REGENERATING	ANTERIOR REGENERATION	-16.9018	8.00051	6.47313e-08	3.38023e-05
TR27944|c0_g1	NON-REGENERATING	ANTERIOR REGENERATION	-16.893	7.99162	6.55374e-08	3.38023e-05
TR3211|c0_g1	NON-REGENERATING	ANTERIOR REGENERATION	-16.8814	7.98003	6.65962e-08	3.38023e-05
TR64645|c0_g1	NON-REGENERATING	ANTERIOR REGENERATION	-16.8814	7.98003	6.65962e-08	3.38023e-05
TR30354|c1_g1	NON-REGENERATING	ANTERIOR REGENERATION	-16.8793	7.97791	6.67951e-08	3.38023e-05
TR76245|c2_g2	NON-REGENERATING	ANTERIOR REGENERATION	-14.1547	7.9516	6.9274e-08	3.45751e-05
TR60273|c1_g1	NON-REGENERATING	ANTERIOR REGENERATION	-16.8481	7.94667	6.97395e-08	3.45751e-05
TR96290|c0_g1	NON-REGENERATING	ANTERIOR REGENERATION	-16.8363	7.93489	7.08914e-08	3.45751e-05
TR22574|c0_g1	NON-REGENERATING	ANTERIOR REGENERATION	-16.8347	7.93325	7.10551e-08	3.45751e-05
TR84085|c3_g1	NON-REGENERATING	ANTERIOR REGENERATION	-16.8228	7.92136	7.22286e-08	3.48099e-05
TR81242|c0_g1	NON-REGENERATING	ANTERIOR REGENERATION	-14.1104	7.90722	7.36617e-08	3.48099e-05
TR14967|c0_g1	NON-REGENERATING	ANTERIOR REGENERATION	-14.1059	7.90277	7.41256e-08	3.48099e-05
TR44990|c0_g1	NON-REGENERATING	ANTERIOR REGENERATION	-16.8025	7.90102	7.4289e-08	3.48099e-05
TR53913|c0_g1	NON-REGENERATING	ANTERIOR REGENERATION	-16.7807	7.87925	7.65609e-08	3.53294e-05
TR19914|c0_g1	NON-REGENERATING	ANTERIOR REGENERATION	-16.7787	7.87717	7.67939e-08	3.53294e-05
TR30405|c0_g1	NON-REGENERATING	ANTERIOR REGENERATION	-16.764	7.86251	7.83657e-08	3.57277e-05
TR104374|c2_g1	NON-REGENERATING	ANTERIOR REGENERATION	-16.7523	7.8508	7.96478e-08	3.58973e-05
TR68501|c0_g1	NON-REGENERATING	ANTERIOR REGENERATION	-16.7477	7.84616	8.01563e-08	3.58973e-05
TR29659|c0_g1	NON-REGENERATING	ANTERIOR REGENERATION	-16.7304	7.82884	8.2104e-08	3.60688e-05
TR98596|c2_g1	NON-REGENERATING	ANTERIOR REGENERATION	-16.7261	7.82452	8.25952e-08	3.60688e-05
TR47488|c1_g3	NON-REGENERATING	ANTERIOR REGENERATION	-16.7253	7.82374	8.26775e-08	3.60688e-05
TR16464|c0_g1	NON-REGENERATING	ANTERIOR REGENERATION	-16.7182	7.81665	8.34933e-08	3.61133e-05
TR104564|c0_g1	NON-REGENERATING	ANTERIOR REGENERATION	-16.7059	7.80435	8.49324e-08	3.64245e-05
TR102531|c1_g1	NON-REGENERATING	ANTERIOR REGENERATION	-16.6861	7.7845	8.72956e-08	3.70031e-05
TR93982|c1_g2	NON-REGENERATING	ANTERIOR REGENERATION	-16.6825	7.78086	8.77441e-08	3.70031e-05
TR89410|c1_g1	NON-REGENERATING	ANTERIOR REGENERATION	-16.6384	7.73666	9.32747e-08	3.86249e-05
TR56663|c0_g1	NON-REGENERATING	ANTERIOR REGENERATION	-16.635	7.73332	9.37038e-08	3.86249e-05
TR88828|c1_g1	NON-REGENERATING	ANTERIOR REGENERATION	-16.6292	7.72745	9.44702e-08	3.86249e-05
TR89728|c0_g1	NON-REGENERATING	ANTERIOR REGENERATION	-16.6229	7.72114	9.5297e-08	3.86249e-05
TR8045|c0_g1	NON-REGENERATING	ANTERIOR REGENERATION	-16.6199	7.71818	9.56889e-08	3.86249e-05
TR16942|c0_g1	NON-REGENERATING	ANTERIOR REGENERATION	-16.6163	7.71458	9.61692e-08	3.86249e-05
TR13292|c0_g1	NON-REGENERATING	ANTERIOR REGENERATION	-16.5907	7.68892	9.9635e-08	3.97018e-05
TR28344|c0_g1	NON-REGENERATING	ANTERIOR REGENERATION	-16.5833	7.68156	1.0066e-07	3.97967e-05
TR25003|c0_g1	NON-REGENERATING	ANTERIOR REGENERATION	-16.5723	7.67046	1.02227e-07	3.98901e-05
TR39108|c0_g1	NON-REGENERATING	ANTERIOR REGENERATION	-16.5705	7.66871	1.02472e-07	3.98901e-05
TR88828|c0_g2	NON-REGENERATING	ANTERIOR REGENERATION	-16.5525	7.65066	1.05058e-07	4.05845e-05
TR27952|c0_g1	NON-REGENERATING	ANTERIOR REGENERATION	-16.5414	7.63954	1.06689e-07	4.086e-05
TR47488|c0_g1	NON-REGENERATING	ANTERIOR REGENERATION	-16.536	7.63417	1.07478e-07	4.086e-05
TR72597|c0_g1	NON-REGENERATING	ANTERIOR REGENERATION	-16.5313	7.62946	1.08193e-07	4.086e-05
TR73587|c0_g1	NON-REGENERATING	ANTERIOR REGENERATION	-16.5176	7.61568	1.10278e-07	4.12955e-05
TR86485|c0_g1	NON-REGENERATING	ANTERIOR REGENERATION	-16.513	7.61113	1.10979e-07	4.12955e-05
TR76067|c0_g1	NON-REGENERATING	ANTERIOR REGENERATION	-16.4929	7.59095	1.14118e-07	4.21535e-05
TR68930|c7_g1	NON-REGENERATING	ANTERIOR REGENERATION	-16.4857	7.58377	1.15261e-07	4.22444e-05
TR65864|c1_g1	NON-REGENERATING	ANTERIOR REGENERATION	-16.4808	7.57889	1.16033e-07	4.22444e-05
TR65336|c0_g1	NON-REGENERATING	ANTERIOR REGENERATION	-16.468	7.56603	1.18115e-07	4.26235e-05
TR5633|c0_g1	NON-REGENERATING	ANTERIOR REGENERATION	-16.4557	7.55376	1.20132e-07	4.26235e-05
TR6601|c1_g1	NON-REGENERATING	ANTERIOR REGENERATION	-16.4486	7.54663	1.21319e-07	4.26235e-05
TR46376|c0_g1	NON-REGENERATING	ANTERIOR REGENERATION	-16.4477	7.54568	1.2149e-07	4.26235e-05
TR91895|c0_g1	NON-REGENERATING	ANTERIOR REGENERATION	-16.4463	7.54425	1.21735e-07	4.26235e-05
TR81287|c0_g1	NON-REGENERATING	ANTERIOR REGENERATION	-16.4439	7.54186	1.22128e-07	4.26235e-05
TR14402|c0_g1	NON-REGENERATING	ANTERIOR REGENERATION	-16.4268	7.5248	1.25037e-07	4.334e-05
TR38801|c0_g1	NON-REGENERATING	ANTERIOR REGENERATION	-16.412	7.50998	1.2763e-07	4.33413e-05
TR97967|c3_g1	NON-REGENERATING	ANTERIOR REGENERATION	-16.4079	7.50582	1.2837e-07	4.33413e-05
TR47800|c0_g1	NON-REGENERATING	ANTERIOR REGENERATION	-16.3986	7.49648	1.30059e-07	4.33413e-05
TR77239|c0_g1	NON-REGENERATING	ANTERIOR REGENERATION	-16.3971	7.495	1.30303e-07	4.33413e-05
TR83714|c0_g2	NON-REGENERATING	ANTERIOR REGENERATION	-16.3946	7.49253	1.30766e-07	4.33413e-05
TR11731|c0_g1	NON-REGENERATING	ANTERIOR REGENERATION	-16.3887	7.48658	1.31838e-07	4.33413e-05
TR28368|c0_g1	NON-REGENERATING	ANTERIOR REGENERATION	-16.3887	7.48658	1.31838e-07	4.33413e-05
TR56431|c0_g1	NON-REGENERATING	ANTERIOR REGENERATION	-16.3884	7.48634	1.31893e-07	4.33413e-05
TR35152|c0_g1	NON-REGENERATING	ANTERIOR REGENERATION	-16.3629	7.46079	1.36635e-07	4.44949e-05
TR65488|c1_g1	NON-REGENERATING	ANTERIOR REGENERATION	-16.3602	7.458	1.37162e-07	4.44949e-05
TR36663|c0_g1	NON-REGENERATING	ANTERIOR REGENERATION	-16.3418	7.43966	1.40689e-07	4.53485e-05
TR100764|c0_g1	NON-REGENERATING	ANTERIOR REGENERATION	-16.3362	7.434	1.41792e-07	4.54148e-05
TR75885|c0_g1	NON-REGENERATING	ANTERIOR REGENERATION	-16.3285	7.42626	1.43315e-07	4.56138e-05
TR44288|c0_g1	NON-REGENERATING	ANTERIOR REGENERATION	-16.3212	7.41899	1.44767e-07	4.57879e-05
TR94113|c2_g1	NON-REGENERATING	ANTERIOR REGENERATION	-16.3103	7.40803	1.46986e-07	4.62012e-05
TR25024|c0_g1	NON-REGENERATING	ANTERIOR REGENERATION	-13.592	7.38806	1.51105e-07	4.71452e-05
TR74956|c0_g1	NON-REGENERATING	ANTERIOR REGENERATION	-16.2847	7.38237	1.52299e-07	4.71452e-05
TR73528|c0_g1	NON-REGENERATING	ANTERIOR REGENERATION	-16.2783	7.37595	1.53646e-07	4.71452e-05
TR31823|c0_g1	NON-REGENERATING	ANTERIOR REGENERATION	-16.278	7.37569	1.53716e-07	4.71452e-05
TR93299|c0_g1	NON-REGENERATING	ANTERIOR REGENERATION	-16.26	7.35761	1.5758e-07	4.79693e-05
TR69692|c2_g2	NON-REGENERATING	ANTERIOR REGENERATION	-16.2548	7.35245	1.58706e-07	4.79693e-05
TR65489|c0_g1	NON-REGENERATING	ANTERIOR REGENERATION	-16.2507	7.34835	1.59622e-07	4.79693e-05
TR69300|c1_g1	NON-REGENERATING	ANTERIOR REGENERATION	-16.2458	7.34343	1.60732e-07	4.79693e-05
TR67251|c0_g1	NON-REGENERATING	ANTERIOR REGENERATION	-16.2439	7.34151	1.61142e-07	4.79693e-05
TR82302|c0_g1	NON-REGENERATING	ANTERIOR REGENERATION	-16.226	7.32355	1.65175e-07	4.83048e-05
TR40129|c0_g1	NON-REGENERATING	ANTERIOR REGENERATION	-16.2249	7.32244	1.65447e-07	4.83048e-05
TR19342|c0_g1	NON-REGENERATING	ANTERIOR REGENERATION	-16.2187	7.31631	1.66855e-07	4.83048e-05
TR91629|c0_g1	NON-REGENERATING	ANTERIOR REGENERATION	-16.2145	7.31211	1.67843e-07	4.83048e-05
TR103692|c1_g4	NON-REGENERATING	ANTERIOR REGENERATION	-16.2101	7.30762	1.6888e-07	4.83048e-05
TR13719|c0_g1	NON-REGENERATING	ANTERIOR REGENERATION	-16.205	7.30256	1.70048e-07	4.83048e-05
TR23959|c0_g1	NON-REGENERATING	ANTERIOR REGENERATION	-16.2033	7.30086	1.70453e-07	4.83048e-05
TR10226|c2_g1	NON-REGENERATING	ANTERIOR REGENERATION	-16.2033	7.30086	1.70453e-07	4.83048e-05
TR75924|c0_g1	NON-REGENERATING	ANTERIOR REGENERATION	-16.2016	7.29917	1.7086e-07	4.83048e-05
TR38133|c0_g1	NON-REGENERATING	ANTERIOR REGENERATION	-13.3935	8.075	1.75169e-07	4.91215e-05
TR12503|c0_g1	NON-REGENERATING	ANTERIOR REGENERATION	-16.1815	7.27896	1.7569e-07	4.91215e-05
TR77207|c0_g3	NON-REGENERATING	ANTERIOR REGENERATION	-16.1703	7.26773	1.78443e-07	4.96171e-05
TR97601|c1_g1	NON-REGENERATING	ANTERIOR REGENERATION	-16.154	7.25146	1.82516e-07	4.98546e-05
TR52024|c0_g2	NON-REGENERATING	ANTERIOR REGENERATION	-13.4534	7.24923	1.83102e-07	4.98546e-05
TR39675|c0_g1	NON-REGENERATING	ANTERIOR REGENERATION	-16.1514	7.24883	1.83193e-07	4.98546e-05
TR30520|c0_g1	NON-REGENERATING	ANTERIOR REGENERATION	-16.1511	7.24854	1.83238e-07	4.98546e-05
TR4100|c0_g1	NON-REGENERATING	ANTERIOR REGENERATION	-16.1308	7.22819	1.88465e-07	5.10024e-05
TR101210|c1_g1	NON-REGENERATING	ANTERIOR REGENERATION	-16.1246	7.22195	1.90129e-07	5.10494e-05
TR64782|c0_g1	NON-REGENERATING	ANTERIOR REGENERATION	-16.1222	7.21956	1.90753e-07	5.10494e-05
TR35717|c0_g1	NON-REGENERATING	ANTERIOR REGENERATION	-16.1099	7.20726	1.94017e-07	5.10494e-05
TR48111|c0_g1	NON-REGENERATING	ANTERIOR REGENERATION	-16.1066	7.20394	1.94908e-07	5.10494e-05
TR22266|c0_g1	NON-REGENERATING	ANTERIOR REGENERATION	-16.1057	7.20303	1.95156e-07	5.10494e-05
TR35181|c0_g1	NON-REGENERATING	ANTERIOR REGENERATION	-16.1048	7.20213	1.95406e-07	5.10494e-05
TR60465|c0_g1	NON-REGENERATING	ANTERIOR REGENERATION	-16.103	7.20031	1.95905e-07	5.10494e-05
TR20736|c0_g1	NON-REGENERATING	ANTERIOR REGENERATION	-16.1	7.19728	1.96709e-07	5.10494e-05
TR105270|c0_g1	NON-REGENERATING	ANTERIOR REGENERATION	-16.0838	7.18111	2.01165e-07	5.18795e-05
TR96032|c0_g1	NON-REGENERATING	ANTERIOR REGENERATION	-16.0777	7.17496	2.02895e-07	5.18795e-05
TR36855|c0_g1	NON-REGENERATING	ANTERIOR REGENERATION	-16.074	7.17126	2.03902e-07	5.18795e-05
TR100886|c0_g1	NON-REGENERATING	ANTERIOR REGENERATION	-16.0737	7.17095	2.04008e-07	5.18795e-05
TR104707|c1_g5	NON-REGENERATING	ANTERIOR REGENERATION	-16.0666	7.16383	2.06045e-07	5.2026e-05
TR43110|c6_g1	NON-REGENERATING	ANTERIOR REGENERATION	-16.0644	7.16166	2.0664e-07	5.2026e-05
TR85228|c8_g5	NON-REGENERATING	ANTERIOR REGENERATION	-16.0566	7.15386	2.08882e-07	5.22434e-05
TR46759|c1_g1	NON-REGENERATING	ANTERIOR REGENERATION	-16.0516	7.14885	2.10322e-07	5.22434e-05
TR67130|c0_g1	NON-REGENERATING	ANTERIOR REGENERATION	-16.0507	7.14791	2.10601e-07	5.22434e-05
TR100991|c0_g1	NON-REGENERATING	ANTERIOR REGENERATION	-16.0447	7.14193	2.12341e-07	5.23726e-05
TR23385|c0_g1	NON-REGENERATING	ANTERIOR REGENERATION	-16.0419	7.13909	2.13191e-07	5.23726e-05
TR75159|c0_g1	NON-REGENERATING	ANTERIOR REGENERATION	-16.0368	7.13403	2.14677e-07	5.24706e-05
TR24085|c1_g1	NON-REGENERATING	ANTERIOR REGENERATION	-16.0311	7.12831	2.1641e-07	5.24706e-05
TR81264|c8_g2	NON-REGENERATING	ANTERIOR REGENERATION	-16.0302	7.12736	2.16701e-07	5.24706e-05
TR90820|c5_g4	NON-REGENERATING	ANTERIOR REGENERATION	-16.0267	7.12385	2.17753e-07	5.24743e-05
TR38059|c0_g1	NON-REGENERATING	ANTERIOR REGENERATION	-13.3214	7.11693	2.1988e-07	5.27358e-05
TR45244|c0_g1	NON-REGENERATING	ANTERIOR REGENERATION	-13.316	7.11147	2.21557e-07	5.27536e-05
TR101003|c0_g1	NON-REGENERATING	ANTERIOR REGENERATION	-16.0126	7.10974	2.22039e-07	5.27536e-05
TR30629|c0_g1	NON-REGENERATING	ANTERIOR REGENERATION	-16.0065	7.1036	2.23924e-07	5.29527e-05
TR81264|c8_g1	NON-REGENERATING	ANTERIOR REGENERATION	-15.9958	7.09288	2.27264e-07	5.3289e-05
TR75018|c0_g2	NON-REGENERATING	ANTERIOR REGENERATION	-13.2969	7.09235	2.27452e-07	5.3289e-05
TR12940|c0_g1	NON-REGENERATING	ANTERIOR REGENERATION	-15.9883	7.08536	2.2966e-07	5.33127e-05
TR76259|c0_g1	NON-REGENERATING	ANTERIOR REGENERATION	-15.9883	7.08536	2.2966e-07	5.33127e-05
TR67830|c0_g1	NON-REGENERATING	ANTERIOR REGENERATION	-15.9817	7.07879	2.31771e-07	5.35571e-05
TR13555|c0_g1	NON-REGENERATING	ANTERIOR REGENERATION	-15.9755	7.07252	2.33781e-07	5.3776e-05
TR59506|c0_g1	NON-REGENERATING	ANTERIOR REGENERATION	-15.9665	7.06356	2.36679e-07	5.41963e-05
TR44740|c0_g1	NON-REGENERATING	ANTERIOR REGENERATION	-15.9609	7.05789	2.38552e-07	5.4379e-05
TR68425|c3_g1	NON-REGENERATING	ANTERIOR REGENERATION	-13.2499	7.04526	2.42778e-07	5.49576e-05
TR94788|c2_g1	NON-REGENERATING	ANTERIOR REGENERATION	-15.9468	7.04379	2.43262e-07	5.49576e-05
TR85415|c2_g1	NON-REGENERATING	ANTERIOR REGENERATION	-15.9387	7.03566	2.45986e-07	5.53261e-05
TR72801|c1_g2	NON-REGENERATING	ANTERIOR REGENERATION	-15.9234	7.02031	2.51283e-07	5.62673e-05
TR17918|c0_g1	NON-REGENERATING	ANTERIOR REGENERATION	-15.92	7.01688	2.5245e-07	5.62797e-05
TR16817|c0_g1	NON-REGENERATING	ANTERIOR REGENERATION	-15.902	6.99889	2.58792e-07	5.73985e-05
TR18537|c0_g1	NON-REGENERATING	ANTERIOR REGENERATION	-13.1975	6.99274	2.61087e-07	5.73985e-05
TR19048|c0_g1	NON-REGENERATING	ANTERIOR REGENERATION	-15.8909	6.98771	2.62868e-07	5.73985e-05
TR40436|c0_g1	NON-REGENERATING	ANTERIOR REGENERATION	-15.8902	6.98701	2.63102e-07	5.73985e-05
TR97271|c1_g1	NON-REGENERATING	ANTERIOR REGENERATION	-15.8895	6.98631	2.63335e-07	5.73985e-05
TR41292|c0_g1	NON-REGENERATING	ANTERIOR REGENERATION	-15.887	6.98385	2.64274e-07	5.73985e-05
TR4063|c0_g1	NON-REGENERATING	ANTERIOR REGENERATION	-15.8832	6.97997	2.65692e-07	5.74598e-05
TR18047|c0_g1	NON-REGENERATING	ANTERIOR REGENERATION	-15.8743	6.97113	2.68963e-07	5.76917e-05
TR25969|c0_g1	NON-REGENERATING	ANTERIOR REGENERATION	-15.874	6.97077	2.69044e-07	5.76917e-05
TR47490|c0_g1	NON-REGENERATING	ANTERIOR REGENERATION	-15.864	6.9608	2.72789e-07	5.78826e-05
TR71482|c0_g1	NON-REGENERATING	ANTERIOR REGENERATION	-15.863	6.95973	2.73201e-07	5.78826e-05
TR71463|c0_g1	NON-REGENERATING	ANTERIOR REGENERATION	-15.8626	6.95937	2.73366e-07	5.78826e-05
TR17841|c0_g1	NON-REGENERATING	ANTERIOR REGENERATION	-15.8493	6.94607	2.78385e-07	5.86998e-05
TR59498|c0_g1	NON-REGENERATING	ANTERIOR REGENERATION	-13.1392	6.93425	2.83021e-07	5.94298e-05
TR77666|c0_g1	NON-REGENERATING	ANTERIOR REGENERATION	-15.8341	6.93083	2.8433e-07	5.94578e-05
TR18076|c0_g2	NON-REGENERATING	ANTERIOR REGENERATION	-15.8081	6.90469	2.94762e-07	6.0527e-05
TR6939|c0_g1	NON-REGENERATING	ANTERIOR REGENERATION	-15.8081	6.90469	2.94762e-07	6.0527e-05
TR14193|c0_g1	NON-REGENERATING	ANTERIOR REGENERATION	-15.8066	6.9032	2.9541e-07	6.0527e-05
TR76245|c0_g1	NON-REGENERATING	ANTERIOR REGENERATION	-15.8062	6.90283	2.95596e-07	6.0527e-05
TR47604|c0_g1	NON-REGENERATING	ANTERIOR REGENERATION	-15.8051	6.90171	2.9606e-07	6.0527e-05
TR42727|c0_g1	NON-REGENERATING	ANTERIOR REGENERATION	-15.8036	6.90022	2.96619e-07	6.0527e-05
TR6325|c0_g1	NON-REGENERATING	ANTERIOR REGENERATION	-15.7954	6.892	3.00005e-07	6.07906e-05
TR16474|c0_g1	NON-REGENERATING	ANTERIOR REGENERATION	-15.7932	6.88975	3.00956e-07	6.07906e-05
TR53276|c0_g1	NON-REGENERATING	ANTERIOR REGENERATION	-15.7902	6.88674	3.02199e-07	6.07906e-05
TR71512|c2_g1	NON-REGENERATING	ANTERIOR REGENERATION	-15.7815	6.87806	3.05877e-07	6.07906e-05
TR93996|c0_g1	NON-REGENERATING	ANTERIOR REGENERATION	-15.7796	6.87617	3.0666e-07	6.07906e-05
TR99240|c0_g2	NON-REGENERATING	ANTERIOR REGENERATION	-15.7774	6.87389	3.07643e-07	6.07906e-05
TR65864|c5_g2	NON-REGENERATING	ANTERIOR REGENERATION	-15.7762	6.87275	3.08136e-07	6.07906e-05
TR50921|c0_g1	NON-REGENERATING	ANTERIOR REGENERATION	-15.7758	6.87237	3.08235e-07	6.07906e-05
TR73130|c1_g1	NON-REGENERATING	ANTERIOR REGENERATION	-15.7717	6.86819	3.10021e-07	6.07906e-05
TR71823|c1_g1	NON-REGENERATING	ANTERIOR REGENERATION	-15.7694	6.8659	3.1102e-07	6.07906e-05
TR62961|c1_g1	NON-REGENERATING	ANTERIOR REGENERATION	-15.7671	6.86361	3.12024e-07	6.07906e-05
TR28441|c0_g1	NON-REGENERATING	ANTERIOR REGENERATION	-15.7663	6.86284	3.12326e-07	6.07906e-05
TR56804|c0_g1	NON-REGENERATING	ANTERIOR REGENERATION	-15.7541	6.85055	3.17736e-07	6.12233e-05
TR98337|c1_g1	NON-REGENERATING	ANTERIOR REGENERATION	-15.7533	6.84978	3.18047e-07	6.12233e-05
TR33595|c0_g1	NON-REGENERATING	ANTERIOR REGENERATION	-15.7529	6.84939	3.18254e-07	6.12233e-05
TR52772|c0_g1	NON-REGENERATING	ANTERIOR REGENERATION	-15.7464	6.84281	3.21176e-07	6.12233e-05
TR98017|c1_g1	NON-REGENERATING	ANTERIOR REGENERATION	-15.746	6.84242	3.21281e-07	6.12233e-05
TR77207|c0_g4	NON-REGENERATING	ANTERIOR REGENERATION	-15.7448	6.84126	3.21808e-07	6.12233e-05
TR57583|c0_g1	NON-REGENERATING	ANTERIOR REGENERATION	-15.7413	6.83776	3.23395e-07	6.12948e-05
TR94175|c6_g2	NON-REGENERATING	ANTERIOR REGENERATION	-15.7363	6.83269	3.25636e-07	6.14583e-05
TR8046|c1_g1	NON-REGENERATING	ANTERIOR REGENERATION	-15.7316	6.828	3.27792e-07	6.14583e-05
TR102458|c0_g1	NON-REGENERATING	ANTERIOR REGENERATION	-15.7312	6.82761	3.27901e-07	6.14583e-05
TR54134|c0_g1	NON-REGENERATING	ANTERIOR REGENERATION	-15.7257	6.82211	3.30408e-07	6.16998e-05
TR13556|c0_g1	NON-REGENERATING	ANTERIOR REGENERATION	-15.7214	6.81777	3.32391e-07	6.18418e-05
TR37462|c2_g1	NON-REGENERATING	ANTERIOR REGENERATION	-15.7127	6.80907	3.3641e-07	6.21744e-05
TR6350|c0_g1	NON-REGENERATING	ANTERIOR REGENERATION	-15.7123	6.80867	3.36635e-07	6.21744e-05
TR95474|c2_g1	NON-REGENERATING	ANTERIOR REGENERATION	-15.7048	6.8011	3.40159e-07	6.24329e-05
TR79820|c2_g1	NON-REGENERATING	ANTERIOR REGENERATION	-15.704	6.8003	3.40502e-07	6.24329e-05
TR94231|c0_g2	NON-REGENERATING	ANTERIOR REGENERATION	-15.6992	6.7955	3.42808e-07	6.25193e-05
TR73554|c2_g3	NON-REGENERATING	ANTERIOR REGENERATION	15.6948	6.80112	3.44787e-07	6.25193e-05
TR5602|c1_g1	NON-REGENERATING	ANTERIOR REGENERATION	-15.6936	6.78988	3.45489e-07	6.25193e-05
TR57645|c0_g1	NON-REGENERATING	ANTERIOR REGENERATION	-12.8583	8.08412	3.45916e-07	6.25193e-05
TR102711|c1_g1	NON-REGENERATING	ANTERIOR REGENERATION	-15.6859	6.78222	3.49153e-07	6.28798e-05
TR58227|c0_g1	NON-REGENERATING	ANTERIOR REGENERATION	-15.6803	6.77654	3.51909e-07	6.31514e-05
TR86418|c0_g1	NON-REGENERATING	ANTERIOR REGENERATION	-15.6603	6.75651	3.61753e-07	6.43462e-05
TR77319|c0_g2	NON-REGENERATING	ANTERIOR REGENERATION	-15.6591	6.75527	3.62382e-07	6.43462e-05
TR2174|c1_g1	NON-REGENERATING	ANTERIOR REGENERATION	-12.9608	6.75543	3.62382e-07	6.43462e-05
TR96979|c0_g1	NON-REGENERATING	ANTERIOR REGENERATION	-15.6554	6.75156	3.64278e-07	6.44569e-05
TR102531|c0_g1	NON-REGENERATING	ANTERIOR REGENERATION	-15.6479	6.7441	3.68116e-07	6.4909e-05
TR53468|c1_g1	NON-REGENERATING	ANTERIOR REGENERATION	-15.6425	6.73869	3.70839e-07	6.51621e-05
TR96606|c4_g2	NON-REGENERATING	ANTERIOR REGENERATION	-15.6355	6.73159	3.74517e-07	6.55807e-05
TR86432|c0_g1	NON-REGENERATING	ANTERIOR REGENERATION	-15.6191	6.71516	3.83132e-07	6.68578e-05
TR20988|c0_g1	NON-REGENERATING	ANTERIOR REGENERATION	-15.6136	6.70964	3.86023e-07	6.71309e-05
TR71673|c1_g1	NON-REGENERATING	ANTERIOR REGENERATION	-15.6097	6.7058	3.88109e-07	6.71569e-05
TR36549|c0_g1	NON-REGENERATING	ANTERIOR REGENERATION	-12.9081	6.70255	3.8993e-07	6.71569e-05
TR1966|c0_g1	NON-REGENERATING	ANTERIOR REGENERATION	-12.9072	6.70169	3.90352e-07	6.71569e-05
TR83848|c0_g1	NON-REGENERATING	ANTERIOR REGENERATION	-15.6034	6.69939	3.91481e-07	6.71569e-05
TR59983|c0_g1	NON-REGENERATING	ANTERIOR REGENERATION	-15.5909	6.68691	3.98358e-07	6.78765e-05
TR29254|c0_g1	NON-REGENERATING	ANTERIOR REGENERATION	-15.5909	6.68691	3.98358e-07	6.78765e-05
TR18341|c0_g1	NON-REGENERATING	ANTERIOR REGENERATION	-15.5844	6.68042	4.01865e-07	6.82443e-05
TR81381|c2_g1	NON-REGENERATING	ANTERIOR REGENERATION	-15.5814	6.67738	4.03636e-07	6.83157e-05
TR60230|c0_g1	NON-REGENERATING	ANTERIOR REGENERATION	-15.5784	6.67433	4.0527e-07	6.83636e-05
TR18755|c0_g1	NON-REGENERATING	ANTERIOR REGENERATION	-15.5731	6.66909	4.08265e-07	6.83734e-05
TR81076|c1_g2	NON-REGENERATING	ANTERIOR REGENERATION	-15.5731	6.66909	4.08265e-07	6.83734e-05
TR86597|c4_g1	NON-REGENERATING	ANTERIOR REGENERATION	-15.5688	6.66471	4.10686e-07	6.83734e-05
TR20994|c0_g1	NON-REGENERATING	ANTERIOR REGENERATION	-15.5679	6.66383	4.11294e-07	6.83734e-05
TR4268|c1_g1	NON-REGENERATING	ANTERIOR REGENERATION	-15.5644	6.66031	4.13281e-07	6.83734e-05
TR73514|c1_g1	NON-REGENERATING	ANTERIOR REGENERATION	-15.564	6.65987	4.13434e-07	6.83734e-05
TR40931|c0_g1	NON-REGENERATING	ANTERIOR REGENERATION	-15.5596	6.65546	4.16056e-07	6.85132e-05
TR78960|c1_g1	NON-REGENERATING	ANTERIOR REGENERATION	-15.5578	6.65369	4.16987e-07	6.85132e-05
TR60913|c0_g1	NON-REGENERATING	ANTERIOR REGENERATION	-15.5552	6.65104	4.18546e-07	6.85468e-05
TR71697|c0_g1	NON-REGENERATING	ANTERIOR REGENERATION	-15.5512	6.64705	4.20901e-07	6.8608e-05
TR17643|c0_g1	NON-REGENERATING	ANTERIOR REGENERATION	-15.5445	6.64037	4.24711e-07	6.8608e-05
TR86054|c1_g1	NON-REGENERATING	ANTERIOR REGENERATION	-15.5405	6.63635	4.27118e-07	6.8608e-05
TR62936|c1_g1	NON-REGENERATING	ANTERIOR REGENERATION	-15.5396	6.63545	4.27602e-07	6.8608e-05
TR105792|c1_g1	NON-REGENERATING	ANTERIOR REGENERATION	-15.5396	6.63545	4.27602e-07	6.8608e-05
TR71854|c11_g2	NON-REGENERATING	ANTERIOR REGENERATION	-15.5392	6.635	4.27925e-07	6.8608e-05
TR75893|c0_g2	NON-REGENERATING	ANTERIOR REGENERATION	-15.5383	6.63411	4.2841e-07	6.8608e-05
TR103691|c0_g1	NON-REGENERATING	ANTERIOR REGENERATION	-15.5356	6.63142	4.30033e-07	6.86166e-05
TR28566|c1_g2	NON-REGENERATING	ANTERIOR REGENERATION	-15.5338	6.62962	4.31175e-07	6.86166e-05
TR39830|c0_g1	NON-REGENERATING	ANTERIOR REGENERATION	-15.5266	6.62241	4.35457e-07	6.90807e-05
TR88494|c0_g1	NON-REGENERATING	ANTERIOR REGENERATION	-15.5235	6.61924	4.37288e-07	6.91543e-05
TR72984|c0_g1	NON-REGENERATING	ANTERIOR REGENERATION	-15.5207	6.61652	4.38962e-07	6.9173e-05
TR88632|c0_g1	NON-REGENERATING	ANTERIOR REGENERATION	-15.5189	6.6147	4.4014e-07	6.9173e-05
TR85484|c2_g2	NON-REGENERATING	ANTERIOR REGENERATION	-15.5117	6.60742	4.44556e-07	6.96508e-05
TR67129|c3_g1	NON-REGENERATING	ANTERIOR REGENERATION	-15.5053	6.60101	4.48518e-07	6.98932e-05
TR29713|c0_g1	NON-REGENERATING	ANTERIOR REGENERATION	-15.5048	6.60055	4.48865e-07	6.98932e-05
TR22255|c0_g1	NON-REGENERATING	ANTERIOR REGENERATION	-15.5012	6.59688	4.51131e-07	7.00305e-05
TR28551|c0_g1	NON-REGENERATING	ANTERIOR REGENERATION	-15.4952	6.59089	4.54827e-07	7.03106e-05
TR81581|c0_g1	NON-REGENERATING	ANTERIOR REGENERATION	-12.7956	6.58967	4.55714e-07	7.03106e-05
TR35444|c0_g2	NON-REGENERATING	ANTERIOR REGENERATION	-15.4795	6.5751	4.64909e-07	7.14633e-05
TR5987|c0_g1	NON-REGENERATING	ANTERIOR REGENERATION	-15.4776	6.57323	4.66009e-07	7.14633e-05
TR49930|c0_g1	NON-REGENERATING	ANTERIOR REGENERATION	-15.4682	6.56385	4.7213e-07	7.18351e-05
TR26666|c0_g1	NON-REGENERATING	ANTERIOR REGENERATION	-15.4678	6.56338	4.72505e-07	7.18351e-05
TR8842|c0_g1	NON-REGENERATING	ANTERIOR REGENERATION	-12.7691	6.56308	4.72693e-07	7.18351e-05
TR25360|c0_g1	NON-REGENERATING	ANTERIOR REGENERATION	-15.4602	6.55582	4.77418e-07	7.2336e-05
TR9944|c0_g1	NON-REGENERATING	ANTERIOR REGENERATION	-15.4546	6.55013	4.8125e-07	7.2699e-05
TR36228|c0_g1	NON-REGENERATING	ANTERIOR REGENERATION	-15.4484	6.54395	4.85324e-07	7.30961e-05
TR73085|c1_g1	NON-REGENERATING	ANTERIOR REGENERATION	-15.4436	6.53917	4.88462e-07	7.32813e-05
TR67442|c1_g1	NON-REGENERATING	ANTERIOR REGENERATION	-15.4422	6.53773	4.89449e-07	7.32813e-05
TR9897|c0_g1	NON-REGENERATING	ANTERIOR REGENERATION	-15.4384	6.53389	4.92029e-07	7.34503e-05
TR47826|c0_g1	NON-REGENERATING	ANTERIOR REGENERATION	-15.424	6.51941	5.01941e-07	7.39275e-05
TR105777|c2_g1	NON-REGENERATING	ANTERIOR REGENERATION	-15.4235	6.51892	5.02352e-07	7.39275e-05
TR37899|c0_g1	NON-REGENERATING	ANTERIOR REGENERATION	-15.4206	6.516	5.04413e-07	7.39275e-05
TR84838|c4_g1	NON-REGENERATING	ANTERIOR REGENERATION	-15.4201	6.51552	5.0462e-07	7.39275e-05
TR87151|c0_g1	NON-REGENERATING	ANTERIOR REGENERATION	-15.4201	6.51552	5.0462e-07	7.39275e-05
TR105557|c0_g1	NON-REGENERATING	ANTERIOR REGENERATION	-15.4196	6.51503	5.05035e-07	7.39275e-05
TR55227|c0_g1	NON-REGENERATING	ANTERIOR REGENERATION	-15.4162	6.51162	5.0753e-07	7.39275e-05
TR98884|c1_g2	NON-REGENERATING	ANTERIOR REGENERATION	-15.4162	6.51162	5.0753e-07	7.39275e-05
TR105423|c0_g1	NON-REGENERATING	ANTERIOR REGENERATION	-15.4138	6.50918	5.09205e-07	7.39275e-05
TR40033|c0_g1	NON-REGENERATING	ANTERIOR REGENERATION	-15.4128	6.5082	5.09834e-07	7.39275e-05
TR40149|c0_g1	NON-REGENERATING	ANTERIOR REGENERATION	-12.7101	6.50398	5.13002e-07	7.41742e-05
TR44561|c0_g1	NON-REGENERATING	ANTERIOR REGENERATION	-15.4006	6.49592	5.18562e-07	7.47074e-05
TR78974|c0_g2	NON-REGENERATING	ANTERIOR REGENERATION	-15.3991	6.49444	5.19642e-07	7.47074e-05
TR20314|c0_g1	NON-REGENERATING	ANTERIOR REGENERATION	-15.3902	6.48552	5.25971e-07	7.54031e-05
TR64655|c1_g1	NON-REGENERATING	ANTERIOR REGENERATION	-15.3862	6.48154	5.29068e-07	7.5496e-05
TR53515|c0_g1	NON-REGENERATING	ANTERIOR REGENERATION	-15.3822	6.47755	5.31968e-07	7.5496e-05
TR49060|c0_g1	NON-REGENERATING	ANTERIOR REGENERATION	-15.3818	6.47705	5.32192e-07	7.5496e-05
TR9085|c0_g1	NON-REGENERATING	ANTERIOR REGENERATION	-15.3788	6.47405	5.34441e-07	7.5496e-05
TR63978|c1_g1	NON-REGENERATING	ANTERIOR REGENERATION	-15.3778	6.47305	5.35118e-07	7.5496e-05
TR16846|c0_g1	NON-REGENERATING	ANTERIOR REGENERATION	-15.3773	6.47255	5.3557e-07	7.5496e-05
TR60465|c0_g2	NON-REGENERATING	ANTERIOR REGENERATION	-15.3733	6.46853	5.38524e-07	7.57015e-05
TR18071|c0_g1	NON-REGENERATING	ANTERIOR REGENERATION	-15.3677	6.46299	5.42655e-07	7.59576e-05
TR39339|c0_g1	NON-REGENERATING	ANTERIOR REGENERATION	-15.3667	6.46198	5.43348e-07	7.59576e-05
TR99235|c0_g1	NON-REGENERATING	ANTERIOR REGENERATION	-15.3602	6.4554	5.48471e-07	7.61451e-05
TR72788|c1_g1	NON-REGENERATING	ANTERIOR REGENERATION	-15.3582	6.45337	5.49881e-07	7.61451e-05
TR69320|c1_g1	NON-REGENERATING	ANTERIOR REGENERATION	-15.3571	6.45235	5.50824e-07	7.61451e-05
TR83771|c5_g1	NON-REGENERATING	ANTERIOR REGENERATION	-15.3536	6.44879	5.53429e-07	7.61451e-05
TR46740|c1_g1	NON-REGENERATING	ANTERIOR REGENERATION	-15.35	6.44522	5.56053e-07	7.61451e-05
TR65864|c4_g1	NON-REGENERATING	ANTERIOR REGENERATION	-15.348	6.44317	5.57733e-07	7.61451e-05
TR62975|c4_g1	NON-REGENERATING	ANTERIOR REGENERATION	-15.3444	6.43959	5.6063e-07	7.61451e-05
TR23775|c0_g1	NON-REGENERATING	ANTERIOR REGENERATION	-15.3439	6.43908	5.60872e-07	7.61451e-05
TR24560|c0_g2	NON-REGENERATING	ANTERIOR REGENERATION	-15.3419	6.43702	5.62574e-07	7.61451e-05
TR63598|c2_g1	NON-REGENERATING	ANTERIOR REGENERATION	-15.3419	6.43702	5.62574e-07	7.61451e-05
TR27659|c0_g1	NON-REGENERATING	ANTERIOR REGENERATION	-15.3419	6.43702	5.62574e-07	7.61451e-05
TR20563|c0_g1	NON-REGENERATING	ANTERIOR REGENERATION	15.3399	6.44779	5.63794e-07	7.61451e-05
TR24314|c0_g1	NON-REGENERATING	ANTERIOR REGENERATION	-15.3378	6.43291	5.65754e-07	7.61451e-05
TR105830|c0_g1	NON-REGENERATING	ANTERIOR REGENERATION	-15.3378	6.43291	5.65754e-07	7.61451e-05
TR13237|c0_g1	NON-REGENERATING	ANTERIOR REGENERATION	-15.3342	6.42929	5.68466e-07	7.63072e-05
TR26200|c0_g1	NON-REGENERATING	ANTERIOR REGENERATION	-15.328	6.42308	5.73448e-07	7.67722e-05
TR6776|c0_g1	NON-REGENERATING	ANTERIOR REGENERATION	-15.3244	6.41945	5.76216e-07	7.68381e-05
TR13281|c0_g1	NON-REGENERATING	ANTERIOR REGENERATION	-15.3228	6.41788	5.77481e-07	7.68381e-05
TR93982|c2_g1	NON-REGENERATING	ANTERIOR REGENERATION	-15.3218	6.41684	5.78495e-07	7.68381e-05
TR63978|c0_g1	NON-REGENERATING	ANTERIOR REGENERATION	-15.3186	6.41371	5.80788e-07	7.69408e-05
TR47293|c0_g2	NON-REGENERATING	ANTERIOR REGENERATION	-15.3155	6.41058	5.83352e-07	7.70787e-05
TR98231|c0_g3	NON-REGENERATING	ANTERIOR REGENERATION	-15.3071	6.40218	5.90098e-07	7.7767e-05
TR11731|c0_g2	NON-REGENERATING	ANTERIOR REGENERATION	-15.3029	6.39796	5.9378e-07	7.80489e-05
TR62305|c0_g1	NON-REGENERATING	ANTERIOR REGENERATION	-15.2982	6.3932	5.97495e-07	7.8279e-05
TR16507|c0_g1	NON-REGENERATING	ANTERIOR REGENERATION	-15.2956	6.39055	5.99902e-07	7.8279e-05
TR1682|c0_g1	NON-REGENERATING	ANTERIOR REGENERATION	-15.295	6.39002	6.00171e-07	7.8279e-05
TR58623|c1_g1	NON-REGENERATING	ANTERIOR REGENERATION	-15.2919	6.38683	6.02864e-07	7.84281e-05
TR94175|c6_g3	NON-REGENERATING	ANTERIOR REGENERATION	-15.2892	6.38417	6.05032e-07	7.85083e-05
TR14550|c0_g1	NON-REGENERATING	ANTERIOR REGENERATION	-15.2812	6.37615	6.11882e-07	7.90278e-05
TR81347|c0_g1	NON-REGENERATING	ANTERIOR REGENERATION	-15.2807	6.37562	6.12159e-07	7.90278e-05
TR73980|c0_g1	NON-REGENERATING	ANTERIOR REGENERATION	-15.2748	6.36971	6.17167e-07	7.94442e-05
TR92727|c0_g1	NON-REGENERATING	ANTERIOR REGENERATION	-15.2662	6.36107	6.24795e-07	7.94442e-05
TR61986|c0_g1	NON-REGENERATING	ANTERIOR REGENERATION	-15.2646	6.35944	6.26223e-07	7.94442e-05
TR102754|c0_g1	NON-REGENERATING	ANTERIOR REGENERATION	-15.264	6.3589	6.26509e-07	7.94442e-05
TR60218|c0_g1	NON-REGENERATING	ANTERIOR REGENERATION	-15.2635	6.35836	6.27082e-07	7.94442e-05
TR99193|c3_g1	NON-REGENERATING	ANTERIOR REGENERATION	-15.263	6.35781	6.27369e-07	7.94442e-05
TR5155|c2_g1	NON-REGENERATING	ANTERIOR REGENERATION	-15.263	6.35781	6.27369e-07	7.94442e-05
TR70465|c1_g1	NON-REGENERATING	ANTERIOR REGENERATION	-15.2624	6.35727	6.27943e-07	7.94442e-05
TR84076|c1_g1	NON-REGENERATING	ANTERIOR REGENERATION	-15.2564	6.35129	6.33146e-07	7.99028e-05
TR77684|c0_g1	NON-REGENERATING	ANTERIOR REGENERATION	-15.2543	6.3491	6.35187e-07	7.99609e-05
TR42690|c0_g1	NON-REGENERATING	ANTERIOR REGENERATION	-12.5528	6.34603	6.3812e-07	8.00801e-05
TR79438|c1_g1	NON-REGENERATING	ANTERIOR REGENERATION	-15.2494	6.34418	6.39299e-07	8.00801e-05
TR38176|c0_g1	NON-REGENERATING	ANTERIOR REGENERATION	-15.2466	6.34144	6.41963e-07	8.02153e-05
TR58530|c0_g1	NON-REGENERATING	ANTERIOR REGENERATION	-15.2379	6.33263	6.49755e-07	8.09782e-05
TR105757|c0_g1	NON-REGENERATING	ANTERIOR REGENERATION	-15.2362	6.33097	6.51269e-07	8.09782e-05
TR698|c0_g1	NON-REGENERATING	ANTERIOR REGENERATION	-15.2301	6.32487	6.56766e-07	8.14615e-05
TR4926|c0_g1	NON-REGENERATING	ANTERIOR REGENERATION	-15.2263	6.32098	6.60159e-07	8.16361e-05
TR15367|c0_g1	NON-REGENERATING	ANTERIOR REGENERATION	-15.2252	6.31986	6.614e-07	8.16361e-05
TR44468|c0_g1	NON-REGENERATING	ANTERIOR REGENERATION	-15.2229	6.31763	6.63267e-07	8.16674e-05
TR41866|c0_g1	NON-REGENERATING	ANTERIOR REGENERATION	-15.214	6.30868	6.71451e-07	8.24743e-05
TR70586|c0_g1	NON-REGENERATING	ANTERIOR REGENERATION	-15.2118	6.30643	6.7368e-07	8.25478e-05
TR25369|c0_g1	NON-REGENERATING	ANTERIOR REGENERATION	-15.2073	6.30192	6.77849e-07	8.2656e-05
TR36671|c0_g1	NON-REGENERATING	ANTERIOR REGENERATION	-15.2056	6.30023	6.79463e-07	8.2656e-05
TR98080|c0_g1	NON-REGENERATING	ANTERIOR REGENERATION	-15.2056	6.30023	6.79463e-07	8.2656e-05
TR14984|c1_g2	NON-REGENERATING	ANTERIOR REGENERATION	-15.1971	6.29173	6.87291e-07	8.34077e-05
TR24147|c0_g1	NON-REGENERATING	ANTERIOR REGENERATION	-15.1954	6.29002	6.88938e-07	8.34077e-05
TR38494|c0_g2	NON-REGENERATING	ANTERIOR REGENERATION	-15.1915	6.28603	6.92917e-07	8.36105e-05
TR32861|c0_g1	NON-REGENERATING	ANTERIOR REGENERATION	-15.1903	6.28489	6.93918e-07	8.36105e-05
TR73676|c0_g1	NON-REGENERATING	ANTERIOR REGENERATION	-15.1875	6.28203	6.96595e-07	8.37337e-05
TR16540|c0_g1	NON-REGENERATING	ANTERIOR REGENERATION	-15.1846	6.27917	6.99288e-07	8.38582e-05
TR104420|c0_g1	NON-REGENERATING	ANTERIOR REGENERATION	-15.18	6.27458	7.04039e-07	8.40704e-05
TR49226|c0_g1	NON-REGENERATING	ANTERIOR REGENERATION	-15.1795	6.274	7.0438e-07	8.40704e-05
TR64056|c2_g1	NON-REGENERATING	ANTERIOR REGENERATION	-15.1772	6.2717	7.06775e-07	8.41578e-05
TR67809|c2_g1	NON-REGENERATING	ANTERIOR REGENERATION	-15.1749	6.26939	7.08838e-07	8.41717e-05
TR70455|c2_g1	NON-REGENERATING	ANTERIOR REGENERATION	-15.1737	6.26824	7.10218e-07	8.41717e-05
TR47548|c1_g1	NON-REGENERATING	ANTERIOR REGENERATION	-15.1645	6.25897	7.19289e-07	8.49637e-05
TR16485|c0_g1	NON-REGENERATING	ANTERIOR REGENERATION	-15.1616	6.25606	7.22115e-07	8.49637e-05
TR94145|c0_g1	NON-REGENERATING	ANTERIOR REGENERATION	-15.1552	6.24964	7.28535e-07	8.49637e-05
TR105818|c1_g1	NON-REGENERATING	ANTERIOR REGENERATION	-15.1552	6.24964	7.28535e-07	8.49637e-05
TR71093|c0_g1	NON-REGENERATING	ANTERIOR REGENERATION	-15.1546	6.24905	7.29253e-07	8.49637e-05
TR36238|c0_g1	NON-REGENERATING	ANTERIOR REGENERATION	-15.1546	6.24905	7.29253e-07	8.49637e-05
TR50343|c0_g1	NON-REGENERATING	ANTERIOR REGENERATION	-15.1546	6.24905	7.29253e-07	8.49637e-05
TR86498|c0_g1	NON-REGENERATING	ANTERIOR REGENERATION	-12.4552	6.2481	7.30333e-07	8.49637e-05
TR72810|c6_g2	NON-REGENERATING	ANTERIOR REGENERATION	-15.15	6.24436	7.3395e-07	8.51887e-05
TR20488|c0_g1	NON-REGENERATING	ANTERIOR REGENERATION	-15.14	6.23434	7.44221e-07	8.61832e-05
TR104063|c0_g1	NON-REGENERATING	ANTERIOR REGENERATION	-15.1329	6.22723	7.51314e-07	8.65611e-05
TR95950|c0_g2	NON-REGENERATING	ANTERIOR REGENERATION	-15.1299	6.22426	7.54331e-07	8.65611e-05
TR64000|c0_g1	NON-REGENERATING	ANTERIOR REGENERATION	-15.1293	6.22366	7.55088e-07	8.65611e-05
TR52282|c0_g1	NON-REGENERATING	ANTERIOR REGENERATION	-15.1282	6.22247	7.56226e-07	8.65611e-05
TR20647|c1_g6	NON-REGENERATING	ANTERIOR REGENERATION	-15.1276	6.22187	7.56986e-07	8.65611e-05
TR49839|c0_g1	NON-REGENERATING	ANTERIOR REGENERATION	-15.127	6.22128	7.57747e-07	8.65611e-05
TR97990|c1_g1	NON-REGENERATING	ANTERIOR REGENERATION	-15.121	6.2153	7.63877e-07	8.70008e-05
TR75910|c1_g1	NON-REGENERATING	ANTERIOR REGENERATION	-15.1198	6.2141	7.65035e-07	8.70008e-05
TR33430|c0_g1	NON-REGENERATING	ANTERIOR REGENERATION	-12.3281	7.00783	7.66812e-07	8.70074e-05
TR93258|c0_g1	NON-REGENERATING	ANTERIOR REGENERATION	-15.1138	6.20809	7.71645e-07	8.73599e-05
TR59475|c0_g1	NON-REGENERATING	ANTERIOR REGENERATION	-15.1084	6.20266	7.77153e-07	8.77871e-05
TR74011|c0_g1	NON-REGENERATING	ANTERIOR REGENERATION	-15.1054	6.19963	7.80725e-07	8.79942e-05
TR81421|c0_g2	NON-REGENERATING	ANTERIOR REGENERATION	-15.103	6.19721	7.83121e-07	8.8068e-05
TR68520|c12_g1	NON-REGENERATING	ANTERIOR REGENERATION	-15.0872	6.18135	8.00613e-07	8.95777e-05
TR22578|c0_g1	NON-REGENERATING	ANTERIOR REGENERATION	-15.0866	6.18073	8.01027e-07	8.95777e-05
TR36264|c1_g1	NON-REGENERATING	ANTERIOR REGENERATION	-12.3877	6.18035	8.01855e-07	8.95777e-05
TR22711|c0_g1	NON-REGENERATING	ANTERIOR REGENERATION	-15.0817	6.17581	8.06853e-07	8.99375e-05
TR43974|c0_g1	NON-REGENERATING	ANTERIOR REGENERATION	-15.0786	6.17273	8.10211e-07	9.01133e-05
TR90291|c1_g1	NON-REGENERATING	ANTERIOR REGENERATION	-12.2782	6.95785	8.2175e-07	9.11962e-05
TR100112|c0_g1	NON-REGENERATING	ANTERIOR REGENERATION	-15.0607	6.15472	8.30369e-07	9.15382e-05
TR97436|c0_g1	NON-REGENERATING	ANTERIOR REGENERATION	-15.0601	6.1541	8.31244e-07	9.15382e-05
TR60550|c0_g1	NON-REGENERATING	ANTERIOR REGENERATION	-15.0582	6.15222	8.33436e-07	9.15382e-05
TR55052|c0_g1	NON-REGENERATING	ANTERIOR REGENERATION	-15.0576	6.1516	8.33875e-07	9.15382e-05
TR56563|c0_g1	NON-REGENERATING	ANTERIOR REGENERATION	-12.3593	6.15183	8.33875e-07	9.15382e-05
TR70959|c0_g1	NON-REGENERATING	ANTERIOR REGENERATION	-15.0545	6.14846	8.37846e-07	9.15768e-05
TR93709|c0_g1	NON-REGENERATING	ANTERIOR REGENERATION	-15.0545	6.14846	8.37846e-07	9.15768e-05
TR34320|c0_g3	NON-REGENERATING	ANTERIOR REGENERATION	15.0515	6.16093	8.40954e-07	9.17184e-05
TR49441|c0_g1	NON-REGENERATING	ANTERIOR REGENERATION	-15.0457	6.13965	8.48124e-07	9.21501e-05
TR81855|c3_g1	NON-REGENERATING	ANTERIOR REGENERATION	-15.0432	6.13712	8.50836e-07	9.21501e-05
TR93322|c0_g1	NON-REGENERATING	ANTERIOR REGENERATION	-15.0419	6.13585	8.52197e-07	9.21501e-05
TR100786|c0_g1	NON-REGENERATING	ANTERIOR REGENERATION	-15.0419	6.13585	8.52197e-07	9.21501e-05
TR36841|c0_g1	NON-REGENERATING	ANTERIOR REGENERATION	-15.0369	6.13078	8.58591e-07	9.23985e-05
TR19973|c0_g1	NON-REGENERATING	ANTERIOR REGENERATION	-15.0362	6.13015	8.59051e-07	9.23985e-05
TR43373|c0_g1	NON-REGENERATING	ANTERIOR REGENERATION	-15.0356	6.12951	8.59971e-07	9.23985e-05
TR29269|c0_g1	NON-REGENERATING	ANTERIOR REGENERATION	-15.0324	6.12633	8.63666e-07	9.25024e-05
TR94758|c3_g1	NON-REGENERATING	ANTERIOR REGENERATION	-15.0318	6.12569	8.64594e-07	9.25024e-05
TR7925|c0_g1	NON-REGENERATING	ANTERIOR REGENERATION	-15.028	6.12186	8.68786e-07	9.27549e-05
TR14324|c1_g2	NON-REGENERATING	ANTERIOR REGENERATION	-12.3285	6.12082	8.70659e-07	9.27591e-05
TR65907|c0_g1	NON-REGENERATING	ANTERIOR REGENERATION	-15.0222	6.11609	8.75842e-07	9.31152e-05
TR94028|c2_g1	NON-REGENERATING	ANTERIOR REGENERATION	-15.0197	6.11352	8.79164e-07	9.32725e-05
TR22246|c0_g1	NON-REGENERATING	ANTERIOR REGENERATION	-15.0165	6.11031	8.82984e-07	9.34818e-05
TR65864|c2_g1	NON-REGENERATING	ANTERIOR REGENERATION	-15.0107	6.1045	8.90214e-07	9.4008e-05
TR94175|c10_g1	NON-REGENERATING	ANTERIOR REGENERATION	-12.3112	6.10344	8.9167e-07	9.4008e-05
TR85476|c3_g1	NON-REGENERATING	ANTERIOR REGENERATION	-15.003	6.09671	8.99499e-07	9.46363e-05
TR98921|c3_g1	NON-REGENERATING	ANTERIOR REGENERATION	-15.001	6.09476	9.01967e-07	9.46991e-05
TR16246|c0_g2	NON-REGENERATING	ANTERIOR REGENERATION	-14.9984	6.09215	9.05439e-07	9.48668e-05
TR58650|c0_g1	NON-REGENERATING	ANTERIOR REGENERATION	-14.9958	6.08954	9.08431e-07	9.49513e-05
TR105408|c1_g1	NON-REGENERATING	ANTERIOR REGENERATION	-14.9919	6.08561	9.13451e-07	9.49513e-05
TR97271|c0_g1	NON-REGENERATING	ANTERIOR REGENERATION	-14.9873	6.08101	9.19529e-07	9.49513e-05
TR3763|c0_g1	NON-REGENERATING	ANTERIOR REGENERATION	-14.9867	6.08036	9.20039e-07	9.49513e-05
TR10738|c0_g1	NON-REGENERATING	ANTERIOR REGENERATION	-14.986	6.0797	9.21058e-07	9.49513e-05
TR29314|c0_g1	NON-REGENERATING	ANTERIOR REGENERATION	-14.9854	6.07904	9.2208e-07	9.49513e-05
TR102671|c1_g1	NON-REGENERATING	ANTERIOR REGENERATION	-14.9847	6.07838	9.22591e-07	9.49513e-05
TR18587|c0_g1	NON-REGENERATING	ANTERIOR REGENERATION	-14.984	6.07772	9.23615e-07	9.49513e-05
TR45331|c0_g1	NON-REGENERATING	ANTERIOR REGENERATION	-14.9827	6.0764	9.25155e-07	9.49513e-05
TR99193|c2_g2	NON-REGENERATING	ANTERIOR REGENERATION	-14.9821	6.07574	9.26183e-07	9.49513e-05
TR27963|c0_g1	NON-REGENERATING	ANTERIOR REGENERATION	-14.9801	6.07376	9.28762e-07	9.49513e-05
TR104535|c1_g1	NON-REGENERATING	ANTERIOR REGENERATION	-14.9801	6.07376	9.28762e-07	9.49513e-05
TR100721|c2_g1	NON-REGENERATING	ANTERIOR REGENERATION	-14.9762	6.06979	9.33951e-07	9.5257e-05
TR45646|c0_g1	NON-REGENERATING	ANTERIOR REGENERATION	-14.9748	6.06846	9.35516e-07	9.5257e-05
TR67164|c1_g2	NON-REGENERATING	ANTERIOR REGENERATION	-14.9709	6.06448	9.40762e-07	9.55677e-05
TR9088|c0_g1	NON-REGENERATING	ANTERIOR REGENERATION	-14.9695	6.06315	9.42345e-07	9.55677e-05
TR25008|c0_g1	NON-REGENERATING	ANTERIOR REGENERATION	-14.9676	6.06115	9.44991e-07	9.56444e-05
TR88492|c5_g1	NON-REGENERATING	ANTERIOR REGENERATION	-14.9656	6.05915	9.47649e-07	9.5722e-05
TR78942|c0_g1	NON-REGENERATING	ANTERIOR REGENERATION	-14.9629	6.05647	9.50852e-07	9.58543e-05
TR37748|c13_g1	NON-REGENERATING	ANTERIOR REGENERATION	-14.9582	6.05178	9.57309e-07	9.63133e-05
TR24155|c1_g1	NON-REGENERATING	ANTERIOR REGENERATION	-12.254	6.04599	9.65472e-07	9.68048e-05
TR34320|c0_g1	NON-REGENERATING	ANTERIOR REGENERATION	14.9513	6.06137	9.6602e-07	9.68048e-05
TR99452|c1_g1	NON-REGENERATING	ANTERIOR REGENERATION	-14.9482	6.04168	9.70421e-07	9.68184e-05
TR70905|c1_g1	NON-REGENERATING	ANTERIOR REGENERATION	-14.9468	6.04033	9.72632e-07	9.68184e-05
TR71296|c1_g1	NON-REGENERATING	ANTERIOR REGENERATION	-14.9462	6.03965	9.73186e-07	9.68184e-05
TR86449|c2_g1	NON-REGENERATING	ANTERIOR REGENERATION	-14.9441	6.03762	9.75963e-07	9.68184e-05
TR101318|c0_g1	NON-REGENERATING	ANTERIOR REGENERATION	-14.9435	6.03694	9.77078e-07	9.68184e-05
TR100730|c0_g1	NON-REGENERATING	ANTERIOR REGENERATION	-14.9428	6.03627	9.77636e-07	9.68184e-05
TR62961|c0_g1	NON-REGENERATING	ANTERIOR REGENERATION	-14.9414	6.03491	9.79872e-07	9.68504e-05
TR70923|c8_g1	NON-REGENERATING	ANTERIOR REGENERATION	-14.9394	6.03287	9.82678e-07	9.68682e-05
TR55804|c0_g1	NON-REGENERATING	ANTERIOR REGENERATION	-14.9381	6.03151	9.84367e-07	9.68682e-05
TR5227|c0_g1	NON-REGENERATING	ANTERIOR REGENERATION	-14.9333	6.02674	9.90599e-07	9.68682e-05
TR27257|c0_g1	NON-REGENERATING	ANTERIOR REGENERATION	-14.9326	6.02605	9.91739e-07	9.68682e-05
TR24560|c0_g1	NON-REGENERATING	ANTERIOR REGENERATION	-14.9319	6.02537	9.9288e-07	9.68682e-05
TR67136|c6_g2	NON-REGENERATING	ANTERIOR REGENERATION	-14.9319	6.02537	9.9288e-07	9.68682e-05
TR41164|c0_g1	NON-REGENERATING	ANTERIOR REGENERATION	-14.9313	6.02469	9.93451e-07	9.68682e-05
TR6323|c0_g1	NON-REGENERATING	ANTERIOR REGENERATION	-14.9292	6.02263	9.96316e-07	9.69607e-05
TR94788|c1_g1	NON-REGENERATING	ANTERIOR REGENERATION	-14.921	6.01439	1.0079e-06	9.78997e-05
TR79050|c2_g2	NON-REGENERATING	ANTERIOR REGENERATION	-14.9183	6.01164	1.01141e-06	9.80529e-05
TR88432|c0_g1	NON-REGENERATING	ANTERIOR REGENERATION	-14.9169	6.01026	1.01377e-06	9.80931e-05
TR53334|c0_g1	NON-REGENERATING	ANTERIOR REGENERATION	-14.9107	6.00403	1.02207e-06	9.87076e-05
TR100735|c0_g2	NON-REGENERATING	ANTERIOR REGENERATION	-12.1134	6.79259	1.03249e-06	9.94357e-05
TR64052|c3_g1	NON-REGENERATING	ANTERIOR REGENERATION	-14.901	5.99428	1.03593e-06	9.94357e-05
TR55104|c0_g1	NON-REGENERATING	ANTERIOR REGENERATION	-14.8996	5.99289	1.03837e-06	9.94357e-05
TR75078|c0_g1	NON-REGENERATING	ANTERIOR REGENERATION	-14.8975	5.99079	1.04143e-06	9.94357e-05
TR86102|c0_g1	NON-REGENERATING	ANTERIOR REGENERATION	-14.8968	5.99009	1.04204e-06	9.94357e-05
TR104435|c0_g1	NON-REGENERATING	ANTERIOR REGENERATION	-14.8954	5.98868	1.04389e-06	9.94357e-05
TR83669|c4_g1	NON-REGENERATING	ANTERIOR REGENERATION	-14.8947	5.98798	1.04512e-06	9.94357e-05
TR87526|c5_g1	NON-REGENERATING	ANTERIOR REGENERATION	-12.193	5.98474	1.05007e-06	9.94357e-05
TR64017|c1_g1	NON-REGENERATING	ANTERIOR REGENERATION	-14.8905	5.98377	1.05132e-06	9.94357e-05
TR104751|c0_g1	NON-REGENERATING	ANTERIOR REGENERATION	-14.8905	5.98377	1.05132e-06	9.94357e-05
TR52858|c0_g1	NON-REGENERATING	ANTERIOR REGENERATION	-14.8898	5.98307	1.05256e-06	9.94357e-05
TR69617|c0_g2	NON-REGENERATING	ANTERIOR REGENERATION	-14.8891	5.98236	1.05319e-06	9.94357e-05
TR96089|c1_g1	NON-REGENERATING	ANTERIOR REGENERATION	-14.8863	5.97954	1.05757e-06	9.96634e-05
TR86408|c2_g1	NON-REGENERATING	ANTERIOR REGENERATION	-14.8828	5.97601	1.06261e-06	9.99524e-05
TR28591|c0_g1	NON-REGENERATING	ANTERIOR REGENERATION	-14.8779	5.97105	1.0696e-06	0.000100423
TR68897|c1_g1	NON-REGENERATING	ANTERIOR REGENERATION	-14.8737	5.96679	1.07602e-06	0.000100587
TR54098|c2_g1	NON-REGENERATING	ANTERIOR REGENERATION	-14.8737	5.96679	1.07602e-06	0.000100587
TR86610|c0_g2	NON-REGENERATING	ANTERIOR REGENERATION	-14.8729	5.96607	1.07731e-06	0.000100587
TR69611|c2_g1	NON-REGENERATING	ANTERIOR REGENERATION	-14.868	5.96108	1.08444e-06	0.000100808
TR65895|c0_g1	NON-REGENERATING	ANTERIOR REGENERATION	-14.8673	5.96037	1.08575e-06	0.000100808
TR67543|c2_g1	NON-REGENERATING	ANTERIOR REGENERATION	-14.8658	5.95893	1.08771e-06	0.000100808
TR100490|c0_g1	NON-REGENERATING	ANTERIOR REGENERATION	14.865	5.97566	1.08836e-06	0.000100808
TR67142|c0_g1	NON-REGENERATING	ANTERIOR REGENERATION	-14.8616	5.95463	1.09429e-06	0.000100808
TR83751|c0_g1	NON-REGENERATING	ANTERIOR REGENERATION	-14.8601	5.9532	1.09627e-06	0.000100808
TR65012|c0_g2	NON-REGENERATING	ANTERIOR REGENERATION	-14.8601	5.9532	1.09627e-06	0.000100808
TR83754|c0_g1	NON-REGENERATING	ANTERIOR REGENERATION	-14.8587	5.95176	1.09893e-06	0.000100808
TR4524|c0_g1	NON-REGENERATING	ANTERIOR REGENERATION	-14.858	5.95104	1.09959e-06	0.000100808
TR93787|c0_g1	NON-REGENERATING	ANTERIOR REGENERATION	-14.858	5.95104	1.09959e-06	0.000100808
TR71203|c0_g1	NON-REGENERATING	ANTERIOR REGENERATION	-14.8566	5.9496	1.10226e-06	0.000100814
TR96335|c0_g1	NON-REGENERATING	ANTERIOR REGENERATION	-14.8551	5.94816	1.10427e-06	0.000100814
TR42138|c0_g2	NON-REGENERATING	ANTERIOR REGENERATION	-14.853	5.94599	1.10763e-06	0.000100814
TR42410|c0_g1	NON-REGENERATING	ANTERIOR REGENERATION	-14.853	5.94599	1.10763e-06	0.000100814
TR105777|c3_g1	NON-REGENERATING	ANTERIOR REGENERATION	-14.8486	5.94166	1.11439e-06	0.000101247
TR56609|c0_g2	NON-REGENERATING	ANTERIOR REGENERATION	-14.8472	5.94021	1.11643e-06	0.000101251
TR43943|c0_g1	NON-REGENERATING	ANTERIOR REGENERATION	-14.8443	5.9373	1.12053e-06	0.000101441
TR69437|c1_g2	NON-REGENERATING	ANTERIOR REGENERATION	-14.8385	5.93148	1.13018e-06	0.000102012
TR68291|c0_g1	NON-REGENERATING	ANTERIOR REGENERATION	-14.8378	5.93075	1.13087e-06	0.000102012
TR72874|c0_g1	NON-REGENERATING	ANTERIOR REGENERATION	-14.8363	5.92929	1.13296e-06	0.000102018
TR41664|c0_g1	NON-REGENERATING	ANTERIOR REGENERATION	-14.8349	5.92783	1.13575e-06	0.000102088
TR51939|c0_g1	NON-REGENERATING	ANTERIOR REGENERATION	-14.832	5.9249	1.13995e-06	0.000102284
TR9332|c0_g2	NON-REGENERATING	ANTERIOR REGENERATION	-14.8276	5.9205	1.14701e-06	0.000102735
TR71031|c2_g4	NON-REGENERATING	ANTERIOR REGENERATION	-14.8261	5.91903	1.14914e-06	0.000102744
TR60307|c0_g1	NON-REGENERATING	ANTERIOR REGENERATION	-14.8247	5.91755	1.15199e-06	0.000102818
TR16463|c0_g1	NON-REGENERATING	ANTERIOR REGENERATION	-14.8173	5.91017	1.1635e-06	0.000103662
TR82878|c0_g1	NON-REGENERATING	ANTERIOR REGENERATION	-14.8136	5.90646	1.16932e-06	0.000103997
TR56821|c0_g1	NON-REGENERATING	ANTERIOR REGENERATION	-14.8099	5.90275	1.17518e-06	0.000104335
TR29679|c0_g1	NON-REGENERATING	ANTERIOR REGENERATION	-14.8033	5.89603	1.18629e-06	0.00010505
TR73510|c1_g1	NON-REGENERATING	ANTERIOR REGENERATION	-14.8025	5.89529	1.18778e-06	0.00010505
TR56873|c1_g2	NON-REGENERATING	ANTERIOR REGENERATION	-14.801	5.89379	1.19003e-06	0.00010505
TR96308|c1_g1	NON-REGENERATING	ANTERIOR REGENERATION	-14.8003	5.89304	1.19153e-06	0.00010505
TR71331|c2_g2	NON-REGENERATING	ANTERIOR REGENERATION	-14.798	5.89079	1.19529e-06	0.000105198
TR46243|c0_g1	NON-REGENERATING	ANTERIOR REGENERATION	-11.96	7.18452	1.20118e-06	0.000105277
TR93943|c0_g1	NON-REGENERATING	ANTERIOR REGENERATION	-14.7913	5.88402	1.20592e-06	0.000105277
TR21151|c0_g1	NON-REGENERATING	ANTERIOR REGENERATION	-14.7913	5.88402	1.20592e-06	0.000105277
TR63580|c2_g1	NON-REGENERATING	ANTERIOR REGENERATION	-14.7906	5.88327	1.20746e-06	0.000105277
TR69436|c1_g2	NON-REGENERATING	ANTERIOR REGENERATION	-14.7898	5.88252	1.20899e-06	0.000105277
TR46664|c0_g1	NON-REGENERATING	ANTERIOR REGENERATION	-14.7898	5.88252	1.20899e-06	0.000105277
TR82893|c0_g3	NON-REGENERATING	ANTERIOR REGENERATION	-14.7883	5.88101	1.21129e-06	0.000105277
TR75431|c0_g2	NON-REGENERATING	ANTERIOR REGENERATION	-14.7876	5.88025	1.21284e-06	0.000105277
TR79928|c2_g1	NON-REGENERATING	ANTERIOR REGENERATION	-14.7823	5.87495	1.22136e-06	0.000105836
TR29415|c0_g1	NON-REGENERATING	ANTERIOR REGENERATION	-14.7785	5.87115	1.22762e-06	0.000105926
TR89098|c6_g1	NON-REGENERATING	ANTERIOR REGENERATION	-14.777	5.86963	1.23077e-06	0.000105926
TR34079|c0_g1	NON-REGENERATING	ANTERIOR REGENERATION	-14.777	5.86963	1.23077e-06	0.000105926
TR856|c0_g1	NON-REGENERATING	ANTERIOR REGENERATION	-14.777	5.86963	1.23077e-06	0.000105926
TR71926|c3_g1	NON-REGENERATING	ANTERIOR REGENERATION	-14.7747	5.86734	1.23393e-06	0.000105998
TR7863|c1_g1	NON-REGENERATING	ANTERIOR REGENERATION	-14.7732	5.86582	1.2371e-06	0.000105998
TR72821|c2_g1	NON-REGENERATING	ANTERIOR REGENERATION	-14.7724	5.86505	1.23789e-06	0.000105998
TR65946|c1_g2	NON-REGENERATING	ANTERIOR REGENERATION	-14.7694	5.862	1.24348e-06	0.000106296
TR64808|c0_g1	NON-REGENERATING	ANTERIOR REGENERATION	-14.7648	5.8574	1.25152e-06	0.000106804
TR40617|c0_g1	NON-REGENERATING	ANTERIOR REGENERATION	-14.7618	5.85432	1.25639e-06	0.000107038
TR65004|c9_g4	NON-REGENERATING	ANTERIOR REGENERATION	-14.7541	5.84661	1.27032e-06	0.000108044
TR59590|c0_g1	NON-REGENERATING	ANTERIOR REGENERATION	-14.7518	5.84428	1.27447e-06	0.000108214
TR93773|c0_g1	NON-REGENERATING	ANTERIOR REGENERATION	-14.7464	5.83885	1.28366e-06	0.000108442
TR90494|c2_g4	NON-REGENERATING	ANTERIOR REGENERATION	-14.7464	5.83885	1.28366e-06	0.000108442
TR78930|c1_g1	NON-REGENERATING	ANTERIOR REGENERATION	-14.7464	5.83885	1.28366e-06	0.000108442
TR65554|c0_g1	NON-REGENERATING	ANTERIOR REGENERATION	-14.7448	5.83729	1.28618e-06	0.000108442
TR23320|c0_g1	NON-REGENERATING	ANTERIOR REGENERATION	-14.7441	5.83651	1.28786e-06	0.000108442
TR30560|c0_g1	NON-REGENERATING	ANTERIOR REGENERATION	-14.7363	5.8287	1.30147e-06	0.00010901
TR79980|c0_g1	NON-REGENERATING	ANTERIOR REGENERATION	-14.7355	5.82792	1.30319e-06	0.00010901
TR101981|c1_g1	NON-REGENERATING	ANTERIOR REGENERATION	-14.7355	5.82792	1.30319e-06	0.00010901
TR97219|c0_g3	NON-REGENERATING	ANTERIOR REGENERATION	-11.9454	6.6241	1.30322e-06	0.00010901
TR57112|c2_g1	NON-REGENERATING	ANTERIOR REGENERATION	-14.7332	5.82557	1.30749e-06	0.000109186
TR77939|c0_g1	NON-REGENERATING	ANTERIOR REGENERATION	-14.7316	5.82399	1.31009e-06	0.000109223
TR18390|c0_g1	NON-REGENERATING	ANTERIOR REGENERATION	-14.7269	5.81927	1.31879e-06	0.000109767
TR96095|c1_g1	NON-REGENERATING	ANTERIOR REGENERATION	-14.7246	5.8169	1.32317e-06	0.000109771
TR97721|c0_g1	NON-REGENERATING	ANTERIOR REGENERATION	-14.7246	5.8169	1.32317e-06	0.000109771
TR38738|c0_g1	NON-REGENERATING	ANTERIOR REGENERATION	-14.7214	5.81374	1.32934e-06	0.000110024
TR86729|c0_g1	NON-REGENERATING	ANTERIOR REGENERATION	-14.7183	5.81057	1.33467e-06	0.000110024
TR81841|c0_g1	NON-REGENERATING	ANTERIOR REGENERATION	-14.7175	5.80978	1.33645e-06	0.000110024
TR71532|c2_g2	NON-REGENERATING	ANTERIOR REGENERATION	-14.7167	5.80899	1.33734e-06	0.000110024
TR17687|c0_g1	NON-REGENERATING	ANTERIOR REGENERATION	-14.7159	5.80819	1.33913e-06	0.000110024
TR30349|c0_g2	NON-REGENERATING	ANTERIOR REGENERATION	-14.7151	5.8074	1.34092e-06	0.000110024
TR11608|c0_g1	NON-REGENERATING	ANTERIOR REGENERATION	-14.7143	5.8066	1.34182e-06	0.000110024
TR81264|c9_g1	NON-REGENERATING	ANTERIOR REGENERATION	-14.7135	5.80581	1.34361e-06	0.000110024
TR96027|c5_g3	NON-REGENERATING	ANTERIOR REGENERATION	-14.7119	5.80421	1.34632e-06	0.000110067
TR85100|c1_g1	NON-REGENERATING	ANTERIOR REGENERATION	-14.7096	5.80182	1.35084e-06	0.000110259
TR57170|c0_g1	NON-REGENERATING	ANTERIOR REGENERATION	-14.7072	5.79943	1.35538e-06	0.000110452
TR41610|c0_g1	NON-REGENERATING	ANTERIOR REGENERATION	-14.7032	5.79542	1.3627e-06	0.000110869
TR60932|c0_g1	NON-REGENERATING	ANTERIOR REGENERATION	-14.7008	5.79302	1.3673e-06	0.000111065
TR14951|c0_g1	NON-REGENERATING	ANTERIOR REGENERATION	-14.696	5.78819	1.37658e-06	0.00011164
TR23618|c0_g1	NON-REGENERATING	ANTERIOR REGENERATION	-14.6936	5.78577	1.38125e-06	0.000111737
TR38514|c0_g1	NON-REGENERATING	ANTERIOR REGENERATION	-14.6928	5.78496	1.38219e-06	0.000111737
TR105250|c0_g1	NON-REGENERATING	ANTERIOR REGENERATION	-14.6912	5.78335	1.38595e-06	0.000111848
TR79990|c3_g1	NON-REGENERATING	ANTERIOR REGENERATION	-14.6864	5.77849	1.39542e-06	0.000111848
TR81818|c2_g1	NON-REGENERATING	ANTERIOR REGENERATION	-14.6864	5.77849	1.39542e-06	0.000111848
TR81392|c1_g1	NON-REGENERATING	ANTERIOR REGENERATION	-14.6839	5.77606	1.40019e-06	0.000111848
TR81377|c3_g1	NON-REGENERATING	ANTERIOR REGENERATION	-14.6831	5.77524	1.40115e-06	0.000111848
TR27523|c0_g1	NON-REGENERATING	ANTERIOR REGENERATION	-14.6831	5.77524	1.40115e-06	0.000111848
TR45590|c0_g1	NON-REGENERATING	ANTERIOR REGENERATION	-14.6815	5.77362	1.40403e-06	0.000111848
TR36431|c0_g1	NON-REGENERATING	ANTERIOR REGENERATION	-14.6799	5.77199	1.40788e-06	0.000111848
TR13264|c0_g2	NON-REGENERATING	ANTERIOR REGENERATION	-14.6799	5.77199	1.40788e-06	0.000111848
TR21690|c0_g6	NON-REGENERATING	ANTERIOR REGENERATION	-14.6799	5.77199	1.40788e-06	0.000111848
TR5584|c0_g1	NON-REGENERATING	ANTERIOR REGENERATION	-14.6799	5.77199	1.40788e-06	0.000111848
TR96580|c6_g1	NON-REGENERATING	ANTERIOR REGENERATION	-14.6734	5.76546	1.4205e-06	0.000112674
TR86083|c0_g1	NON-REGENERATING	ANTERIOR REGENERATION	-14.6718	5.76382	1.42343e-06	0.00011273
TR69334|c2_g1	NON-REGENERATING	ANTERIOR REGENERATION	-11.9719	5.76249	1.42638e-06	0.000112766
TR102010|c0_g1	NON-REGENERATING	ANTERIOR REGENERATION	-14.6693	5.76136	1.42835e-06	0.000112766
TR3142|c0_g1	NON-REGENERATING	ANTERIOR REGENERATION	-14.6677	5.75972	1.43131e-06	0.000112804
TR97551|c2_g1	NON-REGENERATING	ANTERIOR REGENERATION	-14.6669	5.75889	1.43329e-06	0.000112804
TR74933|c4_g1	NON-REGENERATING	ANTERIOR REGENERATION	-14.6644	5.75643	1.43826e-06	0.000113019
TR98036|c0_g1	NON-REGENERATING	ANTERIOR REGENERATION	-14.6628	5.75478	1.44125e-06	0.000113079
TR60501|c0_g1	NON-REGENERATING	ANTERIOR REGENERATION	-14.6562	5.74817	1.45432e-06	0.000113928
TR94772|c0_g1	NON-REGENERATING	ANTERIOR REGENERATION	-14.6546	5.74651	1.45737e-06	0.00011399
TR52261|c0_g1	NON-REGENERATING	ANTERIOR REGENERATION	-14.6513	5.74319	1.4645e-06	0.000114371
TR75882|c0_g1	NON-REGENERATING	ANTERIOR REGENERATION	-14.6455	5.73736	1.47686e-06	0.000114951
TR75415|c0_g1	NON-REGENERATING	ANTERIOR REGENERATION	-14.6446	5.73652	1.4779e-06	0.000114951
TR84969|c2_g1	NON-REGENERATING	ANTERIOR REGENERATION	-14.643	5.73485	1.48101e-06	0.000114951
TR72796|c2_g1	NON-REGENERATING	ANTERIOR REGENERATION	-14.643	5.73485	1.48101e-06	0.000114951
TR76186|c0_g2	NON-REGENERATING	ANTERIOR REGENERATION	-14.6405	5.73234	1.48623e-06	0.000115165
TR22927|c0_g1	NON-REGENERATING	ANTERIOR REGENERATION	-14.6397	5.73151	1.48832e-06	0.000115165
TR105471|c3_g1	NON-REGENERATING	ANTERIOR REGENERATION	-14.6372	5.72899	1.49358e-06	0.000115182
TR79824|c0_g1	NON-REGENERATING	ANTERIOR REGENERATION	-14.6363	5.72815	1.49569e-06	0.000115182
TR3508|c0_g1	NON-REGENERATING	ANTERIOR REGENERATION	-14.6346	5.72647	1.49886e-06	0.000115182
TR42708|c0_g1	NON-REGENERATING	ANTERIOR REGENERATION	-14.6346	5.72647	1.49886e-06	0.000115182
TR97732|c0_g1	NON-REGENERATING	ANTERIOR REGENERATION	-14.6338	5.72563	1.49992e-06	0.000115182
TR46681|c0_g1	NON-REGENERATING	ANTERIOR REGENERATION	-14.6305	5.72226	1.50737e-06	0.000115393
TR81292|c4_g1	NON-REGENERATING	ANTERIOR REGENERATION	-14.6296	5.72142	1.50951e-06	0.000115393
TR50339|c0_g1	NON-REGENERATING	ANTERIOR REGENERATION	-14.6296	5.72142	1.50951e-06	0.000115393
TR795|c0_g1	NON-REGENERATING	ANTERIOR REGENERATION	-14.6263	5.71804	1.51596e-06	0.000115711
TR68568|c0_g1	NON-REGENERATING	ANTERIOR REGENERATION	-14.6136	5.7053	1.54326e-06	0.000117618
TR64634|c8_g1	NON-REGENERATING	ANTERIOR REGENERATION	-14.6119	5.70359	1.54659e-06	0.000117694
TR81542|c3_g4	NON-REGENERATING	ANTERIOR REGENERATION	-14.6094	5.70102	1.55216e-06	0.000117914
TR28761|c0_g1	NON-REGENERATING	ANTERIOR REGENERATION	-14.6068	5.69845	1.55775e-06	0.000117914
TR72989|c1_g1	NON-REGENERATING	ANTERIOR REGENERATION	-14.6068	5.69845	1.55775e-06	0.000117914
TR100765|c1_g2	NON-REGENERATING	ANTERIOR REGENERATION	-14.6059	5.6976	1.56e-06	0.000117914
TR65219|c0_g3	NON-REGENERATING	ANTERIOR REGENERATION	-14.6051	5.69674	1.56113e-06	0.000117914
TR27023|c0_g1	NON-REGENERATING	ANTERIOR REGENERATION	-14.6008	5.69244	1.57018e-06	0.000118421
TR91107|c0_g2	NON-REGENERATING	ANTERIOR REGENERATION	-14.5991	5.69072	1.57473e-06	0.000118587
TR49016|c0_g1	NON-REGENERATING	ANTERIOR REGENERATION	-14.5948	5.6864	1.5839e-06	0.000118924
TR77260|c0_g1	NON-REGENERATING	ANTERIOR REGENERATION	-14.5948	5.6864	1.5839e-06	0.000118924
TR47769|c1_g1	NON-REGENERATING	ANTERIOR REGENERATION	-14.5931	5.68467	1.58735e-06	0.000119007
TR55943|c0_g1	NON-REGENERATING	ANTERIOR REGENERATION	-11.8914	5.68153	1.59547e-06	0.000119438
TR30516|c0_g1	NON-REGENERATING	ANTERIOR REGENERATION	-14.5871	5.6786	1.6013e-06	0.000119605
TR71927|c6_g1	NON-REGENERATING	ANTERIOR REGENERATION	-14.5853	5.67686	1.60482e-06	0.000119605
TR45905|c1_g1	NON-REGENERATING	ANTERIOR REGENERATION	-14.5836	5.67512	1.60834e-06	0.000119605
TR103032|c4_g1	NON-REGENERATING	ANTERIOR REGENERATION	-14.5827	5.67425	1.6107e-06	0.000119605
TR46636|c0_g1	NON-REGENERATING	ANTERIOR REGENERATION	-14.5827	5.67425	1.6107e-06	0.000119605
TR93954|c0_g1	NON-REGENERATING	ANTERIOR REGENERATION	-14.5819	5.67338	1.61188e-06	0.000119605
TR94278|c1_g1	NON-REGENERATING	ANTERIOR REGENERATION	-14.581	5.6725	1.61425e-06	0.000119606
TR48538|c0_g1	NON-REGENERATING	ANTERIOR REGENERATION	-14.5801	5.67163	1.61662e-06	0.000119606
TR65529|c3_g2	NON-REGENERATING	ANTERIOR REGENERATION	-14.5784	5.66988	1.62018e-06	0.000119695
TR47550|c0_g1	NON-REGENERATING	ANTERIOR REGENERATION	-14.5775	5.66901	1.62257e-06	0.000119696
TR101735|c3_g1	NON-REGENERATING	ANTERIOR REGENERATION	-14.5688	5.66023	1.64183e-06	0.000120941
TR14669|c0_g1	NON-REGENERATING	ANTERIOR REGENERATION	-14.5662	5.65759	1.64792e-06	0.000121037
TR65884|c0_g1	NON-REGENERATING	ANTERIOR REGENERATION	-14.5662	5.65759	1.64792e-06	0.000121037
TR75944|c0_g1	NON-REGENERATING	ANTERIOR REGENERATION	-14.5644	5.65582	1.65159e-06	0.000121131
TR3379|c0_g1	NON-REGENERATING	ANTERIOR REGENERATION	-14.56	5.6514	1.66144e-06	0.000121631
TR76610|c0_g1	NON-REGENERATING	ANTERIOR REGENERATION	-14.5574	5.64874	1.66764e-06	0.000121631
TR73536|c0_g1	NON-REGENERATING	ANTERIOR REGENERATION	-14.5574	5.64874	1.66764e-06	0.000121631
TR63595|c1_g1	NON-REGENERATING	ANTERIOR REGENERATION	-14.5565	5.64785	1.67013e-06	0.000121631
TR102706|c0_g1	NON-REGENERATING	ANTERIOR REGENERATION	-14.5539	5.64519	1.67638e-06	0.000121631
TR73075|c0_g1	NON-REGENERATING	ANTERIOR REGENERATION	-14.5539	5.64519	1.67638e-06	0.000121631
TR4830|c0_g1	NON-REGENERATING	ANTERIOR REGENERATION	-14.5539	5.64519	1.67638e-06	0.000121631
TR47488|c1_g2	NON-REGENERATING	ANTERIOR REGENERATION	-14.553	5.6443	1.67763e-06	0.000121631
TR28625|c0_g1	NON-REGENERATING	ANTERIOR REGENERATION	-14.5503	5.64163	1.68392e-06	0.000121738
TR41004|c0_g1	NON-REGENERATING	ANTERIOR REGENERATION	-14.5503	5.64163	1.68392e-06	0.000121738
TR4906|c0_g1	NON-REGENERATING	ANTERIOR REGENERATION	-14.5494	5.64073	1.68645e-06	0.000121746
TR12540|c0_g1	NON-REGENERATING	ANTERIOR REGENERATION	-14.5459	5.63716	1.69533e-06	0.000122214
TR68809|c2_g1	NON-REGENERATING	ANTERIOR REGENERATION	-14.5414	5.63268	1.70557e-06	0.000122521
TR94072|c0_g1	NON-REGENERATING	ANTERIOR REGENERATION	-14.5405	5.63178	1.70686e-06	0.000122521
TR38534|c1_g1	NON-REGENERATING	ANTERIOR REGENERATION	-14.5405	5.63178	1.70686e-06	0.000122521
TR23787|c0_g1	NON-REGENERATING	ANTERIOR REGENERATION	-14.5396	5.63089	1.70944e-06	0.000122532
TR65797|c4_g1	NON-REGENERATING	ANTERIOR REGENERATION	-14.5316	5.62278	1.72896e-06	0.000123675
TR43585|c0_g1	NON-REGENERATING	ANTERIOR REGENERATION	-14.5307	5.62187	1.73027e-06	0.000123675
TR8587|c0_g1	NON-REGENERATING	ANTERIOR REGENERATION	-14.528	5.61916	1.73686e-06	0.000123971
TR96027|c5_g2	NON-REGENERATING	ANTERIOR REGENERATION	-11.8288	5.6186	1.73951e-06	0.000123985
TR90504|c1_g1	NON-REGENERATING	ANTERIOR REGENERATION	-14.5235	5.61462	1.74882e-06	0.000124219
TR90871|c0_g1	NON-REGENERATING	ANTERIOR REGENERATION	-14.5235	5.61462	1.74882e-06	0.000124219
TR64684|c4_g1	NON-REGENERATING	ANTERIOR REGENERATION	-14.5226	5.61371	1.75015e-06	0.000124219
TR92396|c1_g3	NON-REGENERATING	ANTERIOR REGENERATION	-14.5208	5.61189	1.75417e-06	0.00012433
TR75518|c3_g1	NON-REGENERATING	ANTERIOR REGENERATION	-14.5199	5.61098	1.75686e-06	0.000124346
TR39313|c0_g1	NON-REGENERATING	ANTERIOR REGENERATION	-14.519	5.61007	1.75955e-06	0.000124363
TR20631|c1_g1	NON-REGENERATING	ANTERIOR REGENERATION	-14.5153	5.60642	1.76766e-06	0.00012472
TR89129|c0_g1	NON-REGENERATING	ANTERIOR REGENERATION	-14.5144	5.60551	1.77038e-06	0.00012472
TR18534|c1_g1	NON-REGENERATING	ANTERIOR REGENERATION	-14.5135	5.60459	1.7731e-06	0.00012472
TR85447|c2_g1	NON-REGENERATING	ANTERIOR REGENERATION	-14.5126	5.60368	1.77447e-06	0.00012472
TR75955|c2_g2	NON-REGENERATING	ANTERIOR REGENERATION	-14.5108	5.60185	1.77857e-06	0.000124835
TR5156|c0_g1	NON-REGENERATING	ANTERIOR REGENERATION	-14.5099	5.60093	1.78131e-06	0.000124854
TR91994|c1_g1	NON-REGENERATING	ANTERIOR REGENERATION	-14.5053	5.59634	1.79234e-06	0.000125454
TR77187|c1_g1	NON-REGENERATING	ANTERIOR REGENERATION	-14.5007	5.59173	1.80348e-06	0.000126059
TR73114|c0_g2	NON-REGENERATING	ANTERIOR REGENERATION	-14.4971	5.58803	1.8133e-06	0.000126344
TR83780|c1_g1	NON-REGENERATING	ANTERIOR REGENERATION	-14.4971	5.58803	1.8133e-06	0.000126344
TR35686|c0_g1	NON-REGENERATING	ANTERIOR REGENERATION	-14.4952	5.58618	1.81754e-06	0.000126344
TR55184|c0_g1	NON-REGENERATING	ANTERIOR REGENERATION	-14.4952	5.58618	1.81754e-06	0.000126344
TR16475|c0_g1	NON-REGENERATING	ANTERIOR REGENERATION	-14.4934	5.58432	1.82321e-06	0.000126564
TR37462|c4_g1	NON-REGENERATING	ANTERIOR REGENERATION	-14.4888	5.57968	1.83464e-06	0.000127108
TR13597|c0_g1	NON-REGENERATING	ANTERIOR REGENERATION	-14.4878	5.57875	1.83607e-06	0.000127108
TR39512|c0_g1	NON-REGENERATING	ANTERIOR REGENERATION	-14.4841	5.57502	1.84617e-06	0.000127411
TR45656|c0_g1	NON-REGENERATING	ANTERIOR REGENERATION	-14.4832	5.57408	1.84907e-06	0.000127411
TR104789|c3_g1	NON-REGENERATING	ANTERIOR REGENERATION	-14.4823	5.57315	1.85052e-06	0.000127411
TR58869|c0_g2	NON-REGENERATING	ANTERIOR REGENERATION	-14.4823	5.57315	1.85052e-06	0.000127411
TR7391|c0_g1	NON-REGENERATING	ANTERIOR REGENERATION	-14.4813	5.57221	1.85343e-06	0.000127438
TR31930|c0_g1	NON-REGENERATING	ANTERIOR REGENERATION	-14.4804	5.57128	1.85635e-06	0.000127466
TR73108|c0_g1	NON-REGENERATING	ANTERIOR REGENERATION	-14.4776	5.56846	1.8622e-06	0.000127497
TR102523|c5_g1	NON-REGENERATING	ANTERIOR REGENERATION	-14.4776	5.56846	1.8622e-06	0.000127497
TR25215|c0_g2	NON-REGENERATING	ANTERIOR REGENERATION	-14.4767	5.56753	1.86514e-06	0.000127497
TR63654|c1_g1	NON-REGENERATING	ANTERIOR REGENERATION	-14.4748	5.56565	1.86956e-06	0.000127497
TR91917|c2_g1	NON-REGENERATING	ANTERIOR REGENERATION	-14.473	5.56377	1.87548e-06	0.000127497
TR104776|c1_g1	NON-REGENERATING	ANTERIOR REGENERATION	-14.472	5.56283	1.87696e-06	0.000127497
TR35674|c0_g1	NON-REGENERATING	ANTERIOR REGENERATION	-14.472	5.56283	1.87696e-06	0.000127497
TR35292|c0_g1	NON-REGENERATING	ANTERIOR REGENERATION	-14.472	5.56283	1.87696e-06	0.000127497
TR89425|c0_g2	NON-REGENERATING	ANTERIOR REGENERATION	-14.4702	5.56094	1.88291e-06	0.00012773
TR71267|c1_g1	NON-REGENERATING	ANTERIOR REGENERATION	-14.4673	5.55811	1.8889e-06	0.000127964
TR104789|c6_g1	NON-REGENERATING	ANTERIOR REGENERATION	-14.4664	5.55716	1.8919e-06	0.000127996
TR102466|c1_g1	NON-REGENERATING	ANTERIOR REGENERATION	-14.4626	5.55338	1.90246e-06	0.000128299
TR76682|c5_g1	NON-REGENERATING	ANTERIOR REGENERATION	-14.4626	5.55338	1.90246e-06	0.000128299
TR75198|c1_g1	NON-REGENERATING	ANTERIOR REGENERATION	-14.4617	5.55243	1.90397e-06	0.000128299
TR83771|c3_g1	NON-REGENERATING	ANTERIOR REGENERATION	-14.4598	5.55053	1.91005e-06	0.000128538
TR30356|c0_g1	NON-REGENERATING	ANTERIOR REGENERATION	-14.456	5.54673	1.91923e-06	0.000128984
TR88857|c1_g1	NON-REGENERATING	ANTERIOR REGENERATION	-14.4551	5.54577	1.92231e-06	0.000129019
TR35465|c1_g1	NON-REGENERATING	ANTERIOR REGENERATION	-14.4484	5.53909	1.93935e-06	0.00012999
TR20741|c0_g1	NON-REGENERATING	ANTERIOR REGENERATION	-14.4465	5.53717	1.9456e-06	0.000130237
TR38867|c0_g1	NON-REGENERATING	ANTERIOR REGENERATION	-14.4427	5.53333	1.95503e-06	0.000130523
TR71636|c0_g1	NON-REGENERATING	ANTERIOR REGENERATION	-14.4427	5.53333	1.95503e-06	0.000130523
TR83151|c0_g1	NON-REGENERATING	ANTERIOR REGENERATION	-14.4408	5.53141	1.95978e-06	0.000130667
TR100075|c0_g1	NON-REGENERATING	ANTERIOR REGENERATION	-14.4399	5.53044	1.96295e-06	0.000130706
TR10194|c0_g1	NON-REGENERATING	ANTERIOR REGENERATION	-14.4379	5.52852	1.96772e-06	0.000130852
TR94315|c1_g1	NON-REGENERATING	ANTERIOR REGENERATION	-14.437	5.52755	1.97091e-06	0.000130892
TR18723|c0_g2	NON-REGENERATING	ANTERIOR REGENERATION	-14.436	5.52659	1.97411e-06	0.000130933
TR35672|c0_g1	NON-REGENERATING	ANTERIOR REGENERATION	-14.4303	5.52078	1.9886e-06	0.000131549
TR81369|c0_g1	NON-REGENERATING	ANTERIOR REGENERATION	-14.4303	5.52078	1.9886e-06	0.000131549
TR65968|c2_g1	NON-REGENERATING	ANTERIOR REGENERATION	-14.4283	5.51884	1.99509e-06	0.000131806
TR60208|c0_g1	NON-REGENERATING	ANTERIOR REGENERATION	-14.4264	5.5169	1.99998e-06	0.000131957
TR71704|c3_g1	NON-REGENERATING	ANTERIOR REGENERATION	-14.4254	5.51592	2.00325e-06	0.000132001
TR50511|c0_g1	NON-REGENERATING	ANTERIOR REGENERATION	-14.4216	5.51203	2.01311e-06	0.000132478
TR14317|c0_g1	NON-REGENERATING	ANTERIOR REGENERATION	-14.4187	5.5091	2.02138e-06	0.000132849
TR18605|c1_g2	NON-REGENERATING	ANTERIOR REGENERATION	-14.4167	5.50714	2.02637e-06	0.000133004
TR46258|c0_g1	NON-REGENERATING	ANTERIOR REGENERATION	-14.4157	5.50616	2.0297e-06	0.000133051
TR90802|c2_g1	NON-REGENERATING	ANTERIOR REGENERATION	-14.4118	5.50224	2.03976e-06	0.000133537
TR89063|c1_g1	NON-REGENERATING	ANTERIOR REGENERATION	-14.4099	5.50027	2.0465e-06	0.000133633
TR68930|c6_g1	NON-REGENERATING	ANTERIOR REGENERATION	-14.4099	5.50027	2.0465e-06	0.000133633
TR8062|c2_g1	NON-REGENERATING	ANTERIOR REGENERATION	-14.407	5.49732	2.05498e-06	0.00013378
TR71522|c2_g1	NON-REGENERATING	ANTERIOR REGENERATION	-14.406	5.49633	2.05668e-06	0.00013378
TR94797|c0_g2	NON-REGENERATING	ANTERIOR REGENERATION	-14.406	5.49633	2.05668e-06	0.00013378
TR27112|c0_g1	NON-REGENERATING	ANTERIOR REGENERATION	-11.7058	5.49473	2.06351e-06	0.000134051
TR40150|c0_g1	NON-REGENERATING	ANTERIOR REGENERATION	-14.4021	5.49238	2.06865e-06	0.000134213
TR63625|c0_g3	NON-REGENERATING	ANTERIOR REGENERATION	-14.3942	5.48445	2.09117e-06	0.000135154
TR86024|c0_g1	NON-REGENERATING	ANTERIOR REGENERATION	-14.3942	5.48445	2.09117e-06	0.000135154
TR94305|c2_g1	NON-REGENERATING	ANTERIOR REGENERATION	-14.3942	5.48445	2.09117e-06	0.000135154
TR84857|c1_g1	NON-REGENERATING	ANTERIOR REGENERATION	-14.3902	5.48047	2.10344e-06	0.000135774
TR29229|c2_g1	NON-REGENERATING	ANTERIOR REGENERATION	-14.3863	5.47647	2.11405e-06	0.000136285
TR44272|c1_g1	NON-REGENERATING	ANTERIOR REGENERATION	-14.3823	5.47247	2.12653e-06	0.000136915
TR62431|c0_g1	NON-REGENERATING	ANTERIOR REGENERATION	-14.3803	5.47046	2.13191e-06	0.000137087
TR26622|c1_g1	NON-REGENERATING	ANTERIOR REGENERATION	-14.3793	5.46946	2.13551e-06	0.000137144
TR47769|c2_g1	NON-REGENERATING	ANTERIOR REGENERATION	-14.3773	5.46745	2.14092e-06	0.000137318
TR74029|c6_g1	NON-REGENERATING	ANTERIOR REGENERATION	-14.3663	5.45634	2.17385e-06	0.00013902
TR97510|c0_g1	NON-REGENERATING	ANTERIOR REGENERATION	-14.3663	5.45634	2.17385e-06	0.00013902
TR71522|c1_g1	NON-REGENERATING	ANTERIOR REGENERATION	-14.3653	5.45532	2.17571e-06	0.00013902
TR22066|c4_g1	NON-REGENERATING	ANTERIOR REGENERATION	-14.3632	5.45329	2.18314e-06	0.000139319
TR49734|c0_g1	NON-REGENERATING	ANTERIOR REGENERATION	-14.3592	5.44922	2.19435e-06	0.000139858
TR104775|c2_g1	NON-REGENERATING	ANTERIOR REGENERATION	-14.3572	5.44718	2.20188e-06	0.000140105
TR81134|c0_g1	NON-REGENERATING	ANTERIOR REGENERATION	-14.3562	5.44616	2.20377e-06	0.000140105
TR28579|c2_g1	NON-REGENERATING	ANTERIOR REGENERATION	-11.0585	7.64666	2.21796e-06	0.000140541
TR97532|c2_g1	NON-REGENERATING	ANTERIOR REGENERATION	-14.3511	5.44105	2.21896e-06	0.000140541
TR93703|c4_g1	NON-REGENERATING	ANTERIOR REGENERATION	-14.3511	5.44105	2.21896e-06	0.000140541
TR38553|c0_g1	NON-REGENERATING	ANTERIOR REGENERATION	-14.3439	5.43386	2.24203e-06	0.000141825
TR9313|c0_g1	NON-REGENERATING	ANTERIOR REGENERATION	-14.3409	5.43077	2.25176e-06	0.000142263
TR97472|c4_g1	NON-REGENERATING	ANTERIOR REGENERATION	-14.3378	5.42767	2.26154e-06	0.000142365
TR52869|c0_g1	NON-REGENERATING	ANTERIOR REGENERATION	-14.3368	5.42663	2.26351e-06	0.000142365
TR73845|c1_g4	NON-REGENERATING	ANTERIOR REGENERATION	-14.3357	5.4256	2.26745e-06	0.000142365
TR79054|c0_g1	NON-REGENERATING	ANTERIOR REGENERATION	-14.3357	5.4256	2.26745e-06	0.000142365
TR68413|c1_g1	NON-REGENERATING	ANTERIOR REGENERATION	-14.3357	5.4256	2.26745e-06	0.000142365
TR67853|c0_g1	NON-REGENERATING	ANTERIOR REGENERATION	-14.3327	5.42249	2.27733e-06	0.000142477
TR16943|c0_g1	NON-REGENERATING	ANTERIOR REGENERATION	-14.3316	5.42145	2.28131e-06	0.000142477
TR89936|c2_g1	NON-REGENERATING	ANTERIOR REGENERATION	-14.3316	5.42145	2.28131e-06	0.000142477
TR24109|c0_g1	NON-REGENERATING	ANTERIOR REGENERATION	-14.3306	5.42041	2.2833e-06	0.000142477
TR47488|c1_g1	NON-REGENERATING	ANTERIOR REGENERATION	-14.3306	5.42041	2.2833e-06	0.000142477
TR83906|c1_g1	NON-REGENERATING	ANTERIOR REGENERATION	-14.3265	5.41624	2.29731e-06	0.000142569
TR100975|c1_g1	NON-REGENERATING	ANTERIOR REGENERATION	-14.3265	5.41624	2.29731e-06	0.000142569
TR12415|c0_g1	NON-REGENERATING	ANTERIOR REGENERATION	-14.3265	5.41624	2.29731e-06	0.000142569
TR105478|c1_g1	NON-REGENERATING	ANTERIOR REGENERATION	-14.3254	5.4152	2.29932e-06	0.000142569
TR102654|c4_g1	NON-REGENERATING	ANTERIOR REGENERATION	-14.3254	5.4152	2.29932e-06	0.000142569
TR71069|c0_g1	NON-REGENERATING	ANTERIOR REGENERATION	-11.5348	6.21215	2.30169e-06	0.000142569
TR43965|c0_g1	NON-REGENERATING	ANTERIOR REGENERATION	-14.3223	5.41207	2.30942e-06	0.000142699
TR19471|c0_g1	NON-REGENERATING	ANTERIOR REGENERATION	-14.3223	5.41207	2.30942e-06	0.000142699
TR35681|c1_g1	NON-REGENERATING	ANTERIOR REGENERATION	-14.3192	5.40893	2.31958e-06	0.000143152
TR64701|c2_g1	NON-REGENERATING	ANTERIOR REGENERATION	-14.3182	5.40788	2.32366e-06	0.000143229
TR89658|c0_g2	NON-REGENERATING	ANTERIOR REGENERATION	-14.315	5.40473	2.33392e-06	0.000143687
TR31264|c0_g1	NON-REGENERATING	ANTERIOR REGENERATION	-14.3129	5.40263	2.34011e-06	0.000143893
TR54748|c0_g1	NON-REGENERATING	ANTERIOR REGENERATION	-14.3119	5.40158	2.34425e-06	0.000143925
TR104723|c0_g1	NON-REGENERATING	ANTERIOR REGENERATION	-14.3109	5.40052	2.34632e-06	0.000143925
TR105228|c0_g1	NON-REGENERATING	ANTERIOR REGENERATION	-14.3088	5.39841	2.35465e-06	0.000144261
TR96349|c2_g1	NON-REGENERATING	ANTERIOR REGENERATION	-14.3025	5.39207	2.37353e-06	0.000145242
TR65385|c9_g1	NON-REGENERATING	ANTERIOR REGENERATION	-14.2993	5.38888	2.38413e-06	0.000145707
TR64027|c0_g1	NON-REGENERATING	ANTERIOR REGENERATION	-14.2982	5.38782	2.38838e-06	0.000145707
TR48995|c0_g1	NON-REGENERATING	ANTERIOR REGENERATION	-14.2972	5.38676	2.39265e-06	0.000145707
TR28579|c1_g1	NON-REGENERATING	ANTERIOR REGENERATION	-11.5989	5.38716	2.39265e-06	0.000145707
TR46389|c0_g1	NON-REGENERATING	ANTERIOR REGENERATION	-14.2951	5.38463	2.39907e-06	0.000145747
TR5605|c0_g1	NON-REGENERATING	ANTERIOR REGENERATION	-14.2951	5.38463	2.39907e-06	0.000145747
TR95418|c0_g1	NON-REGENERATING	ANTERIOR REGENERATION	-14.294	5.38356	2.40337e-06	0.000145833
TR95285|c0_g1	NON-REGENERATING	ANTERIOR REGENERATION	-14.2898	5.37929	2.41633e-06	0.000146444
TR68890|c4_g1	NON-REGENERATING	ANTERIOR REGENERATION	-14.2877	5.37715	2.42285e-06	0.000146488
TR20083|c1_g1	NON-REGENERATING	ANTERIOR REGENERATION	-14.2877	5.37715	2.42285e-06	0.000146488
TR85666|c0_g1	NON-REGENERATING	ANTERIOR REGENERATION	-14.2866	5.37608	2.42721e-06	0.000146577
TR75459|c0_g1	NON-REGENERATING	ANTERIOR REGENERATION	-14.2855	5.375	2.43158e-06	0.000146623
TR83753|c2_g3	NON-REGENERATING	ANTERIOR REGENERATION	-14.2845	5.37393	2.43377e-06	0.000146623
TR96841|c1_g3	NON-REGENERATING	ANTERIOR REGENERATION	-14.2823	5.37178	2.44256e-06	0.000146629
TR75459|c2_g1	NON-REGENERATING	ANTERIOR REGENERATION	-14.2823	5.37178	2.44256e-06	0.000146629
TR105089|c4_g2	NON-REGENERATING	ANTERIOR REGENERATION	-14.2823	5.37178	2.44256e-06	0.000146629
TR82872|c3_g2	NON-REGENERATING	ANTERIOR REGENERATION	-14.2802	5.36963	2.44919e-06	0.000146811
TR104558|c0_g1	NON-REGENERATING	ANTERIOR REGENERATION	-14.2791	5.36855	2.4514e-06	0.000146811
TR28342|c0_g1	NON-REGENERATING	ANTERIOR REGENERATION	-14.277	5.3664	2.46029e-06	0.00014717
TR29436|c0_g1	NON-REGENERATING	ANTERIOR REGENERATION	-14.2727	5.36207	2.47371e-06	0.000147798
TR17644|c0_g1	NON-REGENERATING	ANTERIOR REGENERATION	-14.2716	5.36099	2.47821e-06	0.000147892
TR13042|c0_g1	NON-REGENERATING	ANTERIOR REGENERATION	-14.2705	5.35991	2.48272e-06	0.000147947
TR69686|c0_g1	NON-REGENERATING	ANTERIOR REGENERATION	-14.2695	5.35882	2.48498e-06	0.000147947
TR62951|c1_g1	NON-REGENERATING	ANTERIOR REGENERATION	-14.2673	5.35665	2.49178e-06	0.0001481
TR53317|c1_g1	NON-REGENERATING	ANTERIOR REGENERATION	-14.2662	5.35557	2.49633e-06	0.0001481
TR46918|c0_g1	NON-REGENERATING	ANTERIOR REGENERATION	-14.2662	5.35557	2.49633e-06	0.0001481
TR26373|c0_g1	NON-REGENERATING	ANTERIOR REGENERATION	-14.263	5.3523	2.50776e-06	0.000148256
TR42313|c0_g1	NON-REGENERATING	ANTERIOR REGENERATION	-14.263	5.3523	2.50776e-06	0.000148256
TR73947|c0_g3	NON-REGENERATING	ANTERIOR REGENERATION	-14.263	5.3523	2.50776e-06	0.000148256
TR89247|c0_g1	NON-REGENERATING	ANTERIOR REGENERATION	-14.2597	5.34903	2.51926e-06	0.000148763
TR89832|c1_g2	NON-REGENERATING	ANTERIOR REGENERATION	-14.2554	5.34465	2.5355e-06	0.000149547
TR75464|c0_g1	NON-REGENERATING	ANTERIOR REGENERATION	-14.25	5.33916	2.55425e-06	0.000150303
TR94801|c0_g2	NON-REGENERATING	ANTERIOR REGENERATION	-14.25	5.33916	2.55425e-06	0.000150303
TR21006|c0_g3	NON-REGENERATING	ANTERIOR REGENERATION	-14.2445	5.33366	2.57321e-06	0.000151242
TR101688|c0_g1	NON-REGENERATING	ANTERIOR REGENERATION	-14.2434	5.33255	2.57798e-06	0.000151312
TR55431|c0_g2	NON-REGENERATING	ANTERIOR REGENERATION	-14.2423	5.33145	2.58037e-06	0.000151312
TR94753|c2_g1	NON-REGENERATING	ANTERIOR REGENERATION	-14.2401	5.32923	2.58757e-06	0.000151558
TR38634|c0_g1	NON-REGENERATING	ANTERIOR REGENERATION	-14.239	5.32813	2.59238e-06	0.000151665
TR42012|c0_g1	NON-REGENERATING	ANTERIOR REGENERATION	-14.2368	5.32591	2.59962e-06	0.000151913
TR43051|c1_g1	NON-REGENERATING	ANTERIOR REGENERATION	-14.2346	5.32369	2.60933e-06	0.000152304
TR84433|c2_g2	NON-REGENERATING	ANTERIOR REGENERATION	-14.2313	5.32035	2.62154e-06	0.000152841
TR64053|c1_g1	NON-REGENERATING	ANTERIOR REGENERATION	-14.2291	5.31812	2.62891e-06	0.000153094
TR10716|c0_g1	NON-REGENERATING	ANTERIOR REGENERATION	-14.2257	5.31477	2.64126e-06	0.000153636
TR105078|c0_g1	NON-REGENERATING	ANTERIOR REGENERATION	-14.2235	5.31253	2.64871e-06	0.000153798
TR23067|c0_g1	NON-REGENERATING	ANTERIOR REGENERATION	-14.2224	5.31141	2.65369e-06	0.000153798
TR65365|c1_g1	NON-REGENERATING	ANTERIOR REGENERATION	-14.2213	5.31029	2.65619e-06	0.000153798
TR95934|c3_g2	NON-REGENERATING	ANTERIOR REGENERATION	-14.2213	5.31029	2.65619e-06	0.000153798
TR55431|c1_g1	NON-REGENERATING	ANTERIOR REGENERATION	-14.2202	5.30916	2.6612e-06	0.000153911
TR98012|c4_g1	NON-REGENERATING	ANTERIOR REGENERATION	-14.2135	5.30241	2.68644e-06	0.000154811
TR26015|c0_g1	NON-REGENERATING	ANTERIOR REGENERATION	-14.2135	5.30241	2.68644e-06	0.000154811
TR18541|c0_g1	NON-REGENERATING	ANTERIOR REGENERATION	-14.2135	5.30241	2.68644e-06	0.000154811
TR50018|c0_g1	NON-REGENERATING	ANTERIOR REGENERATION	-14.2124	5.30128	2.68898e-06	0.000154811
TR64443|c0_g1	NON-REGENERATING	ANTERIOR REGENERATION	-14.2112	5.30015	2.69408e-06	0.000154928
TR4065|c0_g1	NON-REGENERATING	ANTERIOR REGENERATION	-14.2101	5.29902	2.69919e-06	0.000155046
TR44507|c0_g1	NON-REGENERATING	ANTERIOR REGENERATION	-14.2068	5.29563	2.71204e-06	0.000155172
TR105080|c1_g1	NON-REGENERATING	ANTERIOR REGENERATION	-14.2068	5.29563	2.71204e-06	0.000155172
TR10704|c0_g1	NON-REGENERATING	ANTERIOR REGENERATION	-14.2068	5.29563	2.71204e-06	0.000155172
TR59669|c0_g1	NON-REGENERATING	ANTERIOR REGENERATION	-14.2045	5.29336	2.71979e-06	0.000155172
TR85219|c0_g1	NON-REGENERATING	ANTERIOR REGENERATION	-14.2045	5.29336	2.71979e-06	0.000155172
TR48045|c0_g1	NON-REGENERATING	ANTERIOR REGENERATION	-14.2045	5.29336	2.71979e-06	0.000155172
TR67505|c0_g1	NON-REGENERATING	ANTERIOR REGENERATION	-14.2023	5.29109	2.72758e-06	0.000155311
TR94782|c2_g1	NON-REGENERATING	ANTERIOR REGENERATION	-14.1989	5.28767	2.74063e-06	0.000155311
TR89403|c0_g1	NON-REGENERATING	ANTERIOR REGENERATION	-14.1989	5.28767	2.74063e-06	0.000155311
TR99266|c0_g1	NON-REGENERATING	ANTERIOR REGENERATION	-14.1977	5.28653	2.74588e-06	0.000155311
TR74937|c1_g1	NON-REGENERATING	ANTERIOR REGENERATION	-14.1977	5.28653	2.74588e-06	0.000155311
TR105747|c0_g1	NON-REGENERATING	ANTERIOR REGENERATION	-11.4983	5.28582	2.7485e-06	0.000155311
TR79905|c0_g1	NON-REGENERATING	ANTERIOR REGENERATION	-11.4983	5.28582	2.7485e-06	0.000155311
TR44240|c2_g1	NON-REGENERATING	ANTERIOR REGENERATION	-14.1955	5.28425	2.75377e-06	0.000155311
TR46711|c1_g1	NON-REGENERATING	ANTERIOR REGENERATION	-14.1955	5.28425	2.75377e-06	0.000155311
TR71974|c0_g1	NON-REGENERATING	ANTERIOR REGENERATION	-14.1943	5.28311	2.75906e-06	0.000155311
TR85015|c5_g2	NON-REGENERATING	ANTERIOR REGENERATION	-14.1943	5.28311	2.75906e-06	0.000155311
TR83137|c0_g2	NON-REGENERATING	ANTERIOR REGENERATION	14.1933	5.30989	2.75906e-06	0.000155311
TR42433|c0_g1	NON-REGENERATING	ANTERIOR REGENERATION	-14.1909	5.27967	2.77234e-06	0.000155862
TR83646|c2_g1	NON-REGENERATING	ANTERIOR REGENERATION	-14.1898	5.27853	2.775e-06	0.000155862
TR20648|c0_g1	NON-REGENERATING	ANTERIOR REGENERATION	-14.1852	5.27393	2.79378e-06	0.000156569
TR52755|c0_g2	NON-REGENERATING	ANTERIOR REGENERATION	-14.1852	5.27393	2.79378e-06	0.000156569
TR68897|c2_g2	NON-REGENERATING	ANTERIOR REGENERATION	-14.1818	5.27048	2.80731e-06	0.000157153
TR27949|c0_g1	NON-REGENERATING	ANTERIOR REGENERATION	-14.1772	5.26585	2.82367e-06	0.000157895
TR100553|c2_g3	NON-REGENERATING	ANTERIOR REGENERATION	-14.1761	5.2647	2.82916e-06	0.000158027
TR14240|c0_g1	NON-REGENERATING	ANTERIOR REGENERATION	-14.1726	5.26122	2.84295e-06	0.000158427
TR71454|c1_g1	NON-REGENERATING	ANTERIOR REGENERATION	-14.1715	5.26006	2.84572e-06	0.000158427
TR93698|c3_g1	NON-REGENERATING	ANTERIOR REGENERATION	-11.4732	5.2605	2.84572e-06	0.000158427
TR36668|c0_g1	NON-REGENERATING	ANTERIOR REGENERATION	-14.1703	5.2589	2.85127e-06	0.000158562
TR75945|c3_g1	NON-REGENERATING	ANTERIOR REGENERATION	-14.1692	5.25773	2.85684e-06	0.000158697
TR21449|c0_g1	NON-REGENERATING	ANTERIOR REGENERATION	-14.1669	5.2554	2.86522e-06	0.000158814
TR61259|c1_g1	NON-REGENERATING	ANTERIOR REGENERATION	-14.1669	5.2554	2.86522e-06	0.000158814
TR103701|c0_g1	NON-REGENERATING	ANTERIOR REGENERATION	-14.1645	5.25307	2.87364e-06	0.000159106
TR65891|c0_g1	NON-REGENERATING	ANTERIOR REGENERATION	-11.4651	5.25235	2.87927e-06	0.000159191
TR87541|c0_g1	NON-REGENERATING	ANTERIOR REGENERATION	-14.1622	5.25074	2.88492e-06	0.000159191
TR68591|c0_g1	NON-REGENERATING	ANTERIOR REGENERATION	-14.1622	5.25074	2.88492e-06	0.000159191
TR90385|c0_g1	NON-REGENERATING	ANTERIOR REGENERATION	-14.1611	5.24957	2.88775e-06	0.000159191
TR57836|c0_g1	NON-REGENERATING	ANTERIOR REGENERATION	-14.1587	5.24722	2.89627e-06	0.000159314
TR49400|c0_g1	NON-REGENERATING	ANTERIOR REGENERATION	-14.1587	5.24722	2.89627e-06	0.000159314
TR70905|c2_g3	NON-REGENERATING	ANTERIOR REGENERATION	-14.1552	5.2437	2.91055e-06	0.000159504
TR25068|c0_g1	NON-REGENERATING	ANTERIOR REGENERATION	-14.1529	5.24135	2.92205e-06	0.000159504
TR104447|c0_g2	NON-REGENERATING	ANTERIOR REGENERATION	-14.1529	5.24135	2.92205e-06	0.000159504
TR36438|c0_g1	NON-REGENERATING	ANTERIOR REGENERATION	-11.4547	5.2418	2.92205e-06	0.000159504
TR10351|c0_g1	NON-REGENERATING	ANTERIOR REGENERATION	-14.1517	5.24017	2.92494e-06	0.000159504
TR86670|c1_g1	NON-REGENERATING	ANTERIOR REGENERATION	-14.1517	5.24017	2.92494e-06	0.000159504
TR70412|c1_g1	NON-REGENERATING	ANTERIOR REGENERATION	-14.1517	5.24017	2.92494e-06	0.000159504
TR101657|c0_g1	NON-REGENERATING	ANTERIOR REGENERATION	-14.1517	5.24017	2.92494e-06	0.000159504
TR97452|c1_g2	NON-REGENERATING	ANTERIOR REGENERATION	-14.1494	5.23782	2.93653e-06	0.000159949
TR92729|c1_g1	NON-REGENERATING	ANTERIOR REGENERATION	-14.1482	5.23664	2.93943e-06	0.000159949
TR58922|c0_g1	NON-REGENERATING	ANTERIOR REGENERATION	-11.4488	5.2359	2.94526e-06	0.000160094
TR93662|c0_g2	NON-REGENERATING	ANTERIOR REGENERATION	-14.14	5.22835	2.97466e-06	0.000161161
TR91047|c2_g1	NON-REGENERATING	ANTERIOR REGENERATION	-14.14	5.22835	2.97466e-06	0.000161161
TR102702|c0_g1	NON-REGENERATING	ANTERIOR REGENERATION	-14.1388	5.22716	2.97763e-06	0.000161161
TR104533|c0_g1	NON-REGENERATING	ANTERIOR REGENERATION	-14.1388	5.22716	2.97763e-06	0.000161161
TR90413|c2_g1	NON-REGENERATING	ANTERIOR REGENERATION	-14.1365	5.22478	2.98953e-06	0.000161621
TR24112|c5_g1	NON-REGENERATING	ANTERIOR REGENERATION	-14.1353	5.22359	2.99251e-06	0.000161621
TR3979|c0_g1	NON-REGENERATING	ANTERIOR REGENERATION	-14.1329	5.22121	3.0015e-06	0.000161934
TR69486|c4_g3	NON-REGENERATING	ANTERIOR REGENERATION	-14.1318	5.22001	3.00751e-06	0.000162085
TR33311|c0_g1	NON-REGENERATING	ANTERIOR REGENERATION	-14.127	5.21523	3.0287e-06	0.000163044
TR85415|c1_g1	NON-REGENERATING	ANTERIOR REGENERATION	-14.1258	5.21403	3.03175e-06	0.000163044
TR86493|c0_g2	NON-REGENERATING	ANTERIOR REGENERATION	-14.1246	5.21283	3.03785e-06	0.000163199
TR89482|c4_g2	NON-REGENERATING	ANTERIOR REGENERATION	-14.1234	5.21163	3.04398e-06	0.000163355
TR70486|c0_g1	NON-REGENERATING	ANTERIOR REGENERATION	-14.1211	5.20922	3.0532e-06	0.000163676
TR56120|c0_g1	NON-REGENERATING	ANTERIOR REGENERATION	-14.1187	5.20682	3.06246e-06	0.000163999
TR94028|c3_g2	NON-REGENERATING	ANTERIOR REGENERATION	-14.1175	5.20561	3.06866e-06	0.00016415
TR81344|c0_g1	NON-REGENERATING	ANTERIOR REGENERATION	-14.1163	5.2044	3.07176e-06	0.00016415
TR45874|c0_g1	NON-REGENERATING	ANTERIOR REGENERATION	-14.1079	5.19593	3.1094e-06	0.000165986
TR65050|c0_g1	NON-REGENERATING	ANTERIOR REGENERATION	-14.1067	5.19471	3.11575e-06	0.000166149
TR61248|c0_g1	NON-REGENERATING	ANTERIOR REGENERATION	-14.103	5.19106	3.12849e-06	0.000166443
TR70493|c0_g1	NON-REGENERATING	ANTERIOR REGENERATION	-14.1006	5.18862	3.1413e-06	0.000166443
TR8355|c0_g1	NON-REGENERATING	ANTERIOR REGENERATION	-14.1006	5.18862	3.1413e-06	0.000166443
TR47803|c0_g1	NON-REGENERATING	ANTERIOR REGENERATION	-14.1006	5.18862	3.1413e-06	0.000166443
TR55739|c0_g1	NON-REGENERATING	ANTERIOR REGENERATION	-14.1006	5.18862	3.1413e-06	0.000166443
TR71859|c0_g1	NON-REGENERATING	ANTERIOR REGENERATION	-14.0982	5.18618	3.15097e-06	0.000166443
TR15443|c0_g1	NON-REGENERATING	ANTERIOR REGENERATION	-14.0982	5.18618	3.15097e-06	0.000166443
TR45679|c0_g1	NON-REGENERATING	ANTERIOR REGENERATION	-14.0982	5.18618	3.15097e-06	0.000166443
TR53879|c0_g1	NON-REGENERATING	ANTERIOR REGENERATION	-14.0982	5.18618	3.15097e-06	0.000166443
TR45647|c0_g1	NON-REGENERATING	ANTERIOR REGENERATION	-14.097	5.18496	3.15744e-06	0.000166443
TR44324|c0_g1	NON-REGENERATING	ANTERIOR REGENERATION	-14.097	5.18496	3.15744e-06	0.000166443
TR61259|c0_g1	NON-REGENERATING	ANTERIOR REGENERATION	-14.0933	5.18128	3.1737e-06	0.000167126
TR68768|c1_g1	NON-REGENERATING	ANTERIOR REGENERATION	-14.0897	5.17759	3.18679e-06	0.000167641
TR90516|c4_g2	NON-REGENERATING	ANTERIOR REGENERATION	-14.0885	5.17636	3.19337e-06	0.000167813
TR36645|c0_g1	NON-REGENERATING	ANTERIOR REGENERATION	-14.0872	5.17513	3.19997e-06	0.000167985
TR73856|c0_g1	NON-REGENERATING	ANTERIOR REGENERATION	-14.0848	5.17267	3.20991e-06	0.000168332
TR62024|c0_g1	NON-REGENERATING	ANTERIOR REGENERATION	-14.0824	5.1702	3.21989e-06	0.000168507
TR63193|c2_g1	NON-REGENERATING	ANTERIOR REGENERATION	-14.0824	5.1702	3.21989e-06	0.000168507
TR4920|c0_g1	NON-REGENERATING	ANTERIOR REGENERATION	-14.0799	5.16772	3.23328e-06	0.000169032
TR24115|c0_g1	NON-REGENERATING	ANTERIOR REGENERATION	-14.0787	5.16648	3.23664e-06	0.000169033
TR56985|c0_g1	NON-REGENERATING	ANTERIOR REGENERATION	-14.075	5.16276	3.25351e-06	0.000169589
TR44285|c0_g1	NON-REGENERATING	ANTERIOR REGENERATION	-14.0737	5.16152	3.2603e-06	0.000169589
TR100526|c0_g1	NON-REGENERATING	ANTERIOR REGENERATION	-14.0725	5.16027	3.2637e-06	0.000169589
TR26027|c1_g1	NON-REGENERATING	ANTERIOR REGENERATION	-14.0725	5.16027	3.2637e-06	0.000169589
TR84838|c5_g1	NON-REGENERATING	ANTERIOR REGENERATION	-14.0713	5.15903	3.27052e-06	0.000169589
TR97468|c0_g2	NON-REGENERATING	ANTERIOR REGENERATION	-14.07	5.15778	3.27736e-06	0.000169589
TR27847|c0_g1	NON-REGENERATING	ANTERIOR REGENERATION	-14.07	5.15778	3.27736e-06	0.000169589
TR90291|c1_g2	NON-REGENERATING	ANTERIOR REGENERATION	-10.6451	6.82731	3.28009e-06	0.000169589
TR83950|c2_g1	NON-REGENERATING	ANTERIOR REGENERATION	-14.0688	5.15653	3.28079e-06	0.000169589
TR102692|c0_g1	NON-REGENERATING	ANTERIOR REGENERATION	-14.0688	5.15653	3.28079e-06	0.000169589
TR67452|c0_g2	NON-REGENERATING	ANTERIOR REGENERATION	-14.0676	5.15528	3.28766e-06	0.000169613
TR22584|c0_g1	NON-REGENERATING	ANTERIOR REGENERATION	-14.0663	5.15403	3.29456e-06	0.000169613
TR71632|c1_g1	NON-REGENERATING	ANTERIOR REGENERATION	-14.0663	5.15403	3.29456e-06	0.000169613
TR88896|c1_g1	NON-REGENERATING	ANTERIOR REGENERATION	-14.0651	5.15278	3.29801e-06	0.000169613
TR75944|c1_g1	NON-REGENERATING	ANTERIOR REGENERATION	-14.0651	5.15278	3.29801e-06	0.000169613
TR8047|c0_g1	NON-REGENERATING	ANTERIOR REGENERATION	-14.0626	5.15028	3.30841e-06	0.000169803
TR99269|c3_g1	NON-REGENERATING	ANTERIOR REGENERATION	-14.0626	5.15028	3.30841e-06	0.000169803
TR38485|c0_g1	NON-REGENERATING	ANTERIOR REGENERATION	-14.0614	5.14902	3.31537e-06	0.000169815
TR49024|c0_g1	NON-REGENERATING	ANTERIOR REGENERATION	-14.0614	5.14902	3.31537e-06	0.000169815
TR69437|c0_g1	NON-REGENERATING	ANTERIOR REGENERATION	-14.0601	5.14777	3.32235e-06	0.000170001
TR70917|c4_g1	NON-REGENERATING	ANTERIOR REGENERATION	-14.0589	5.14651	3.32585e-06	0.000170008
TR16077|c0_g1	NON-REGENERATING	ANTERIOR REGENERATION	-14.0576	5.14526	3.33286e-06	0.000170195
TR22297|c0_g1	NON-REGENERATING	ANTERIOR REGENERATION	-14.0564	5.144	3.3399e-06	0.000170211
TR71881|c1_g1	NON-REGENERATING	ANTERIOR REGENERATION	-14.0564	5.144	3.3399e-06	0.000170211
TR23137|c0_g1	NON-REGENERATING	ANTERIOR REGENERATION	-14.0514	5.13895	3.36115e-06	0.000171121
TR5560|c3_g1	NON-REGENERATING	ANTERIOR REGENERATION	-14.0501	5.13769	3.36827e-06	0.000171311
TR89832|c2_g2	NON-REGENERATING	ANTERIOR REGENERATION	-14.0489	5.13642	3.37542e-06	0.000171503
TR9905|c0_g1	NON-REGENERATING	ANTERIOR REGENERATION	-14.0476	5.13516	3.37901e-06	0.000171513
TR101024|c0_g1	NON-REGENERATING	ANTERIOR REGENERATION	-14.0464	5.13389	3.38619e-06	0.000171594
TR58435|c0_g1	NON-REGENERATING	ANTERIOR REGENERATION	-10.7526	7.34041	3.38739e-06	0.000171594
TR67175|c0_g1	NON-REGENERATING	ANTERIOR REGENERATION	-14.0438	5.13135	3.39701e-06	0.000171909
TR93242|c2_g2	NON-REGENERATING	ANTERIOR REGENERATION	-14.0426	5.13008	3.40425e-06	0.000171943
TR95876|c0_g1	NON-REGENERATING	ANTERIOR REGENERATION	-14.0413	5.12881	3.40788e-06	0.000171943
TR68897|c2_g1	NON-REGENERATING	ANTERIOR REGENERATION	-14.0413	5.12881	3.40788e-06	0.000171943
TR104553|c0_g1	NON-REGENERATING	ANTERIOR REGENERATION	-14.0375	5.12499	3.42611e-06	0.000172177
TR40681|c0_g1	NON-REGENERATING	ANTERIOR REGENERATION	-14.0375	5.12499	3.42611e-06	0.000172177
TR55425|c1_g1	NON-REGENERATING	ANTERIOR REGENERATION	-14.0375	5.12499	3.42611e-06	0.000172177
TR97716|c3_g1	NON-REGENERATING	ANTERIOR REGENERATION	-14.0375	5.12499	3.42611e-06	0.000172177
TR79947|c1_g1	NON-REGENERATING	ANTERIOR REGENERATION	-14.0363	5.12371	3.43345e-06	0.000172203
TR81381|c1_g1	NON-REGENERATING	ANTERIOR REGENERATION	-14.0363	5.12371	3.43345e-06	0.000172203
TR5948|c0_g1	NON-REGENERATING	ANTERIOR REGENERATION	-14.035	5.12244	3.4408e-06	0.000172401
TR103749|c0_g1	NON-REGENERATING	ANTERIOR REGENERATION	-14.0337	5.12116	3.44449e-06	0.000172415
TR64419|c1_g1	NON-REGENERATING	ANTERIOR REGENERATION	-14.0325	5.11988	3.45189e-06	0.000172615
TR96598|c0_g1	NON-REGENERATING	ANTERIOR REGENERATION	-14.0299	5.11732	3.46302e-06	0.00017266
TR36645|c2_g1	NON-REGENERATING	ANTERIOR REGENERATION	-14.0299	5.11732	3.46302e-06	0.00017266
TR65955|c0_g1	NON-REGENERATING	ANTERIOR REGENERATION	-14.0299	5.11732	3.46302e-06	0.00017266
TR4189|c0_g1	NON-REGENERATING	ANTERIOR REGENERATION	-14.0261	5.11346	3.4817e-06	0.00017325
TR15392|c0_g1	NON-REGENERATING	ANTERIOR REGENERATION	-14.0261	5.11346	3.4817e-06	0.00017325
TR83625|c0_g2	NON-REGENERATING	ANTERIOR REGENERATION	-14.0223	5.1096	3.50053e-06	0.000174016
TR101710|c9_g1	NON-REGENERATING	ANTERIOR REGENERATION	-14.021	5.10831	3.50811e-06	0.00017405
TR13585|c0_g1	NON-REGENERATING	ANTERIOR REGENERATION	-14.021	5.10831	3.50811e-06	0.00017405
TR46655|c0_g1	NON-REGENERATING	ANTERIOR REGENERATION	-14.0197	5.10702	3.5119e-06	0.000174068
TR95863|c1_g1	NON-REGENERATING	ANTERIOR REGENERATION	-14.0185	5.10573	3.51951e-06	0.00017416
TR21690|c0_g3	NON-REGENERATING	ANTERIOR REGENERATION	-14.0172	5.10443	3.52333e-06	0.00017416
TR75431|c1_g1	NON-REGENERATING	ANTERIOR REGENERATION	-14.0159	5.10314	3.53098e-06	0.00017416
TR16099|c0_g1	NON-REGENERATING	ANTERIOR REGENERATION	-14.0159	5.10314	3.53098e-06	0.00017416
TR85220|c3_g1	NON-REGENERATING	ANTERIOR REGENERATION	-14.0159	5.10314	3.53098e-06	0.00017416
TR101679|c1_g1	NON-REGENERATING	ANTERIOR REGENERATION	-14.0146	5.10184	3.53865e-06	0.000174199
TR81818|c1_g1	NON-REGENERATING	ANTERIOR REGENERATION	-14.0146	5.10184	3.53865e-06	0.000174199
TR29318|c0_g1	NON-REGENERATING	ANTERIOR REGENERATION	-14.012	5.09925	3.55021e-06	0.000174599
TR73053|c3_g1	NON-REGENERATING	ANTERIOR REGENERATION	-14.0095	5.09665	3.56182e-06	0.000175
TR89058|c3_g1	NON-REGENERATING	ANTERIOR REGENERATION	-14.0069	5.09405	3.5774e-06	0.000175446
TR75917|c1_g1	NON-REGENERATING	ANTERIOR REGENERATION	-14.0056	5.09274	3.58131e-06	0.000175446
TR104198|c1_g1	NON-REGENERATING	ANTERIOR REGENERATION	-14.0056	5.09274	3.58131e-06	0.000175446
TR60213|c0_g1	NON-REGENERATING	ANTERIOR REGENERATION	-14.0017	5.08882	3.60095e-06	0.000176068
TR100106|c0_g1	NON-REGENERATING	ANTERIOR REGENERATION	-14.0017	5.08882	3.60095e-06	0.000176068
TR82300|c0_g1	NON-REGENERATING	ANTERIOR REGENERATION	-13.9991	5.08621	3.61282e-06	0.000176307
TR85087|c0_g2	NON-REGENERATING	ANTERIOR REGENERATION	-13.9991	5.08621	3.61282e-06	0.000176307
TR89410|c0_g1	NON-REGENERATING	ANTERIOR REGENERATION	-13.9978	5.08489	3.62076e-06	0.000176354
TR70981|c0_g1	NON-REGENERATING	ANTERIOR REGENERATION	-13.9978	5.08489	3.62076e-06	0.000176354
TR100745|c1_g1	NON-REGENERATING	ANTERIOR REGENERATION	-13.9965	5.08358	3.62873e-06	0.000176573
TR21447|c0_g1	NON-REGENERATING	ANTERIOR REGENERATION	-13.9939	5.08095	3.64073e-06	0.000176817
TR102630|c0_g1	NON-REGENERATING	ANTERIOR REGENERATION	-13.9939	5.08095	3.64073e-06	0.000176817
TR103699|c9_g1	NON-REGENERATING	ANTERIOR REGENERATION	-13.9926	5.07964	3.64877e-06	0.000176867
TR81080|c1_g1	NON-REGENERATING	ANTERIOR REGENERATION	-13.9926	5.07964	3.64877e-06	0.000176867
TR48593|c0_g1	NON-REGENERATING	ANTERIOR REGENERATION	-13.9913	5.07832	3.65279e-06	0.000176893
TR96051|c1_g1	NON-REGENERATING	ANTERIOR REGENERATION	-13.9887	5.07568	3.66897e-06	0.000177419
TR84085|c2_g1	NON-REGENERATING	ANTERIOR REGENERATION	-13.9861	5.07304	3.68117e-06	0.000177419
TR72240|c5_g1	NON-REGENERATING	ANTERIOR REGENERATION	-13.9861	5.07304	3.68117e-06	0.000177419
TR28035|c1_g1	NON-REGENERATING	ANTERIOR REGENERATION	-13.9861	5.07304	3.68117e-06	0.000177419
TR43932|c0_g1	NON-REGENERATING	ANTERIOR REGENERATION	-13.9861	5.07304	3.68117e-06	0.000177419
TR73557|c0_g1	NON-REGENERATING	ANTERIOR REGENERATION	-13.9834	5.07039	3.69344e-06	0.00017784
TR71470|c0_g1	NON-REGENERATING	ANTERIOR REGENERATION	-13.9808	5.06774	3.70576e-06	0.000178264
TR92647|c0_g1	NON-REGENERATING	ANTERIOR REGENERATION	-13.9795	5.06641	3.71401e-06	0.000178491
TR81577|c1_g1	NON-REGENERATING	ANTERIOR REGENERATION	-13.9769	5.06376	3.72644e-06	0.000178919
TR81334|c2_g1	NON-REGENERATING	ANTERIOR REGENERATION	-13.9742	5.06109	3.74311e-06	0.000179379
TR657|c0_g1	NON-REGENERATING	ANTERIOR REGENERATION	-13.9742	5.06109	3.74311e-06	0.000179379
TR97520|c4_g1	NON-REGENERATING	ANTERIOR REGENERATION	-13.9703	5.05709	3.75989e-06	0.000179736
TR29711|c0_g1	NON-REGENERATING	ANTERIOR REGENERATION	-13.9703	5.05709	3.75989e-06	0.000179736
TR79937|c1_g1	NON-REGENERATING	ANTERIOR REGENERATION	-13.9689	5.05575	3.76832e-06	0.000179736
TR38617|c0_g1	NON-REGENERATING	ANTERIOR REGENERATION	-13.9689	5.05575	3.76832e-06	0.000179736
TR69617|c0_g3	NON-REGENERATING	ANTERIOR REGENERATION	-13.9689	5.05575	3.76832e-06	0.000179736
TR63176|c0_g1	NON-REGENERATING	ANTERIOR REGENERATION	-13.9676	5.05441	3.77678e-06	0.000179833
TR37501|c1_g1	NON-REGENERATING	ANTERIOR REGENERATION	-13.9663	5.05307	3.78103e-06	0.000179833
TR83760|c3_g2	NON-REGENERATING	ANTERIOR REGENERATION	-13.9663	5.05307	3.78103e-06	0.000179833
TR97946|c0_g1	NON-REGENERATING	ANTERIOR REGENERATION	-13.9649	5.05173	3.78953e-06	0.000180068
TR35713|c0_g1	NON-REGENERATING	ANTERIOR REGENERATION	-13.9636	5.05038	3.79806e-06	0.000180305
TR77214|c1_g1	NON-REGENERATING	ANTERIOR REGENERATION	-13.9596	5.04635	3.81952e-06	0.000181019
TR26096|c0_g1	NON-REGENERATING	ANTERIOR REGENERATION	-13.9583	5.045	3.82383e-06	0.000181019
TR28013|c0_g1	NON-REGENERATING	ANTERIOR REGENERATION	-13.9583	5.045	3.82383e-06	0.000181019
TR94258|c0_g1	NON-REGENERATING	ANTERIOR REGENERATION	-13.9569	5.04365	3.83248e-06	0.000181258
TR89832|c2_g1	NON-REGENERATING	ANTERIOR REGENERATION	-13.9556	5.0423	3.83682e-06	0.000181294
TR85042|c3_g1	NON-REGENERATING	ANTERIOR REGENERATION	-13.9543	5.04095	3.84551e-06	0.000181366
TR82730|c0_g1	NON-REGENERATING	ANTERIOR REGENERATION	-13.9543	5.04095	3.84551e-06	0.000181366
TR83669|c3_g1	NON-REGENERATING	ANTERIOR REGENERATION	-13.9502	5.03689	3.86737e-06	0.000182058
TR34764|c0_g2	NON-REGENERATING	ANTERIOR REGENERATION	-13.9502	5.03689	3.86737e-06	0.000182058
TR86499|c4_g2	NON-REGENERATING	ANTERIOR REGENERATION	-13.9489	5.03553	3.87617e-06	0.000182198
TR98892|c0_g3	NON-REGENERATING	ANTERIOR REGENERATION	-13.9476	5.03417	3.88058e-06	0.000182198
TR45684|c0_g1	NON-REGENERATING	ANTERIOR REGENERATION	-13.9462	5.03282	3.88942e-06	0.000182198
TR58587|c0_g1	NON-REGENERATING	ANTERIOR REGENERATION	-13.9462	5.03282	3.88942e-06	0.000182198
TR43700|c0_g1	NON-REGENERATING	ANTERIOR REGENERATION	-13.9449	5.03146	3.89829e-06	0.000182198
TR6793|c1_g1	NON-REGENERATING	ANTERIOR REGENERATION	-13.9435	5.03009	3.90274e-06	0.000182198
TR105246|c1_g1	NON-REGENERATING	ANTERIOR REGENERATION	-13.9435	5.03009	3.90274e-06	0.000182198
TR71635|c1_g2	NON-REGENERATING	ANTERIOR REGENERATION	-13.9435	5.03009	3.90274e-06	0.000182198
TR52477|c0_g1	NON-REGENERATING	ANTERIOR REGENERATION	-11.2453	5.03061	3.90274e-06	0.000182198
TR62951|c2_g1	NON-REGENERATING	ANTERIOR REGENERATION	-13.9408	5.02737	3.91613e-06	0.000182318
TR87511|c6_g3	NON-REGENERATING	ANTERIOR REGENERATION	-13.9408	5.02737	3.91613e-06	0.000182318
TR36603|c3_g1	NON-REGENERATING	ANTERIOR REGENERATION	-13.9408	5.02737	3.91613e-06	0.000182318
TR70984|c0_g1	NON-REGENERATING	ANTERIOR REGENERATION	-13.9395	5.026	3.92509e-06	0.000182567
TR90413|c1_g1	NON-REGENERATING	ANTERIOR REGENERATION	-13.9367	5.02327	3.9386e-06	0.000183027
TR100724|c1_g1	NON-REGENERATING	ANTERIOR REGENERATION	-13.9354	5.0219	3.94764e-06	0.000183111
TR85207|c2_g1	NON-REGENERATING	ANTERIOR REGENERATION	-13.9354	5.0219	3.94764e-06	0.000183111
TR79940|c1_g1	NON-REGENERATING	ANTERIOR REGENERATION	-13.9286	5.01503	3.98412e-06	0.000184634
TR71827|c3_g1	NON-REGENERATING	ANTERIOR REGENERATION	-13.9272	5.01365	3.99332e-06	0.000184891
TR73957|c2_g2	NON-REGENERATING	ANTERIOR REGENERATION	-13.9259	5.01227	4.00255e-06	0.000185025
TR24522|c0_g1	NON-REGENERATING	ANTERIOR REGENERATION	-13.9245	5.01089	4.00717e-06	0.000185025
TR36434|c0_g1	NON-REGENERATING	ANTERIOR REGENERATION	-13.9245	5.01089	4.00717e-06	0.000185025
TR19050|c0_g1	NON-REGENERATING	ANTERIOR REGENERATION	-13.9231	5.00951	4.01645e-06	0.000185115
TR34736|c1_g1	NON-REGENERATING	ANTERIOR REGENERATION	-13.9231	5.00951	4.01645e-06	0.000185115
TR51720|c0_g1	NON-REGENERATING	ANTERIOR REGENERATION	-13.9218	5.00813	4.0211e-06	0.000185161
TR65927|c4_g4	NON-REGENERATING	ANTERIOR REGENERATION	-13.919	5.00536	4.03979e-06	0.000185731
TR86687|c7_g1	NON-REGENERATING	ANTERIOR REGENERATION	-13.9176	5.00398	4.04448e-06	0.000185731
TR81333|c2_g1	NON-REGENERATING	ANTERIOR REGENERATION	-13.9176	5.00398	4.04448e-06	0.000185731
TR40561|c0_g1	NON-REGENERATING	ANTERIOR REGENERATION	-13.9163	5.00259	4.05389e-06	0.000185994
TR28535|c0_g1	NON-REGENERATING	ANTERIOR REGENERATION	-11.2166	5.00173	4.06333e-06	0.000186258
TR93760|c0_g1	NON-REGENERATING	ANTERIOR REGENERATION	-13.9121	4.99842	4.07756e-06	0.000186404
TR16556|c0_g1	NON-REGENERATING	ANTERIOR REGENERATION	-13.9121	4.99842	4.07756e-06	0.000186404
TR65967|c0_g1	NON-REGENERATING	ANTERIOR REGENERATION	-13.9121	4.99842	4.07756e-06	0.000186404
TR90513|c2_g1	NON-REGENERATING	ANTERIOR REGENERATION	-13.9094	4.99563	4.09185e-06	0.000186888
TR56847|c0_g1	NON-REGENERATING	ANTERIOR REGENERATION	-13.9066	4.99284	4.10623e-06	0.000187376
TR20601|c1_g1	NON-REGENERATING	ANTERIOR REGENERATION	-13.9052	4.99144	4.11585e-06	0.000187646
TR73592|c1_g1	NON-REGENERATING	ANTERIOR REGENERATION	-13.9024	4.98864	4.13035e-06	0.000188137
TR75397|c1_g1	NON-REGENERATING	ANTERIOR REGENERATION	-13.9011	4.98723	4.14006e-06	0.000188345
TR1765|c0_g1	NON-REGENERATING	ANTERIOR REGENERATION	-13.8997	4.98583	4.14981e-06	0.000188345
TR53878|c0_g1	NON-REGENERATING	ANTERIOR REGENERATION	-13.8997	4.98583	4.14981e-06	0.000188345
TR44259|c2_g1	NON-REGENERATING	ANTERIOR REGENERATION	-13.8997	4.98583	4.14981e-06	0.000188345
TR32395|c0_g1	NON-REGENERATING	ANTERIOR REGENERATION	-13.8955	4.98161	4.17432e-06	0.000189119
TR104800|c0_g1	NON-REGENERATING	ANTERIOR REGENERATION	-13.8955	4.98161	4.17432e-06	0.000189119
TR101673|c0_g1	NON-REGENERATING	ANTERIOR REGENERATION	-13.8927	4.97879	4.18913e-06	0.000189451
TR101691|c0_g1	NON-REGENERATING	ANTERIOR REGENERATION	-13.8927	4.97879	4.18913e-06	0.000189451
TR9890|c0_g2	NON-REGENERATING	ANTERIOR REGENERATION	-13.8913	4.97738	4.19409e-06	0.000189505
TR28329|c0_g1	NON-REGENERATING	ANTERIOR REGENERATION	-13.8871	4.97313	4.21899e-06	0.000190461
TR99193|c1_g1	NON-REGENERATING	ANTERIOR REGENERATION	-13.8857	4.97171	4.22902e-06	0.000190743
TR36465|c0_g1	NON-REGENERATING	ANTERIOR REGENERATION	-13.8843	4.97029	4.23908e-06	0.000191026
TR102687|c2_g1	NON-REGENERATING	ANTERIOR REGENERATION	-13.8815	4.96745	4.25423e-06	0.000191369
TR62937|c0_g1	NON-REGENERATING	ANTERIOR REGENERATION	-13.8815	4.96745	4.25423e-06	0.000191369
TR11731|c1_g1	NON-REGENERATING	ANTERIOR REGENERATION	-13.8801	4.96603	4.26438e-06	0.000191485
TR97990|c0_g1	NON-REGENERATING	ANTERIOR REGENERATION	-13.8801	4.96603	4.26438e-06	0.000191485
TR89904|c3_g1	NON-REGENERATING	ANTERIOR REGENERATION	-13.8786	4.9646	4.26947e-06	0.000191543
TR68763|c0_g3	NON-REGENERATING	ANTERIOR REGENERATION	-13.8758	4.96175	4.28479e-06	0.000191765
TR63739|c1_g1	NON-REGENERATING	ANTERIOR REGENERATION	-11.1776	4.96229	4.28479e-06	0.000191765
TR104095|c0_g1	NON-REGENERATING	ANTERIOR REGENERATION	-13.8744	4.96032	4.29505e-06	0.000191765
TR63996|c0_g1	NON-REGENERATING	ANTERIOR REGENERATION	-13.873	4.95889	4.30535e-06	0.000191765
TR56269|c0_g1	NON-REGENERATING	ANTERIOR REGENERATION	-13.8716	4.95746	4.31051e-06	0.000191765
TR19881|c0_g1	NON-REGENERATING	ANTERIOR REGENERATION	-13.8702	4.95602	4.32086e-06	0.000191765
TR69301|c0_g2	NON-REGENERATING	ANTERIOR REGENERATION	-13.8702	4.95602	4.32086e-06	0.000191765
TR81814|c1_g1	NON-REGENERATING	ANTERIOR REGENERATION	-13.8702	4.95602	4.32086e-06	0.000191765
TR30531|c0_g1	NON-REGENERATING	ANTERIOR REGENERATION	-13.8702	4.95602	4.32086e-06	0.000191765
TR82253|c1_g3	NON-REGENERATING	ANTERIOR REGENERATION	-10.6411	6.25752	4.32279e-06	0.000191765
TR85415|c0_g1	NON-REGENERATING	ANTERIOR REGENERATION	-13.8687	4.95459	4.33125e-06	0.000191765
TR30055|c0_g1	NON-REGENERATING	ANTERIOR REGENERATION	-13.8687	4.95459	4.33125e-06	0.000191765
TR77715|c1_g1	NON-REGENERATING	ANTERIOR REGENERATION	-13.8687	4.95459	4.33125e-06	0.000191765
TR21690|c0_g2	NON-REGENERATING	ANTERIOR REGENERATION	-13.8687	4.95459	4.33125e-06	0.000191765
TR47576|c0_g1	NON-REGENERATING	ANTERIOR REGENERATION	-13.8687	4.95459	4.33125e-06	0.000191765
TR49511|c0_g1	NON-REGENERATING	ANTERIOR REGENERATION	-13.8659	4.95172	4.34691e-06	0.00019229
TR78089|c11_g1	NON-REGENERATING	ANTERIOR REGENERATION	-13.8645	4.95028	4.35739e-06	0.000192417
TR98231|c2_g2	NON-REGENERATING	ANTERIOR REGENERATION	-13.8645	4.95028	4.35739e-06	0.000192417
TR28340|c0_g1	NON-REGENERATING	ANTERIOR REGENERATION	-13.8602	4.94595	4.38377e-06	0.000193142
TR71960|c0_g1	NON-REGENERATING	ANTERIOR REGENERATION	-13.8602	4.94595	4.38377e-06	0.000193142
TR76259|c1_g2	NON-REGENERATING	ANTERIOR REGENERATION	-13.8588	4.94451	4.38907e-06	0.000193142
TR81369|c1_g2	NON-REGENERATING	ANTERIOR REGENERATION	-13.8588	4.94451	4.38907e-06	0.000193142
TR76642|c0_g1	NON-REGENERATING	ANTERIOR REGENERATION	-13.8573	4.94306	4.39971e-06	0.000193442
TR97551|c3_g1	NON-REGENERATING	ANTERIOR REGENERATION	-11.1576	4.94216	4.40504e-06	0.000193508
TR74368|c5_g2	NON-REGENERATING	ANTERIOR REGENERATION	-13.853	4.93871	4.42647e-06	0.000193845
TR64766|c8_g1	NON-REGENERATING	ANTERIOR REGENERATION	-13.853	4.93871	4.42647e-06	0.000193845
TR39864|c1_g1	NON-REGENERATING	ANTERIOR REGENERATION	-13.8516	4.93726	4.43185e-06	0.000193845
TR87515|c0_g1	NON-REGENERATING	ANTERIOR REGENERATION	-13.8516	4.93726	4.43185e-06	0.000193845
TR46699|c0_g1	NON-REGENERATING	ANTERIOR REGENERATION	-13.8516	4.93726	4.43185e-06	0.000193845
TR69503|c2_g1	NON-REGENERATING	ANTERIOR REGENERATION	-13.8501	4.93581	4.44265e-06	0.000194149
TR94758|c0_g1	NON-REGENERATING	ANTERIOR REGENERATION	-13.8487	4.93435	4.45348e-06	0.000194189
TR67499|c2_g1	NON-REGENERATING	ANTERIOR REGENERATION	-13.8487	4.93435	4.45348e-06	0.000194189
TR15368|c0_g1	NON-REGENERATING	ANTERIOR REGENERATION	-13.8473	4.93289	4.45891e-06	0.000194189
TR28857|c0_g1	NON-REGENERATING	ANTERIOR REGENERATION	-13.8473	4.93289	4.45891e-06	0.000194189
TR54724|c0_g1	NON-REGENERATING	ANTERIOR REGENERATION	-13.8429	4.92852	4.48622e-06	0.00019521
TR87180|c1_g2	NON-REGENERATING	ANTERIOR REGENERATION	-13.84	4.92559	4.50272e-06	0.00019576
TR70431|c0_g2	NON-REGENERATING	ANTERIOR REGENERATION	-13.8386	4.92412	4.51377e-06	0.000196072
TR5236|c0_g1	NON-REGENERATING	ANTERIOR REGENERATION	-13.8357	4.92119	4.53043e-06	0.000196458
TR78937|c1_g1	NON-REGENERATING	ANTERIOR REGENERATION	-13.8357	4.92119	4.53043e-06	0.000196458
TR47264|c0_g1	NON-REGENERATING	ANTERIOR REGENERATION	-13.8342	4.91972	4.54158e-06	0.000196773
TR63183|c5_g1	NON-REGENERATING	ANTERIOR REGENERATION	-13.8328	4.91825	4.55278e-06	0.00019709
TR94739|c0_g1	NON-REGENERATING	ANTERIOR REGENERATION	-13.8313	4.91678	4.55839e-06	0.000197164
TR74006|c0_g2	NON-REGENERATING	ANTERIOR REGENERATION	-13.8298	4.9153	4.56965e-06	0.000197482
TR16099|c0_g2	NON-REGENERATING	ANTERIOR REGENERATION	-13.8284	4.91383	4.58095e-06	0.000197541
TR84978|c0_g1	NON-REGENERATING	ANTERIOR REGENERATION	-13.8284	4.91383	4.58095e-06	0.000197541
TR9911|c0_g1	NON-REGENERATING	ANTERIOR REGENERATION	-13.8269	4.91235	4.58662e-06	0.000197541
TR97630|c0_g2	NON-REGENERATING	ANTERIOR REGENERATION	-13.8269	4.91235	4.58662e-06	0.000197541
TR70930|c0_g1	NON-REGENERATING	ANTERIOR REGENERATION	-13.8255	4.91087	4.59798e-06	0.000197694
TR65970|c1_g1	NON-REGENERATING	ANTERIOR REGENERATION	-13.8255	4.91087	4.59798e-06	0.000197694
TR21198|c0_g1	NON-REGENERATING	ANTERIOR REGENERATION	-13.824	4.90939	4.60368e-06	0.000197758
TR75926|c6_g1	NON-REGENERATING	ANTERIOR REGENERATION	-13.8225	4.90791	4.61511e-06	0.000197758
TR71926|c2_g1	NON-REGENERATING	ANTERIOR REGENERATION	-13.8225	4.90791	4.61511e-06	0.000197758
TR57026|c0_g1	NON-REGENERATING	ANTERIOR REGENERATION	-13.8225	4.90791	4.61511e-06	0.000197758
TR75546|c0_g3	NON-REGENERATING	ANTERIOR REGENERATION	-13.8211	4.90642	4.62658e-06	0.000197826
TR41039|c0_g1	NON-REGENERATING	ANTERIOR REGENERATION	-13.8196	4.90494	4.63233e-06	0.000197826
TR36209|c0_g1	NON-REGENERATING	ANTERIOR REGENERATION	-13.8196	4.90494	4.63233e-06	0.000197826
TR75432|c5_g1	NON-REGENERATING	ANTERIOR REGENERATION	-13.8196	4.90494	4.63233e-06	0.000197826
TR59754|c0_g1	NON-REGENERATING	ANTERIOR REGENERATION	-13.8181	4.90345	4.64386e-06	0.000198068
TR73588|c0_g1	NON-REGENERATING	ANTERIOR REGENERATION	-13.8166	4.90196	4.65544e-06	0.000198068
TR69283|c1_g1	NON-REGENERATING	ANTERIOR REGENERATION	-13.8166	4.90196	4.65544e-06	0.000198068
TR85205|c0_g1	NON-REGENERATING	ANTERIOR REGENERATION	-13.8152	4.90047	4.66124e-06	0.000198068
TR83675|c0_g1	NON-REGENERATING	ANTERIOR REGENERATION	-13.8152	4.90047	4.66124e-06	0.000198068
TR5030|c0_g1	NON-REGENERATING	ANTERIOR REGENERATION	-13.8137	4.89898	4.67289e-06	0.000198068
TR72821|c1_g1	NON-REGENERATING	ANTERIOR REGENERATION	-13.8137	4.89898	4.67289e-06	0.000198068
TR43970|c0_g1	NON-REGENERATING	ANTERIOR REGENERATION	-13.8137	4.89898	4.67289e-06	0.000198068
TR88662|c2_g1	NON-REGENERATING	ANTERIOR REGENERATION	-10.9792	6.20092	4.67322e-06	0.000198068
TR104281|c5_g4	NON-REGENERATING	ANTERIOR REGENERATION	-13.8107	4.896	4.69043e-06	0.000198299
TR86443|c0_g1	NON-REGENERATING	ANTERIOR REGENERATION	-13.8107	4.896	4.69043e-06	0.000198299
TR96088|c0_g1	NON-REGENERATING	ANTERIOR REGENERATION	-13.8107	4.896	4.69043e-06	0.000198299
TR69976|c1_g1	NON-REGENERATING	ANTERIOR REGENERATION	-13.8093	4.8945	4.70218e-06	0.000198382
TR75523|c1_g1	NON-REGENERATING	ANTERIOR REGENERATION	-11.111	4.89507	4.70218e-06	0.000198382
TR71901|c0_g1	NON-REGENERATING	ANTERIOR REGENERATION	-13.8078	4.893	4.70808e-06	0.000198382
TR105273|c1_g2	NON-REGENERATING	ANTERIOR REGENERATION	-13.8078	4.893	4.70808e-06	0.000198382
TR101047|c0_g1	NON-REGENERATING	ANTERIOR REGENERATION	-13.8063	4.89151	4.71989e-06	0.000198481
TR91997|c1_g8	NON-REGENERATING	ANTERIOR REGENERATION	13.8046	4.9259	4.72582e-06	0.000198481
TR21473|c1_g1	NON-REGENERATING	ANTERIOR REGENERATION	-13.8048	4.89	4.73176e-06	0.000198481
TR65812|c1_g2	NON-REGENERATING	ANTERIOR REGENERATION	-13.8048	4.89	4.73176e-06	0.000198481
TR65354|c2_g1	NON-REGENERATING	ANTERIOR REGENERATION	-13.8033	4.8885	4.7377e-06	0.000198481
TR920|c0_g1	NON-REGENERATING	ANTERIOR REGENERATION	-13.8033	4.8885	4.7377e-06	0.000198481
TR100075|c2_g1	NON-REGENERATING	ANTERIOR REGENERATION	-13.8018	4.887	4.74963e-06	0.000198481
TR67163|c0_g1	NON-REGENERATING	ANTERIOR REGENERATION	-13.8018	4.887	4.74963e-06	0.000198481
TR29269|c2_g1	NON-REGENERATING	ANTERIOR REGENERATION	-13.8018	4.887	4.74963e-06	0.000198481
TR94175|c11_g1	NON-REGENERATING	ANTERIOR REGENERATION	-13.8018	4.887	4.74963e-06	0.000198481
TR92326|c1_g1	NON-REGENERATING	ANTERIOR REGENERATION	-13.7988	4.88399	4.76761e-06	0.00019874
TR72975|c2_g1	NON-REGENERATING	ANTERIOR REGENERATION	-13.7988	4.88399	4.76761e-06	0.00019874
TR88639|c2_g2	NON-REGENERATING	ANTERIOR REGENERATION	-13.7988	4.88399	4.76761e-06	0.00019874
TR36055|c0_g1	NON-REGENERATING	ANTERIOR REGENERATION	-13.7959	4.88097	4.79175e-06	0.000199341
TR91902|c2_g1	NON-REGENERATING	ANTERIOR REGENERATION	-13.7959	4.88097	4.79175e-06	0.000199341
TR53277|c0_g1	NON-REGENERATING	ANTERIOR REGENERATION	-13.7944	4.87946	4.79781e-06	0.000199341
TR72981|c3_g3	NON-REGENERATING	ANTERIOR REGENERATION	-13.7944	4.87946	4.79781e-06	0.000199341
TR101027|c0_g1	NON-REGENERATING	ANTERIOR REGENERATION	-13.7929	4.87795	4.80997e-06	0.000199519
TR79814|c5_g1	NON-REGENERATING	ANTERIOR REGENERATION	-13.7929	4.87795	4.80997e-06	0.000199519
TR71909|c1_g1	NON-REGENERATING	ANTERIOR REGENERATION	-13.7914	4.87643	4.82217e-06	0.000199535
TR94120|c1_g1	NON-REGENERATING	ANTERIOR REGENERATION	-13.7914	4.87643	4.82217e-06	0.000199535
TR28541|c4_g1	NON-REGENERATING	ANTERIOR REGENERATION	-13.7914	4.87643	4.82217e-06	0.000199535
TR57906|c1_g1	NON-REGENERATING	ANTERIOR REGENERATION	-13.7899	4.87491	4.82829e-06	0.000199625
TR83657|c3_g1	NON-REGENERATING	ANTERIOR REGENERATION	-13.7884	4.8734	4.84056e-06	0.000199643
TR70982|c1_g1	NON-REGENERATING	ANTERIOR REGENERATION	-13.7884	4.8734	4.84056e-06	0.000199643
TR59502|c0_g1	NON-REGENERATING	ANTERIOR REGENERATION	-13.7884	4.8734	4.84056e-06	0.000199643
TR31166|c0_g1	NON-REGENERATING	ANTERIOR REGENERATION	-13.7854	4.87036	4.85906e-06	0.00019987
TR50788|c0_g1	NON-REGENERATING	ANTERIOR REGENERATION	-10.9941	5.66879	4.86651e-06	0.00019987
TR4921|c0_g1	NON-REGENERATING	ANTERIOR REGENERATION	-13.7839	4.86883	4.87145e-06	0.00019987
TR76622|c0_g1	NON-REGENERATING	ANTERIOR REGENERATION	-13.7839	4.86883	4.87145e-06	0.00019987
TR56838|c0_g1	NON-REGENERATING	ANTERIOR REGENERATION	-13.7839	4.86883	4.87145e-06	0.00019987
TR22049|c0_g1	NON-REGENERATING	ANTERIOR REGENERATION	-13.7823	4.86731	4.87767e-06	0.00019987
TR73938|c0_g1	NON-REGENERATING	ANTERIOR REGENERATION	-13.7823	4.86731	4.87767e-06	0.00019987
TR98004|c2_g2	NON-REGENERATING	ANTERIOR REGENERATION	-13.7823	4.86731	4.87767e-06	0.00019987
TR62955|c2_g2	NON-REGENERATING	ANTERIOR REGENERATION	-13.7793	4.86426	4.90264e-06	0.000200568
TR57902|c0_g1	NON-REGENERATING	ANTERIOR REGENERATION	-13.7793	4.86426	4.90264e-06	0.000200568
TR61267|c1_g1	NON-REGENERATING	ANTERIOR REGENERATION	-13.7763	4.8612	4.9215e-06	0.000200853
TR94215|c1_g2	NON-REGENERATING	ANTERIOR REGENERATION	-13.7763	4.8612	4.9215e-06	0.000200853
TR16782|c0_g1	NON-REGENERATING	ANTERIOR REGENERATION	-13.7763	4.8612	4.9215e-06	0.000200853
TR40396|c0_g1	NON-REGENERATING	ANTERIOR REGENERATION	-13.7748	4.85967	4.93413e-06	0.000201044
TR37492|c0_g1	NON-REGENERATING	ANTERIOR REGENERATION	-11.0765	4.86025	4.93413e-06	0.000201044
TR103704|c0_g1	NON-REGENERATING	ANTERIOR REGENERATION	-13.7733	4.85813	4.94046e-06	0.00020114
TR101945|c1_g1	NON-REGENERATING	ANTERIOR REGENERATION	-13.7702	4.85506	4.95954e-06	0.000201754
TR8520|c0_g2	NON-REGENERATING	ANTERIOR REGENERATION	-13.7687	4.85352	4.97232e-06	0.000202112
TR49751|c1_g1	NON-REGENERATING	ANTERIOR REGENERATION	-13.7672	4.85198	4.98514e-06	0.00020247
TR90820|c0_g1	NON-REGENERATING	ANTERIOR REGENERATION	-13.7611	4.8458	5.02393e-06	0.000203882
TR86021|c4_g2	NON-REGENERATING	ANTERIOR REGENERATION	-13.7595	4.84425	5.03695e-06	0.000204083
TR95590|c1_g1	NON-REGENERATING	ANTERIOR REGENERATION	-13.7595	4.84425	5.03695e-06	0.000204083
TR93683|c8_g1	NON-REGENERATING	ANTERIOR REGENERATION	-13.758	4.8427	5.05003e-06	0.000204123
TR82891|c1_g1	NON-REGENERATING	ANTERIOR REGENERATION	-13.758	4.8427	5.05003e-06	0.000204123
TR47523|c2_g1	NON-REGENERATING	ANTERIOR REGENERATION	-11.0597	4.8433	5.05003e-06	0.000204123
TR103701|c0_g2	NON-REGENERATING	ANTERIOR REGENERATION	-13.7565	4.84115	5.05659e-06	0.000204225
TR21495|c0_g1	NON-REGENERATING	ANTERIOR REGENERATION	-13.7549	4.8396	5.06975e-06	0.000204593
TR102968|c0_g1	NON-REGENERATING	ANTERIOR REGENERATION	-13.7503	4.83493	5.10286e-06	0.000205543
TR75381|c0_g1	NON-REGENERATING	ANTERIOR REGENERATION	-13.7488	4.83337	5.10952e-06	0.000205543
TR14997|c0_g1	NON-REGENERATING	ANTERIOR REGENERATION	-13.7488	4.83337	5.10952e-06	0.000205543
TR76640|c0_g2	NON-REGENERATING	ANTERIOR REGENERATION	-13.7488	4.83337	5.10952e-06	0.000205543
TR26196|c0_g1	NON-REGENERATING	ANTERIOR REGENERATION	-13.7472	4.8318	5.12289e-06	0.000205916
TR20638|c0_g1	NON-REGENERATING	ANTERIOR REGENERATION	-13.7441	4.82867	5.14303e-06	0.000206398
TR105479|c5_g1	NON-REGENERATING	ANTERIOR REGENERATION	-13.7441	4.82867	5.14303e-06	0.000206398
TR43110|c4_g1	NON-REGENERATING	ANTERIOR REGENERATION	-13.7426	4.82711	5.15652e-06	0.000206776
TR22568|c0_g1	NON-REGENERATING	ANTERIOR REGENERATION	-13.741	4.82554	5.17007e-06	0.000206935
TR3122|c0_g1	NON-REGENERATING	ANTERIOR REGENERATION	-13.741	4.82554	5.17007e-06	0.000206935
TR93964|c1_g1	NON-REGENERATING	ANTERIOR REGENERATION	-13.7395	4.82397	5.17686e-06	0.000206935
TR65883|c0_g1	NON-REGENERATING	ANTERIOR REGENERATION	-13.7395	4.82397	5.17686e-06	0.000206935
TR65813|c1_g3	NON-REGENERATING	ANTERIOR REGENERATION	-13.7379	4.8224	5.19049e-06	0.000207153
TR81225|c0_g1	NON-REGENERATING	ANTERIOR REGENERATION	-13.7379	4.8224	5.19049e-06	0.000207153
TR101690|c1_g1	NON-REGENERATING	ANTERIOR REGENERATION	-13.7363	4.82082	5.20417e-06	0.000207372
TR1150|c0_g1	NON-REGENERATING	ANTERIOR REGENERATION	-13.7363	4.82082	5.20417e-06	0.000207372
TR90827|c0_g1	NON-REGENERATING	ANTERIOR REGENERATION	-13.7332	4.81767	5.2248e-06	0.000207703
[truncated: 49,335 more rows]

## Sheet: Table S4
Table S4. Results of differential expression analysis, comparison PxN.
[truncated: 39,806 more rows]

[truncated: 2 more sheets: Table S5, Table S6]
