# Supplementary material for: Comparative transcriptomics in Syllidae (Annelida) indicates that posterior regeneration and regular growth are comparable, while anterior regeneration is a distinct process
Source: BMC Genomics. 2019 Nov 14;20:855. doi: 10.1186/s12864-019-6223-y (PMC6854643; doi:10.1186/s12864-019-6223-y)
Supplement: Supplementary file 3 — Additional file 3. Differential gene expression and functional enrichment results for Syllis gracilis. [file 12864_2019_6223_MOESM3_ESM.xlsx]

## Sheet: Table S7
Table S7. DE results of differential expression analysis for Syllis gracilis. Values of Trinity genes represented by centred log2(fpkm+1). Overall results, AxPxN. (FDR>0.001).
Trinity gene	NON-REGENERATING	POSTERIOR REGENERATION	ANTERIOR REGENERATION
TR84613|c0_g1	-1.17142	-1.17142	2.34283
TR105596|c2_g1	-1.30886	-1.30886	2.61771
TR107470|c1_g1	-1.05445	-1.05445	2.10889
TR66397|c0_g1	-0.866994	-0.866994	1.73399
TR141916|c1_g2	-1.89146	-1.86714	3.75859
TR122256|c2_g1	-1.27213	-1.27213	2.54426
TR123846|c0_g1	-1.54662	-1.57377	3.12039
TR78335|c2_g1	-1.54349	-1.54349	3.08698
TR141910|c4_g1	-0.883129	-0.883129	1.76626
TR66896|c2_g1	-1.3157	-1.3157	2.6314
TR116262|c1_g1	-1.57678	-1.54516	3.12195
TR80428|c0_g1	-1.65274	-1.63981	3.29254
TR150911|c2_g1	-0.83724	-0.83724	1.67448
TR113367|c0_g1	-1.70575	-1.70575	3.41149
TR47501|c1_g2	-2.01664	-3.02444	5.04109
TR118969|c2_g1	-1.31495	-1.31495	2.62991
TR132256|c0_g1	-1.07049	-1.07049	2.14099
TR50551|c0_g1	-1.44702	-1.32667	2.77369
TR150832|c0_g1	-1.20116	-1.20116	2.40232
TR84604|c6_g2	-1.29834	-1.29834	2.59667
TR162783|c0_g1	-2.22587	-2.25869	4.48457
TR97294|c0_g1	-1.32435	-1.32435	2.64871
TR82643|c3_g1	-1.21021	-1.21021	2.42043
TR129857|c3_g1	-0.925017	-0.925017	1.85003
TR125833|c1_g1	-2.23558	-2.2942	4.52979
TR81906|c0_g1	-0.994802	-0.994802	1.9896
TR92071|c0_g1	-1.05617	-1.04324	2.09942
TR62508|c2_g1	-1.39184	-1.35481	2.74665
TR71087|c0_g1	-1.4608	-1.4608	2.92159
TR46334|c0_g1	-1.08112	-1.08112	2.16224
TR79863|c1_g2	-2.68476	-2.67637	5.36113
TR104854|c2_g1	-0.965322	-0.941002	1.90632
TR67631|c0_g1	-1.39484	-1.39484	2.78968
TR85764|c8_g1	-1.02352	-1.02352	2.04704
TR16077|c0_g1	-2.65024	-2.72057	5.37081
TR67772|c0_g1	-2.15604	-2.0251	4.18114
TR104065|c3_g1	-0.944297	-0.944297	1.88859
TR114932|c1_g1	-1.20331	-1.14257	2.34587
TR72461|c1_g1	-0.961207	-0.961207	1.92241
TR151474|c1_g1	-0.881285	-0.881285	1.76257
TR108533|c0_g1	-2.41956	-2.52695	4.94651
TR103064|c0_g1	-1.57874	-1.57874	3.15748
TR97001|c0_g1	-1.30031	-1.30031	2.60061
TR113725|c1_g1	-1.20577	-1.16873	2.3745
TR72550|c2_g1	-0.994023	-1.00838	2.0024
TR97708|c4_g1	-1.4803	-1.4803	2.96059
TR109369|c0_g1	-1.40783	-1.40783	2.81567
TR51563|c0_g1	-1.188	-1.188	2.37601
TR154966|c0_g1	-0.997448	-0.960417	1.95786
TR45831|c1_g2	-1.33766	-1.35201	2.68967
TR110513|c1_g1	-1.36699	-1.39414	2.76112
TR120873|c3_g1	-1.12921	-1.12921	2.25843
TR54035|c1_g1	-0.8775	-0.8775	1.755
TR76160|c0_g1	-1.15585	-1.15585	2.31169
TR80451|c1_g1	-1.71243	-1.71243	3.42487
TR71325|c4_g1	2.14296	1.43043	-3.5734
TR77649|c0_g1	-1.77484	-1.75236	3.5272
TR79824|c1_g1	-1.39387	-1.36955	2.76342
TR50703|c1_g2	-0.857306	-0.857306	1.71461
TR46852|c2_g1	-1.11043	-1.11043	2.22085
TR90110|c3_g1	-1.55973	-1.55973	3.11947
TR47531|c1_g1	-1.02762	-1.02762	2.05525
TR86410|c0_g1	-1.39386	-1.39386	2.78772
TR91598|c2_g1	-1.365	-1.365	2.73
TR91220|c1_g1	-1.17192	-1.17192	2.34384
TR73365|c0_g1	-1.12921	-1.12921	2.25843
TR49109|c0_g1	-1.17994	-1.19429	2.37423
TR57386|c0_g1	-1.15915	-1.13483	2.29398
TR87468|c2_g3	-1.88534	-1.84831	3.73366
TR66710|c0_g1	-1.32866	-1.31574	2.6444
TR62566|c1_g1	-1.36087	-1.36087	2.72174
TR93945|c9_g1	-1.62879	-1.65595	3.28474
TR94045|c0_g1	-1.50907	-1.53623	3.0453
TR41140|c0_g1	-2.73792	-2.69374	5.43165
TR36581|c0_g1	-3.08394	-3.43194	6.51588
TR76211|c1_g1	-1.0774	-1.0774	2.1548
TR47301|c0_g1	-1.36189	-1.37624	2.73813
TR85693|c0_g2	-1.27128	-1.27128	2.54255
TR103602|c0_g1	-0.831045	-0.831045	1.66209
TR57294|c0_g1	-1.45742	-1.45742	2.91484
TR65652|c0_g1	-0.899628	-0.899628	1.79926
TR62543|c2_g1	-0.906759	-0.906759	1.81352
TR75322|c0_g1	-1.75304	-1.78019	3.53323
TR153660|c0_g2	-1.37753	-1.35321	2.73074
TR48766|c1_g1	-1.05746	-1.04454	2.102
TR77170|c0_g1	-2.38563	-2.36489	4.75053
TR66485|c0_g1	-1.395	-1.39642	2.79142
TR57018|c0_g2	-0.955582	-0.982736	1.93832
TR95784|c2_g1	-1.2413	-1.2413	2.48259
TR116050|c2_g1	-1.11508	-1.11508	2.23017
TR59168|c0_g1	-1.04986	-1.04986	2.09972
TR72229|c1_g1	-1.6239	-1.6239	3.2478
TR58094|c0_g1	-0.925017	-0.925017	1.85003
TR88249|c0_g1	-2.93965	-2.93965	5.8793
TR63238|c0_g1	-1.61667	-1.61667	3.23333
TR69702|c0_g1	-2.01586	-2.01586	4.03172
TR160098|c1_g1	-1.41874	-1.39442	2.81316
TR67112|c0_g1	-1.73085	-1.73085	3.4617
TR74147|c2_g1	-1.111	-1.111	2.222
TR91062|c0_g1	-1.71961	-1.68258	3.40219
TR111529|c0_g1	-1.66993	-1.66993	3.33986
TR77748|c0_g1	-0.860209	-0.860209	1.72042
TR97218|c0_g1	-2.12293	-2.11454	4.23746
TR107050|c2_g1	-1.52399	-1.52399	3.04799
TR85352|c2_g1	-1.33576	-1.33576	2.67152
TR59217|c0_g1	-1.3808	-1.3808	2.76161
TR132316|c1_g1	-1.31037	-1.31037	2.62074
TR62040|c2_g1	-1.07555	-1.07555	2.15111
TR57834|c0_g1	-1.8687	-1.8687	3.73739
TR89705|c1_g2	-0.908508	-0.908508	1.81702
TR86037|c4_g1	-1.2783	-1.2783	2.55661
TR71287|c1_g1	-1.37917	-1.37917	2.75834
TR91754|c5_g6	-1.17199	-1.08657	2.25856
TR51872|c0_g1	-1.21818	-1.21818	2.43637
TR51213|c5_g2	-1.17142	-1.17142	2.34283
TR71735|c0_g1	-2.43756	-2.56849	5.00605
TR82390|c0_g1	-3.3047	-3.33281	6.63751
TR58662|c0_g1	-2.14608	-2.10905	4.25514
TR51197|c8_g1	-1.36365	-1.36365	2.72729
TR79848|c3_g1	-1.36192	-1.36192	2.72384
TR86815|c2_g2	3.21296	-0.814237	-2.39872
TR114898|c2_g1	-1.231	-1.231	2.46199
TR104177|c0_g1	-1.41705	-1.38002	2.79707
TR145831|c3_g3	-1.83869	-1.75327	3.59196
TR27478|c0_g1	6.74154	-3.45344	-3.2881
TR136552|c1_g2	-1.52667	-1.52667	3.05335
TR112209|c0_g2	-2.8543	-3.00891	5.86321
TR81540|c2_g1	-1.04594	-1.04594	2.09189
TR29737|c0_g2	-1.15424	-1.15424	2.30847
TR51254|c3_g1	-1.15793	-1.15793	2.31586
TR77739|c2_g1	-0.980039	-0.994394	1.97443
TR120045|c6_g1	-2.14603	-2.14603	4.29205
TR106059|c3_g1	-1.20404	-1.20404	2.40808
TR116195|c0_g1	-0.850654	-0.837727	1.68838
TR72158|c0_g2	-1.87501	-1.87501	3.75002
TR84634|c1_g1	-1.16472	-1.16472	2.32944
TR69747|c0_g1	-2.52832	-2.61031	5.13864
TR92250|c0_g1	-1.51662	-1.53098	3.0476
TR127161|c0_g1	-3.0456	-2.86927	5.91487
TR102882|c4_g3	-1.13533	-1.13533	2.27066
TR91758|c5_g1	-1.30714	-1.27011	2.57726
TR91053|c1_g1	-1.26245	-1.27668	2.53913
TR111732|c0_g1	-2.82918	-3.01956	5.84874
TR117954|c1_g1	-0.954844	-0.954844	1.90969
TR83690|c1_g1	-2.55234	-2.55234	5.10469
TR67064|c0_g1	-1.6087	-1.6087	3.21739
TR63421|c4_g1	-1.8435	-1.83354	3.67704
TR145303|c0_g1	-1.74678	-1.751	3.49778
TR92224|c0_g1	-1.24693	-1.2099	2.45683
TR59775|c1_g1	-2.62732	-3.07198	5.6993
TR94968|c0_g1	-1.80706	-1.83421	3.64126
TR125158|c0_g1	1.12093	-4.5253	3.40437
TR80254|c0_g1	-1.27418	-1.27418	2.54835
TR12642|c0_g1	-2.3043	-2.3043	4.60861
TR101595|c1_g1	-0.828991	-0.828991	1.65798
TR113409|c1_g1	-2.47479	-2.41977	4.89456
TR54989|c2_g7	-1.77495	-1.77495	3.5499
TR50556|c0_g1	0.741893	2.10945	-2.85134
TR82810|c0_g1	-1.36466	-1.36466	2.72932
TR73164|c2_g1	-1.12976	-1.12976	2.25953
TR106358|c1_g1	-1.39546	-1.35843	2.75388
TR79706|c2_g1	-1.07179	-1.07179	2.14358
TR63421|c5_g1	-1.09032	-1.10468	2.195
TR80907|c7_g1	-1.23683	-1.23683	2.47367
TR12037|c0_g1	-1.46527	-1.46527	2.93054
TR48766|c2_g1	-1.12921	-1.12921	2.25843
TR21679|c0_g1	-1.06737	-1.06737	2.13474
TR125855|c0_g2	-0.941793	-0.941793	1.88359
TR97069|c1_g1	-1.39976	-1.3898	2.78956
TR50688|c0_g1	-1.27523	-1.28958	2.56481
TR116223|c0_g1	-1.54947	-1.56382	3.11329
TR86921|c3_g1	-1.33146	-1.29443	2.62589
TR110310|c2_g1	-1.44244	-1.42952	2.87196
TR55358|c0_g1	-1.81049	-1.85174	3.66223
TR155036|c1_g1	-2.23096	-2.25812	4.48908
TR33162|c0_g1	-2.85374	-2.85374	5.70748
TR56550|c0_g2	-1.9084	-1.80005	3.70845
TR47467|c0_g1	-1.84473	-1.83485	3.67957
TR123615|c9_g1	-1.3288	-1.3288	2.65761
TR98023|c0_g1	-1.90279	-1.91715	3.81994
TR116074|c0_g1	-2.78976	-2.76902	5.55879
TR44019|c0_g1	-2.16899	-2.16899	4.33798
TR58114|c0_g1	-0.932614	-0.932614	1.86523
TR116437|c3_g4	-3.2568	-2.93372	6.19052
TR93598|c0_g3	-1.18207	-1.18207	2.36414
TR89148|c0_g1	-1.45158	-1.47874	2.93032
TR141347|c4_g1	-1.38148	-1.38148	2.76297
TR119972|c6_g1	-1.73895	-0.183624	1.92257
TR108916|c0_g1	-1.09989	-1.09989	2.19979
TR93613|c0_g1	-1.21661	-1.21804	2.43465
TR64008|c0_g1	-1.76249	-1.78964	3.55213
TR93980|c0_g1	-1.56254	-1.5769	3.13944
TR66941|c2_g1	-0.898739	-0.898739	1.79748
TR78408|c3_g1	-1.27644	-1.26351	2.53995
TR7290|c0_g1	-1.89177	-1.89177	3.78354
TR108703|c0_g1	-1.62451	-1.62451	3.24901
TR88310|c0_g2	-2.00032	-2.04156	4.04188
TR59939|c0_g1	-1.73197	-1.73197	3.46393
TR74010|c0_g1	-1.82738	-1.82738	3.65476
TR134045|c4_g1	-1.10223	-1.10223	2.20447
TR135106|c0_g1	5.69605	-2.84803	-2.84803
TR89343|c0_g1	-1.24217	-1.24217	2.48434
TR100392|c4_g1	-1.22096	-1.22096	2.44193
TR47764|c0_g1	-1.58065	-1.59501	3.17566
TR74581|c1_g1	-1.38596	-1.41311	2.79907
TR118544|c0_g1	-2.0459	-2.1398	4.18571
TR49736|c7_g2	-1.45911	-1.45911	2.91822
TR40345|c0_g1	-1.96897	-1.96058	3.92955
TR88493|c2_g1	-1.09212	-1.09212	2.18423
TR92239|c0_g1	-1.80735	-1.78303	3.59038
TR79888|c4_g1	-1.16384	-1.15091	2.31475
TR161337|c0_g1	-4.09941	-3.58808	7.68749
TR66012|c0_g1	-1.56374	-1.59323	3.15697
TR50582|c2_g1	-1.09573	-1.09573	2.19145
TR64522|c0_g2	-1.7777	-1.7777	3.5554
TR61242|c0_g1	-0.986652	-0.986652	1.9733
TR103231|c0_g3	-4.78288	1.09677	3.68611
TR89804|c0_g1	-2.10218	-2.09221	4.19439
TR82828|c6_g1	-1.27563	-1.28998	2.56561
TR121985|c0_g1	-1.44659	-1.44659	2.89319
TR58437|c0_g1	-0.958003	-0.958003	1.91601
TR68572|c0_g1	-1.10085	-1.11521	2.21607
TR80454|c3_g1	-1.02358	-1.03794	2.06152
TR79292|c0_g1	-1.46415	-1.46415	2.9283
TR55405|c2_g2	-1.86866	-0.257976	2.12664
TR99645|c0_g1	-1.26331	-1.26331	2.52663
TR105563|c0_g1	2.47217	1.51007	-3.98224
TR114653|c0_g1	-1.86241	-1.86241	3.72483
TR147730|c3_g1	-1.12811	-1.12811	2.25622
TR142847|c0_g1	-1.99195	-1.99195	3.98391
TR103298|c11_g1	-1.16527	-1.16527	2.33055
TR143963|c5_g2	-0.915509	-0.915509	1.83102
TR61829|c2_g1	-1.11233	-1.12668	2.23901
TR104027|c2_g1	-1.35323	-1.35323	2.70647
TR116182|c0_g2	-2.70221	-2.75602	5.45823
TR78380|c2_g1	-1.54467	-1.54467	3.08934
TR49744|c2_g1	-1.26545	-1.27981	2.54526
TR116522|c0_g1	-1.4125	-1.4125	2.82499
TR141861|c1_g1	-1.22385	-1.26509	2.48894
TR127255|c1_g1	0.343407	2.34846	-2.69186
TR71353|c0_g1	-1.74022	-1.69604	3.43627
TR80864|c0_g2	-1.18404	-1.18404	2.36809
TR50912|c2_g1	-1.21312	-1.2002	2.41332
TR98935|c1_g1	-1.00072	-1.00072	2.00144
TR80700|c0_g1	-1.34474	-1.33182	2.67656
TR116428|c0_g1	-1.17398	-1.17398	2.34795
TR58799|c0_g1	-0.826841	-0.826841	1.65368
TR107052|c4_g2	-1.30962	-1.27435	2.58397
TR93541|c0_g1	-1.00431	-1.00431	2.00862
TR48771|c0_g1	-1.34086	-1.35521	2.69607
TR58666|c0_g1	-2.71705	-2.78469	5.50174
TR54852|c0_g1	-2.1052	-2.04446	4.14966
TR109656|c0_g1	-1.32435	-1.32435	2.64871
TR73023|c2_g1	-1.31763	-1.33563	2.65326
TR51243|c1_g1	-1.20489	-1.21925	2.42414
TR77585|c0_g1	-1.29536	-1.3366	2.63195
TR116383|c0_g1	-2.35016	-2.35158	4.70174
TR72154|c0_g1	-1.57575	-1.55143	3.12718
TR56302|c0_g1	-1.7404	-1.78164	3.52203
TR47431|c0_g1	-1.13284	-1.10852	2.24136
TR106675|c6_g3	-2.96744	-0.295282	3.26272
TR55792|c0_g1	-2.24508	-2.10234	4.34741
TR55742|c0_g2	-1.13091	-1.13091	2.26182
TR80576|c0_g1	-1.05835	-1.05835	2.1167
TR158082|c1_g2	-1.47814	-1.47814	2.95629
TR112835|c3_g1	-1.54018	-1.54018	3.08035
TR28229|c0_g2	-1.95881	-1.95881	3.91761
TR81870|c0_g1	-1.21027	-1.19734	2.40762
TR95969|c1_g1	-1.32196	-1.28493	2.60689
TR108667|c5_g1	-1.35543	-1.36978	2.72521
TR123165|c0_g2	2.46875	2.41387	-4.88262
TR110416|c0_g1	-1.55515	-1.55515	3.1103
TR112588|c0_g1	-1.44242	-1.46957	2.91199
TR80080|c0_g1	-1.29756	-1.29756	2.59512
TR79596|c2_g1	-1.56107	-1.58823	3.1493
TR136714|c1_g1	-1.1943	-1.18137	2.37568
TR52199|c4_g1	-1.24861	-1.27576	2.52436
TR64029|c0_g2	-1.19924	-1.2136	2.41284
TR63209|c1_g1	-1.46568	-1.49283	2.95851
TR108691|c5_g1	-1.41096	-1.41096	2.82193
TR135839|c2_g1	-1.03964	-1.054	2.09364
TR97744|c8_g1	-1.50546	-1.50546	3.01093
TR82234|c0_g1	-1.8432	-1.8432	3.6864
TR47297|c0_g1	-1.27952	-1.27952	2.55903
TR12143|c0_g1	-2.68918	-2.66844	5.35762
TR108806|c0_g1	-1.06783	-1.08219	2.15002
TR51569|c1_g1	-1.04122	-1.04122	2.08244
TR147002|c2_g4	-1.6132	-1.6132	3.2264
TR119111|c0_g1	-0.819461	-0.819461	1.63892
TR72983|c5_g1	-1.01718	-1.01718	2.03436
TR112711|c7_g2	-2.74626	-2.74626	5.49251
TR80282|c0_g1	-0.98591	-0.98591	1.97182
TR68559|c0_g1	-1.08543	-1.0725	2.15793
TR116437|c6_g1	-3.08286	-3.20289	6.28575
TR91067|c0_g1	-1.26584	-1.26584	2.53169
TR91230|c0_g1	-1.17264	-1.15972	2.33236
TR98588|c0_g1	-1.11276	-1.11276	2.22552
TR100879|c0_g1	-1.45261	-1.45261	2.90522
TR62666|c0_g1	-1.36534	-1.36534	2.73067
TR123545|c2_g2	-1.09867	-1.09867	2.19734
TR113722|c2_g1	-1.12306	-1.12306	2.24612
TR53446|c0_g1	-1.17752	-1.17752	2.35504
TR153353|c0_g1	-1.52203	-1.52203	3.04406
TR117716|c0_g1	-1.82525	-1.82668	3.65193
TR36607|c0_g1	-1.8432	-1.8432	3.6864
TR101392|c0_g2	-1.07179	-1.07179	2.14358
TR90739|c0_g1	-3.0989	-3.05118	6.15008
TR71115|c15_g1	-1.46287	-1.47722	2.94009
TR120396|c0_g1	-1.11637	-1.07934	2.19571
TR66290|c0_g1	-1.5985	-1.5985	3.197
TR102016|c0_g1	-0.850382	-0.850382	1.70076
TR116021|c0_g1	-1.28911	-1.27618	2.56529
TR111142|c1_g1	-1.34757	-1.37472	2.7223
TR85867|c1_g1	-1.6367	-1.6367	3.27341
TR84653|c1_g1	-1.23055	-1.18092	2.41146
TR45064|c0_g1	-2.21876	-2.33778	4.55654
TR114207|c0_g1	-1.62734	-1.6417	3.26904
TR67090|c0_g1	-0.956704	-0.943777	1.90048
TR58012|c0_g1	-1.54775	-1.5749	3.12265
TR65660|c0_g1	-1.52511	-1.56635	3.09146
TR159529|c8_g1	-0.8896	-0.8896	1.7792
TR94809|c0_g1	-1.55733	-1.58448	3.14181
TR104885|c0_g1	-1.29914	-1.29914	2.59829
TR160128|c1_g2	-1.56896	-1.58331	3.15227
TR71115|c15_g2	-1.54503	-1.57219	3.11722
TR81854|c1_g1	-1.45739	3.3358	-1.87841
TR103430|c0_g1	-1.30992	-1.32428	2.6342
TR68296|c0_g1	-1.41032	-1.41032	2.82065
TR51171|c4_g2	-1.23078	-1.21786	2.44864
TR86056|c0_g1	-1.36338	-1.39054	2.75392
TR49980|c0_g1	-1.31075	-1.31075	2.6215
TR106678|c4_g1	-1.22554	-1.22554	2.45107
TR120884|c0_g2	-0.757142	-0.757142	1.51428
TR62123|c0_g1	-0.982867	-0.982867	1.96573
TR74551|c0_g2	-1.24787	-1.24787	2.49575
TR49990|c0_g1	-1.49213	-1.46945	2.96158
TR82274|c0_g1	-1.35811	-1.35811	2.71622
TR127764|c5_g1	-1.48164	-1.48164	2.96329
TR101020|c0_g1	-1.10755	-1.10755	2.2151
TR62554|c0_g1	-1.13146	-1.13146	2.26292
TR87703|c1_g1	-1.27046	-1.27046	2.54091
TR125884|c0_g1	-1.20215	-1.20215	2.40429
TR167233|c0_g1	-1.64404	-1.64404	3.28807
TR96392|c0_g1	-1.36466	-1.36466	2.72932
TR29737|c0_g1	-1.72446	-1.73882	3.46328
TR108795|c0_g1	-1.15324	-1.14031	2.29355
TR47281|c0_g1	-1.18703	-1.18703	2.37405
TR54711|c0_g1	-1.67963	-1.67963	3.35925
TR60533|c0_g1	-0.974044	-0.988399	1.96244
TR83415|c0_g1	-1.3689	-1.30816	2.67707
TR67682|c2_g1	-1.34866	-1.34866	2.69731
TR50723|c0_g1	-1.29697	-1.31133	2.6083
TR91249|c0_g1	-0.856335	-0.856335	1.71267
TR78737|c0_g1	-1.53114	-1.53397	3.06511
TR83739|c2_g1	-0.973685	-0.973685	1.94737
TR79665|c7_g1	-0.815242	-0.815242	1.63048
TR57334|c0_g1	-1.81464	-1.77761	3.59224
TR150153|c1_g2	-1.68264	-1.68264	3.36529
TR17581|c0_g1	-1.58158	-1.58158	3.16317
TR112257|c0_g1	-1.46985	-1.52365	2.9935
TR65292|c0_g1	-1.24481	-1.24481	2.48963
TR86954|c0_g1	-1.93077	-1.90809	3.83886
TR127053|c1_g1	-1.57298	-1.53595	3.10892
TR62086|c1_g1	-1.27749	-1.27749	2.55499
TR158251|c0_g1	-1.42684	-1.42684	2.85367
TR79743|c0_g1	-1.27749	-1.27749	2.55499
TR62526|c0_g1	-1.73541	-1.68578	3.42119
TR118955|c1_g2	-0.99187	-1.00623	1.9981
TR38726|c0_g1	-1.62311	-1.62311	3.24622
TR86922|c13_g1	4.08799	-0.189764	-3.89822
TR45856|c1_g1	-1.79319	-1.78322	3.57641
TR53507|c0_g1	-0.881285	-0.881285	1.76257
TR67169|c1_g1	-1.39677	-1.39677	2.79353
TR825|c0_g1	-2.67535	-2.78437	5.45972
TR107067|c0_g1	-1.40502	-1.40502	2.81004
TR50604|c4_g1	-1.46582	-1.46582	2.93164
TR98848|c0_g1	-2.39954	-2.2568	4.65634
TR53567|c0_g1	-1.69551	-1.65848	3.35399
TR58052|c3_g1	-0.990218	-0.977292	1.96751
TR78924|c3_g1	-1.02218	-1.03653	2.05871
TR98447|c0_g1	-1.59235	-1.59235	3.1847
TR60510|c4_g1	-1.15775	-1.1721	2.32985
TR94504|c0_g1	-3.06198	-2.92928	5.99126
TR145057|c2_g1	-1.04523	-1.04523	2.09047
TR92111|c0_g1	-1.0379	-1.0379	2.0758
TR54989|c1_g1	-1.86786	-1.86786	3.73571
TR136268|c1_g1	-1.20018	-1.18725	2.38743
TR117604|c0_g1	-1.29834	-1.29834	2.59667
TR51115|c5_g2	-1.19926	-1.19926	2.39851
TR68578|c0_g1	-1.97698	-1.9306	3.90757
TR64249|c0_g1	-1.84944	-1.81241	3.66184
TR62356|c0_g1	-1.01724	-1.00431	2.02155
TR120983|c0_g1	-1.21021	-1.21021	2.42043
TR111424|c0_g1	-1.35427	-1.35427	2.70854
TR107517|c1_g1	-0.91644	-0.91644	1.83288
TR18716|c0_g1	-1.75151	-1.74163	3.49314
TR55913|c1_g2	-1.23728	-1.23728	2.47455
TR49877|c0_g1	-1.37476	-1.36184	2.7366
TR120437|c4_g1	-1.05968	-1.05968	2.11936
TR73023|c1_g1	-1.27523	-1.28958	2.56481
TR50713|c2_g2	-1.6008	-1.6008	3.2016
TR69878|c0_g1	-1.32798	-1.34234	2.67032
TR101261|c2_g1	-1.0058	-1.0058	2.01159
TR105862|c3_g1	-1.56787	-1.56787	3.13573
TR116279|c2_g1	-1.1263	-1.14066	2.26696
TR71287|c0_g1	-1.34188	-1.34188	2.68377
TR145793|c3_g1	-1.46914	-1.46914	2.93828
TR133405|c0_g1	-1.22647	-1.22647	2.45295
TR47400|c1_g1	-1.4231	-1.45141	2.87451
TR100963|c0_g1	-1.20215	-1.20215	2.40429
TR89000|c0_g1	-0.909379	-0.909379	1.81876
TR74111|c0_g1	-0.8775	-0.8775	1.755
TR89755|c2_g1	-1.21631	-1.21631	2.43262
TR81583|c0_g1	-1.26677	-1.24245	2.50923
TR101048|c0_g1	-1.52984	-1.52984	3.05968
TR104936|c0_g1	-1.00063	-0.987702	1.98833
TR91297|c1_g2	-1.65967	-1.65967	3.31935
TR96333|c0_g1	-1.23007	-1.19304	2.42311
TR78743|c3_g1	-1.14245	-1.14245	2.28489
TR63281|c2_g1	-1.15319	-1.15319	2.30638
TR123626|c0_g1	-1.48109	-1.48109	2.96218
TR78386|c1_g1	-0.842357	-0.842357	1.68471
TR49844|c0_g3	-1.21304	-1.21304	2.42608
TR62321|c5_g1	-1.43961	-1.43961	2.87922
TR48826|c1_g1	-0.925017	-0.925017	1.85003
TR71421|c0_g1	-1.655	-1.70881	3.36381
TR153048|c2_g1	-1.10403	-1.10403	2.20806
TR106116|c1_g1	-1.32137	-1.32137	2.64275
TR93511|c2_g1	-2.07789	-2.10505	4.18294
TR51191|c1_g3	-1.03673	-1.02381	2.06054
TR116360|c0_g3	-1.3877	-1.3877	2.7754
TR70907|c0_g1	-1.78146	-1.78146	3.56291
TR95431|c0_g1	-2.74983	-2.97053	5.72036
TR107846|c2_g1	-0.979052	-0.979052	1.9581
TR85201|c7_g1	-0.864132	-0.864132	1.72826
TR57354|c0_g2	-2.24854	-2.25276	4.5013
TR88289|c1_g1	-2.1132	-2.01694	4.13014
TR59996|c0_g1	-1.33932	-1.36648	2.7058
TR136488|c1_g1	-1.24437	-1.25872	2.50309
TR53513|c0_g1	-1.83687	-1.87811	3.71498
TR133768|c0_g2	-2.30487	-2.03857	4.34344
TR145045|c2_g2	-1.21864	-1.21864	2.43728
TR54969|c3_g1	-1.24654	-1.24654	2.49309
TR53838|c0_g1	-1.41026	-1.39733	2.80759
TR52905|c0_g1	-2.37352	-2.36364	4.73716
TR146767|c5_g2	-2.41127	0.190669	2.2206
TR54994|c0_g2	-2.21196	-2.2532	4.46516
TR85950|c0_g1	-1.65669	-1.65669	3.31338
TR113477|c0_g1	-2.9571	-2.83246	5.78957
TR147653|c0_g1	-1.82371	-1.82371	3.64741
TR110331|c3_g1	-1.73793	-1.75228	3.49021
TR123217|c7_g2	-1.11892	-1.12035	2.23926
TR47361|c3_g1	-0.998495	-0.998495	1.99699
TR59813|c0_g1	-1.34043	-1.34043	2.68087
TR106674|c3_g1	-1.24481	-1.24481	2.48963
TR83739|c0_g1	-1.07555	-1.07555	2.15111
TR103202|c0_g2	-1.1139	-1.1139	2.2278
TR86981|c2_g1	-1.284	-1.284	2.568
TR78441|c5_g3	3.26153	-1.63076	-1.63076
TR73282|c5_g1	-2.47744	-2.47194	4.94938
TR97326|c0_g1	-1.71838	-1.71838	3.43676
TR50626|c2_g1	-1.11964	-1.134	2.25364
TR48729|c0_g1	-0.824769	-0.824769	1.64954
TR47368|c0_g1	-0.827874	-0.827874	1.65575
TR41666|c0_g2	-3.42994	-2.64858	6.07852
TR101409|c0_g2	-1.04326	-1.04326	2.08652
TR69481|c3_g1	-0.915509	-0.915509	1.83102
TR82293|c0_g1	-1.54631	-1.54631	3.09263
TR65658|c0_g1	-0.929283	-0.929283	1.85857
TR43051|c0_g1	-1.93787	-1.9393	3.87717
TR45990|c0_g1	-1.90873	-1.90873	3.81747
TR78421|c3_g2	-1.07585	-1.0902	2.16605
TR100430|c0_g1	-2.05498	-2.06934	4.12432
TR55761|c3_g1	-1.4499	-1.41287	2.86277
TR161525|c0_g2	-2.73646	-2.73646	5.47293
TR98815|c0_g1	-2.65903	-2.79112	5.45015
TR120939|c2_g2	-1.4159	-1.4159	2.8318
TR112700|c2_g1	-1.53898	-1.53898	3.07796
TR54706|c0_g1	-2.06223	-2.06223	4.12447
TR61834|c8_g2	-1.48378	-1.48378	2.96756
TR49160|c0_g1	-1.44943	-1.3763	2.82573
TR61169|c1_g1	-0.943418	-0.943418	1.88684
TR141942|c1_g1	-1.29163	-1.29163	2.58326
TR61959|c0_g1	-2.06609	-1.95773	4.02381
TR63280|c10_g1	-1.04122	-1.04122	2.08244
TR68691|c0_g2	-0.979052	-0.979052	1.9581
TR66896|c1_g2	-1.10985	-1.10985	2.2197
TR151485|c2_g1	-1.30874	-1.27171	2.58044
TR108688|c0_g1	-1.14517	-1.14517	2.29033
TR50921|c1_g1	-1.23319	-1.20887	2.44206
TR69945|c2_g1	-1.24654	-1.24654	2.49309
TR48256|c0_g1	-1.02694	-1.02694	2.05389
TR116859|c1_g1	-1.8953	-1.8953	3.79061
TR95155|c1_g1	-1.24701	-1.24701	2.49402
TR42616|c0_g1	-1.9038	-1.94874	3.85255
TR123205|c0_g1	-1.16579	-1.16579	2.33157
TR151475|c0_g1	-0.869918	-0.869918	1.73984
TR118535|c0_g1	-1.05771	-1.05771	2.11542
TR89336|c0_g1	-1.26626	-1.26626	2.53252
TR63768|c0_g2	-2.26441	-2.24089	4.5053
TR54976|c4_g3	-1.38214	-1.38214	2.76427
TR36079|c0_g1	-1.69709	-1.69709	3.39418
TR54733|c0_g3	-1.94661	-1.94661	3.89322
TR139966|c3_g4	-1.3631	-1.35018	2.71328
TR61161|c2_g1	-1.55197	-1.59285	3.14483
TR68716|c4_g1	-1.0101	-0.997178	2.00728
TR106640|c3_g1	-1.00144	-1.00144	2.00288
TR106627|c4_g1	-1.33101	-1.33101	2.66203
TR87989|c0_g1	-1.86003	-1.90127	3.7613
TR79673|c0_g1	-1.20309	-1.19016	2.39325
TR69633|c0_g1	-1.29914	-1.29914	2.59829
TR106070|c0_g1	-1.40876	-1.40876	2.81752
TR84871|c0_g1	-1.31191	-1.31191	2.62383
TR64833|c3_g1	-1.06354	-1.06354	2.12708
TR107052|c2_g1	-1.12529	-1.12529	2.25058
TR95358|c1_g2	-1.127	-1.127	2.254
TR121332|c1_g1	1.1498	2.0356	-3.1854
TR88859|c0_g1	-1.8669	-1.8669	3.73379
TR13238|c0_g2	-2.4311	-2.42565	4.85675
TR154501|c0_g1	-1.30616	-1.30616	2.61232
TR51565|c2_g1	-1.14622	-1.13329	2.27951
TR70261|c0_g1	-1.01183	-1.02618	2.03801
TR86968|c0_g1	-0.84966	-0.836734	1.68639
TR61234|c2_g1	-1.0538	-1.0538	2.1076
TR85291|c2_g1	-1.27502	-1.27502	2.55005
TR861|c0_g1	-1.60372	-1.60372	3.20744
TR136696|c5_g1	-1.36365	-1.36365	2.72729
TR120131|c1_g1	-1.73144	-1.77268	3.50412
TR105628|c0_g1	-1.2647	-1.29185	2.55655
TR114849|c4_g1	-1.32322	-1.32322	2.64644
TR64507|c11_g1	-1.21825	-1.23261	2.45086
TR108311|c5_g2	-1.15104	-1.15104	2.30208
TR104978|c0_g1	-1.79986	-1.7899	3.58976
TR50181|c0_g1	-1.62411	-1.62411	3.24822
TR106685|c3_g1	-0.766708	-0.766708	1.53342
TR106089|c0_g1	-1.19841	-1.50642	2.70483
TR141956|c2_g1	-1.0399	-1.0399	2.07979
TR89712|c0_g1	-1.13989	-1.15424	2.29413
TR72483|c3_g1	-1.22872	-1.22872	2.45744
TR55823|c0_g1	3.77294	-1.88647	-1.88647
TR68186|c0_g1	2.64437	2.54674	-5.19112
TR48863|c1_g1	-0.867483	-0.854557	1.72204
TR91717|c0_g1	-1.59065	-1.59065	3.18129
TR53821|c1_g1	-0.826996	-0.81407	1.64107
TR118920|c0_g1	-1.21952	-1.26076	2.48028
TR66336|c0_g1	-2.61549	-2.51914	5.13464
TR82614|c2_g1	-1.63307	-1.47862	3.11168
TR87132|c0_g1	-1.79304	-1.83428	3.62732
TR112696|c0_g1	-1.06653	-1.0536	2.12013
TR75344|c0_g1	-1.4063	-1.32088	2.72718
TR137267|c4_g1	-1.0939	-1.0939	2.1878
TR77662|c1_g1	-1.96375	-1.96375	3.9275
TR76133|c5_g1	-1.08723	-1.08723	2.17445
TR121073|c1_g1	-1.39574	-1.43698	2.83272
TR57073|c1_g1	-1.4972	-1.47288	2.97008
TR96115|c6_g1	-0.720629	-0.720629	1.44126
TR84624|c5_g1	-1.05417	-1.04124	2.09541
TR84421|c0_g1	-1.7734	-1.8272	3.6006
TR62572|c2_g1	-1.2069	-1.2069	2.4138
TR81545|c5_g1	-1.17247	-1.17247	2.34493
TR62923|c2_g1	-0.918153	-0.918153	1.83631
TR116208|c2_g2	-1.68616	-1.68616	3.37233
TR95399|c6_g2	-1.25266	-1.25266	2.50532
TR84023|c0_g1	-1.7614	-1.71177	3.47318
TR71211|c1_g2	-1.28076	-1.28076	2.56152
TR57335|c5_g1	-1.06669	-1.06669	2.13338
TR68598|c0_g1	-1.24525	-1.24525	2.49049
TR97614|c1_g1	-1.56473	-1.5151	3.07982
TR78185|c0_g1	-2.31768	-2.20932	4.52701
TR95306|c7_g1	-1.56563	-1.56563	3.13126
TR86013|c0_g2	-1.27749	-1.27749	2.55499
TR131744|c0_g1	-2.56538	-2.74553	5.31092
TR68168|c1_g1	-1.70468	-1.73184	3.43652
TR49736|c6_g2	-1.07617	-1.07617	2.15234
TR49507|c5_g2	-1.47151	-1.49867	2.97018
TR162988|c0_g1	-0.869918	-0.869918	1.73984
TR102083|c0_g1	-2.76448	-2.78473	5.54921
TR142545|c1_g1	-2.17917	-2.23297	4.41214
TR80728|c0_g1	-1.37615	-1.37615	2.75231
TR123174|c3_g1	-0.70612	-0.70612	1.41224
TR69958|c0_g1	-2.06704	-2.09652	4.16356
TR97977|c0_g1	-1.58957	-1.57665	3.16622
TR109142|c4_g1	-1.36432	-1.36432	2.72865
TR67690|c0_g1	-1.47686	-1.49122	2.96808
TR60015|c3_g1	-1.19773	-1.1848	2.38254
TR108449|c0_g1	-1.08848	-1.08848	2.17696
TR108667|c5_g2	-1.35602	-1.35602	2.71205
TR94|c0_g1	-3.77841	-4.16177	7.94018
TR93580|c0_g1	-0.838251	-0.838251	1.6765
TR103243|c9_g1	-0.734818	-0.734818	1.46964
TR100633|c2_g2	-1.57553	-1.60268	3.17821
TR49771|c2_g2	-0.942606	-0.942606	1.88521
TR113162|c1_g1	-1.71377	-1.71377	3.42754
TR69303|c0_g1	-2.05717	-2.01079	4.06796
TR48726|c3_g1	-1.4159	-1.4159	2.8318
TR136246|c2_g1	-1.03651	-1.03651	2.07302
TR78375|c2_g1	-1.27336	-1.27336	2.54672
TR120318|c0_g1	-1.43014	-1.43014	2.86028
TR109500|c3_g1	-0.864132	-0.864132	1.72826
TR70314|c0_g1	-0.704971	-0.692045	1.39702
TR79602|c1_g2	-2.27273	-2.36629	4.63903
TR68733|c0_g1	-1.14405	-1.14405	2.28811
TR54013|c5_g1	-0.982867	-0.982867	1.96573
TR85113|c0_g1	-2.16174	-2.16174	4.32348
TR95771|c0_g1	-0.919861	-0.919861	1.83972
TR59617|c0_g1	-3.05349	-2.85563	5.90912
TR89437|c0_g3	-1.31191	-1.31191	2.62383
TR156065|c0_g1	-1.54701	-1.54701	3.09402
TR47002|c0_g1	-1.87808	-1.87808	3.75616
TR65574|c0_g1	-3.22984	-3.0979	6.32773
TR120004|c5_g2	-1.4875	-1.4875	2.97501
TR130748|c0_g1	-1.16527	-1.16527	2.33055
TR139238|c1_g1	-2.4601	-2.51789	4.97799
TR136717|c1_g2	-1.85207	-1.82775	3.67981
TR110454|c0_g1	-1.77851	-1.75419	3.5327
TR98910|c6_g1	-1.35918	-1.37354	2.73272
TR107226|c2_g1	-1.25951	-1.25951	2.51902
TR64197|c0_g1	3.12133	3.25779	-6.37912
TR65380|c0_g1	-0.72714	-0.72714	1.45428
TR81914|c0_g1	-1.94498	-1.90795	3.85294
TR97677|c0_g1	-1.52448	-1.52448	3.04896
TR116257|c7_g1	-1.16833	-1.16833	2.33667
TR85491|c1_g1	-1.79015	-1.78028	3.57043
TR88063|c0_g1	-0.866042	-0.866042	1.73208
TR26112|c0_g1	-3.25403	-3.03662	6.29065
TR28412|c0_g1	-2.87999	-3.06794	5.94793
TR76130|c4_g3	-4.09064	1.60084	2.48981
TR90082|c1_g1	-1.09508	-1.09508	2.19017
TR104988|c0_g1	-2.60674	-2.7003	5.30705
TR68768|c8_g1	-1.34115	-1.32822	2.66937
TR58862|c0_g1	-1.3808	-1.3808	2.76161
TR23174|c0_g1	-2.47125	-2.6153	5.08654
TR60673|c1_g1	-1.0975	-1.0975	2.19499
TR56392|c0_g1	-1.58866	-1.50323	3.09189
TR55818|c3_g1	-1.19907	-1.17475	2.37382
TR127782|c0_g2	-1.35358	-1.35358	2.70716
TR103238|c2_g1	-1.21258	-1.21258	2.42515
TR95112|c0_g1	-1.22407	-1.25122	2.47528
TR108453|c6_g5	-1.85743	-3.09009	4.94753
TR86095|c3_g1	-0.879009	-0.866083	1.74509
TR117643|c2_g1	-1.14623	-1.14623	2.29246
TR105560|c11_g2	-1.16056	-1.16056	2.32112
TR117015|c3_g1	-1.37543	-1.3625	2.73794
TR92139|c5_g1	-1.01223	-1.01223	2.02445
TR80033|c1_g1	-2.35393	-2.35393	4.70787
TR100226|c1_g1	-1.31234	-1.31377	2.62611
TR131576|c2_g2	-1.86193	-1.86193	3.72387
TR50834|c2_g1	-1.34043	-1.34043	2.68087
TR88464|c0_g1	-0.961524	-0.948598	1.91012
TR86031|c0_g1	-1.25909	-1.25909	2.51817
TR100246|c2_g1	-1.69134	-1.7185	3.40984
TR67084|c3_g1	-1.1983	-1.1983	2.3966
TR35242|c0_g1	-1.88509	-1.88509	3.77018
TR82519|c3_g1	-0.966458	-0.980814	1.94727
TR58110|c2_g1	-1.40911	-1.37208	2.78119
TR122260|c3_g1	-0.996319	-0.996319	1.99264
TR85498|c0_g1	-1.75923	-1.75923	3.51846
TR77201|c0_g1	-1.55787	-1.5607	3.11857
TR59244|c3_g1	-0.961207	-0.961207	1.92241
TR120053|c5_g2	-1.24158	-1.22866	2.47024
TR116993|c0_g1	-1.51881	-1.51881	3.03762
TR107569|c0_g1	-1.50368	-1.50368	3.00735
TR78331|c0_g1	-1.25737	-1.25737	2.51473
TR111522|c0_g1	-2.95786	-3.01566	5.97353
TR75967|c0_g4	-1.63865	-1.63865	3.2773
TR62309|c0_g1	-1.21165	-1.21165	2.42329
TR144996|c0_g2	-2.57588	-0.246539	2.82241
TR5425|c0_g1	-1.55238	-1.55238	3.10475
TR120757|c1_g2	0.10316	2.36996	-2.47312
TR128247|c1_g2	-1.80024	-1.77592	3.57616
TR92216|c2_g1	-1.39054	-1.29428	2.68482
TR81545|c3_g1	-0.991877	-0.991877	1.98375
TR81532|c0_g1	-1.64804	-1.64804	3.29607
TR159759|c1_g2	-0.99994	-0.99994	1.99988
TR121143|c3_g2	-1.96326	-1.96326	3.92653
TR93954|c0_g1	-1.01737	-1.03173	2.0491
TR48791|c0_g1	-2.11779	-2.14728	4.26507
TR90307|c0_g1	6.7205	-3.19358	-3.52692
TR79395|c0_g1	-1.72295	-1.72295	3.4459
TR91227|c2_g4	-1.30438	-1.33153	2.63591
TR79890|c3_g2	1.92486	2.12164	-4.0465
TR128647|c0_g1	-1.90951	-1.90951	3.81901
TR73282|c0_g1	-2.30094	-2.30094	4.60189
TR139305|c1_g1	-1.1331	-1.1331	2.26621
TR118960|c1_g2	-1.26376	-1.26376	2.52753
TR75544|c0_g1	-1.06669	-1.06669	2.13338
TR92774|c0_g2	-2.30823	-2.43916	4.74738
TR112061|c0_g1	5.98929	-3.06916	-2.92012
TR45605|c0_g1	-3.28161	-3.51245	6.79406
TR105342|c0_g1	-1.30342	-1.30342	2.60684
TR62501|c3_g1	-1.09147	-1.09147	2.18294
TR69170|c3_g1	-1.20907	-1.22343	2.4325
TR3847|c0_g2	-1.87085	-1.87085	3.74171
TR71211|c0_g1	-0.688294	-0.688294	1.37659
TR100705|c0_g1	-0.844355	-0.844355	1.68871
TR46786|c5_g1	-1.2522	-1.2522	2.5044
TR90108|c2_g1	-1.5672	-1.5672	3.1344
TR10357|c0_g1	-2.05161	-2.05161	4.10321
TR157549|c2_g3	-1.23189	-1.23189	2.46377
TR41480|c0_g1	-2.95182	0.567979	2.38384
TR85420|c0_g1	-1.80146	-1.80146	3.60293
TR81597|c0_g1	-1.09808	-1.09808	2.19617
TR74785|c0_g1	-1.42049	-1.42049	2.84097
TR54274|c0_g1	-1.65837	-1.67273	3.3311
TR76011|c3_g2	-1.14405	-1.14405	2.28811
TR141852|c1_g1	-1.64097	-1.64097	3.28194
TR78874|c2_g1	-2.79973	-2.46631	5.26604
TR110491|c6_g2	-1.12078	-1.12078	2.24155
TR118246|c3_g1	-1.127	-1.127	2.254
TR123490|c0_g1	-2.52666	-2.55614	5.0828
TR69499|c0_g1	-0.962768	-0.962768	1.92554
TR74118|c4_g1	-1.61949	-1.63385	3.25334
TR118998|c2_g1	-0.863175	-0.863175	1.72635
TR103265|c2_g1	-1.51128	-1.49836	3.00964
TR55739|c3_g1	-2.15763	-2.16576	4.32339
TR89314|c0_g1	-1.74284	-1.72036	3.4632
TR53851|c0_g1	-1.68792	-1.68792	3.37584
TR78916|c0_g1	-1.2852	-1.2852	2.57039
TR94198|c0_g1	-1.53034	-1.53034	3.06068
TR92127|c1_g1	-1.09449	-1.09449	2.18898
TR107226|c1_g1	-1.14999	-1.14999	2.29997
TR98656|c0_g1	-2.83003	-2.77468	5.6047
TR100786|c0_g1	-2.01675	-2.01675	4.03349
TR87473|c0_g1	-2.51833	-2.51833	5.03667
TR106675|c6_g1	-1.60122	-0.702044	2.30326
TR153497|c2_g2	-1.38461	-1.39896	2.78357
TR117936|c0_g1	-0.666907	-0.666907	1.33381
TR100214|c0_g1	-0.942606	-0.942606	1.88521
TR66245|c1_g1	-1.12022	-1.12022	2.24043
TR57000|c0_g1	-1.17652	-1.17652	2.35305
TR85808|c2_g1	-0.995499	-0.97118	1.96668
TR113729|c1_g1	-1.23798	-1.25221	2.49018
TR71361|c3_g1	-1.0426	-1.0426	2.0852
TR135841|c11_g1	-1.21321	-1.22757	2.44078
TR79225|c0_g1	-0.789241	-0.803596	1.59284
TR153201|c3_g1	-1.13613	-1.15048	2.28661
TR116229|c5_g2	-1.74054	-1.71623	3.45677
TR83918|c0_g1	-1.74377	-1.74377	3.48754
TR76200|c0_g1	-1.57135	-1.58571	3.15706
TR117049|c2_g1	-1.30768	-1.30768	2.61537
TR49931|c0_g1	-0.873685	-0.873685	1.74737
TR99942|c1_g2	-1.07698	-1.10414	2.18112
TR112541|c2_g1	-0.916366	-0.90344	1.81981
TR68538|c1_g1	-1.6208	-1.58552	3.20632
TR105862|c4_g2	-1.18055	-1.18055	2.36109
TR89060|c1_g2	-1.40247	-1.40247	2.80495
TR148627|c0_g1	-2.71146	-2.75539	5.46685
TR75676|c0_g1	-1.49954	-1.49954	2.99909
TR48196|c0_g1	-0.887782	-0.887782	1.77556
TR83161|c4_g1	-1.77422	-1.77422	3.54843
TR102923|c0_g1	-1.28844	-1.28844	2.57688
TR123245|c2_g2	-0.913786	-0.913786	1.82757
TR77160|c2_g1	-1.1628	-1.14987	2.31267
TR150835|c6_g1	-1.26164	-1.26164	2.52328
TR71804|c1_g1	-0.842357	-0.842357	1.68471
TR71168|c0_g1	-0.93434	-0.93434	1.86868
TR117654|c3_g1	-1.41032	-1.41032	2.82065
TR87009|c0_g1	-1.89404	-1.84441	3.73846
TR45887|c1_g1	-1.66639	-1.60565	3.27204
TR60682|c0_g1	-1.10048	-1.10048	2.20096
TR79058|c0_g1	-2.0028	-2.14685	4.14965
TR139221|c2_g2	-1.39669	-1.41105	2.80774
TR64202|c0_g1	-1.95777	-1.93345	3.89123
TR8168|c0_g1	3.67676	-1.86389	-1.81287
TR51150|c4_g1	-1.10461	-1.10461	2.20922
TR85522|c0_g1	-1.80691	-1.77333	3.58024
TR28686|c0_g1	-2.80185	-2.982	5.78385
TR59775|c2_g1	-2.79434	-2.79434	5.58868
TR74166|c5_g1	-1.59128	-1.59128	3.18256
TR87568|c0_g1	-2.25785	-2.46199	4.71985
TR91758|c4_g1	-1.15266	-1.15266	2.30533
TR11392|c0_g1	-2.39578	-2.4127	4.80848
TR107591|c0_g1	-1.28156	-1.28156	2.56312
TR97302|c2_g1	-2.3661	-2.51014	4.87624
TR119372|c0_g1	-2.539	-2.81282	5.35182
TR98294|c0_g1	-1.64518	-1.64518	3.29037
TR86383|c0_g1	-1.45002	-1.45002	2.90005
TR78575|c0_g1	-1.28722	-1.28722	2.57444
TR91059|c0_g1	-1.41369	-1.41512	2.82881
TR91214|c2_g1	-1.51915	-1.49483	3.01398
TR107800|c3_g1	-1.11531	-1.10238	2.21769
TR907|c0_g1	-1.68029	-1.61955	3.29983
TR80039|c0_g1	-2.06264	-2.06264	4.12527
TR158048|c2_g1	-3.66673	1.41683	2.24991
TR164410|c4_g1	-1.70541	-1.70541	3.41083
TR107050|c3_g1	-1.16421	-1.16421	2.32841
TR116392|c0_g1	-1.68688	-1.70111	3.38799
TR108422|c0_g1	-1.09449	-1.09449	2.18898
TR85195|c0_g1	-1.53469	-1.53469	3.06938
TR55761|c1_g1	-1.11162	-1.11162	2.22324
TR84837|c1_g1	-1.85582	-1.84586	3.70168
TR25251|c0_g1	-1.51994	-1.54709	3.06703
TR84658|c0_g1	-1.92527	-1.9267	3.85198
TR77740|c0_g1	-1.23331	-1.18368	2.41699
TR57129|c0_g1	-1.37972	-1.42096	2.80068
TR74577|c2_g1	-0.864518	-0.851592	1.71611
TR53171|c0_g1	-1.62311	-1.62311	3.24622
TR55792|c1_g1	-2.53505	-2.49433	5.02937
TR92085|c4_g2	-0.979805	-0.979805	1.95961
TR118665|c1_g1	-1.48832	-1.45129	2.93962
TR85760|c0_g1	-1.22692	-1.22692	2.45385
TR121143|c2_g1	-1.35802	-1.35945	2.71746
TR83189|c0_g1	-2.59262	-2.39013	4.98275
TR114814|c0_g1	-2.07019	-2.07019	4.14038
TR107526|c0_g1	-1.42444	-1.43879	2.86323
TR68716|c3_g1	-0.94672	-0.94672	1.89344
TR142032|c2_g2	-1.5075	-1.5075	3.015
TR71160|c0_g1	-1.40663	-1.43378	2.84041
TR160501|c8_g1	-2.87085	-2.93849	5.80933
TR112835|c2_g1	-1.36592	-1.38028	2.7462
TR50555|c5_g2	-1.22187	-1.22187	2.44375
TR159231|c1_g1	-0.953985	-0.953985	1.90797
TR97101|c0_g1	-1.31648	-1.31648	2.63296
TR69121|c0_g1	-1.49945	-1.48652	2.98598
TR60632|c0_g1	-0.924169	-0.911243	1.83541
TR67122|c1_g1	-1.53396	-1.53396	3.06792
TR69805|c0_g1	-2.72931	-2.80928	5.53859
TR44019|c0_g2	-2.25566	-2.25566	4.51132
TR92774|c0_g1	-2.33828	-2.46921	4.80749
TR73294|c4_g1	-1.06354	-1.06354	2.12708
TR47524|c9_g1	-2.85202	0.108703	2.74332
TR122373|c0_g1	-1.86942	-1.86942	3.73883
TR65099|c0_g1	-1.14946	-1.14946	2.29891
TR153194|c3_g1	-1.00761	-1.02197	2.02958
TR59933|c1_g1	-1.7518	-1.7518	3.50359
TR61533|c0_g1	-1.96972	-1.93613	3.90585
TR79883|c0_g1	-1.18485	-1.17193	2.35678
TR57656|c0_g1	-1.77169	-1.72206	3.49375
TR59992|c0_g1	-1.70023	-1.69027	3.3905
TR68400|c0_g2	-1.8214	-1.72514	3.54653
TR62592|c0_g2	2.86185	-1.43093	-1.43093
TR112464|c0_g1	0.412334	3.07189	-3.48423
TR46822|c0_g2	-1.08051	-1.08051	2.16102
TR69202|c1_g1	-1.27543	-1.27543	2.55086
TR47904|c0_g1	-2.65718	-2.64089	5.29807
TR98731|c0_g1	-1.37667	-1.33964	2.7163
TR71735|c1_g2	-2.37418	-2.44182	4.816
TR83401|c0_g1	-1.43788	-1.45223	2.89011
TR105649|c0_g1	-1.40045	-1.4148	2.81525
TR66987|c2_g1	-1.755	-1.755	3.50999
TR97481|c1_g1	-1.82842	-1.82842	3.65684
TR71170|c0_g1	-1.15051	-1.15051	2.30103
TR53976|c0_g1	-1.20596	-1.20596	2.41192
TR144695|c0_g2	-1.78832	-1.78832	3.57664
TR90693|c0_g1	0.782272	-2.65122	1.86895
TR58160|c3_g1	-1.50186	-1.50186	3.00372
TR81974|c0_g1	-2.49612	-2.53737	5.03349
TR97702|c0_g1	-1.12078	-1.12078	2.24155
TR167050|c5_g2	-1.15637	-1.15637	2.31274
TR111382|c1_g1	-1.56094	-1.53662	3.09756
TR14353|c0_g1	-1.67211	-1.67211	3.34421
TR48191|c0_g1	-1.01579	-1.01579	2.03158
TR108691|c0_g1	-1.31541	-1.29109	2.6065
TR101232|c0_g1	-1.30498	-1.30498	2.60996
TR75988|c0_g1	-0.985678	-0.972752	1.95843
TR129846|c0_g2	-1.10813	-1.10813	2.21625
TR51551|c1_g1	-1.22257	-1.19825	2.42082
TR68538|c1_g2	-1.20788	-1.20788	2.41576
TR76822|c0_g1	-2.04343	-2.03505	4.07848
TR159269|c2_g1	-0.753442	-0.753442	1.50688
TR63263|c0_g1	-1.13686	-1.12394	2.2608
TR110323|c1_g2	-3.94027	1.21698	2.72329
TR48217|c2_g1	-1.26553	-1.2526	2.51814
TR77556|c0_g1	-1.30803	-1.28371	2.59173
TR95306|c8_g1	-1.09208	-1.10643	2.19851
TR79212|c2_g2	-1.6087	-1.6087	3.21739
TR96753|c1_g1	-2.1224	-2.1224	4.24481
TR64005|c0_g1	-1.62867	-1.62867	3.25734
TR103213|c0_g1	-0.919008	-0.919008	1.83802
TR107415|c0_g1	-1.6259	-1.6259	3.2518
TR140519|c0_g1	-1.80202	-1.80202	3.60404
TR48025|c0_g2	-1.8936	-1.92076	3.81436
TR101650|c2_g1	-1.51358	-1.50066	3.01424
TR74843|c0_g1	-2.02652	-2.02652	4.05305
TR62925|c2_g1	-0.995592	-0.995592	1.99118
TR79557|c1_g1	-1.17192	-1.17192	2.34384
TR78907|c3_g1	-1.11735	-1.11735	2.2347
TR147002|c1_g1	-1.52856	-1.54549	3.07405
TR56324|c0_g1	2.85437	-1.42718	-1.42718
TR87712|c4_g1	-1.01649	-1.01649	2.03297
TR108376|c0_g1	-1.25031	-1.24034	2.49065
TR51146|c0_g1	-1.29441	-1.29441	2.58882
TR67319|c0_g1	-3.0245	-2.66161	5.6861
TR119199|c4_g5	3.53874	0.477007	-4.01574
TR145056|c1_g2	6.01222	-2.73808	-3.27414
TR111423|c1_g1	-1.12849	-1.11556	2.24405
TR128246|c1_g1	-0.948433	-0.962788	1.91122
TR52250|c0_g1	-2.03117	-2.03117	4.06233
TR80272|c1_g2	-1.42985	-1.42985	2.85969
TR71115|c15_g3	-2.27142	-2.33906	4.61048
TR78373|c1_g1	-1.29269	-1.29412	2.5868
TR102142|c0_g1	-1.7335	-1.78731	3.52081
TR159618|c7_g1	-1.25737	-1.25737	2.51473
TR64580|c0_g1	-1.16579	-1.16579	2.33157
TR86247|c0_g1	-2.91131	-2.91131	5.82262
TR97722|c2_g1	-1.66537	-1.66537	3.33075
TR133708|c6_g1	-1.02209	-1.02209	2.04417
TR156883|c0_g1	-2.1322	-2.07146	4.20367
TR45836|c1_g1	-1.17077	-1.14645	2.31723
TR61810|c0_g3	-1.14517	-1.14517	2.29033
TR46865|c0_g1	-1.34547	-1.34547	2.69094
TR71152|c6_g1	-1.48378	-1.48378	2.96756
TR96317|c0_g1	-1.58086	-1.59522	3.17608
TR65377|c1_g1	-2.21805	-2.22226	4.4403
TR36269|c0_g1	-1.24744	-1.24744	2.49489
TR100824|c0_g1	-1.35043	-1.35043	2.70086
TR73025|c10_g1	-1.94785	-1.93947	3.88732
TR82752|c1_g1	-2.33466	-2.83745	5.17211
TR68174|c0_g1	-1.22187	-1.22187	2.44375
TR156868|c3_g1	-1.13971	-1.13971	2.27942
TR65011|c0_g1	-0.959575	-0.959575	1.91915
TR110330|c1_g2	-1.02002	-1.02002	2.04003
TR97978|c0_g1	-1.30069	-1.30069	2.60138
TR98767|c0_g1	-2.02261	-1.98558	4.00819
TR97785|c0_g1	-1.28643	-1.30079	2.58722
TR74575|c0_g1	-1.47569	-1.47569	2.95138
TR137260|c1_g1	-0.912923	-0.912923	1.82585
TR90712|c1_g1	-0.976029	-0.976029	1.95206
TR91740|c1_g1	-1.09691	-1.09691	2.19381
TR48174|c2_g2	-1.55376	-1.55376	3.10753
TR78475|c4_g1	-1.45091	-1.46513	2.91604
TR106625|c0_g1	-0.835354	-0.822428	1.65778
TR75069|c0_g1	-1.38984	-1.35281	2.74265
TR61866|c1_g2	-1.41374	-1.41374	2.82749
TR118651|c1_g1	-0.869918	-0.869918	1.73984
TR82743|c0_g2	-1.3877	-1.3877	2.7754
TR99945|c0_g1	-1.51805	-1.51805	3.03611
TR68583|c0_g2	-1.76223	-1.76223	3.52446
TR76899|c0_g1	-2.08624	-2.02516	4.11141
TR57078|c5_g1	-1.10755	-1.10755	2.2151
TR78874|c0_g1	-2.55161	-2.98671	5.53833
TR78809|c0_g1	-2.25568	-2.11294	4.36861
TR114289|c0_g1	-1.22051	-1.22051	2.44101
TR96377|c0_g1	-1.7748	-1.81604	3.59084
TR17867|c0_g1	-1.7557	-1.78519	3.54089
TR100841|c0_g1	-1.34653	-1.34653	2.69305
TR69896|c3_g1	-0.888692	-0.888692	1.77738
TR100391|c3_g2	-1.49577	-1.48284	2.97861
TR62785|c0_g1	-3.21158	-3.10511	6.31669
TR114908|c5_g2	-1.31237	-1.29945	2.61182
TR120188|c0_g1	-1.53633	-1.4867	3.02304
TR48248|c0_g1	-2.06063	-2.05075	4.11138
TR141925|c0_g2	-1.37516	-1.37516	2.75032
TR57778|c0_g1	-0.912057	-0.912057	1.82411
TR107836|c0_g1	-1.57499	-1.57499	3.14999
TR65349|c0_g1	-1.34277	-1.36992	2.71269
TR103243|c8_g1	-1.37068	-1.35776	2.72844
TR79892|c0_g1	1.38386	2.09755	-3.48141
TR143967|c1_g2	-1.60006	-1.65387	3.25393
TR85332|c4_g1	-1.12362	-1.12362	2.24724
TR110269|c7_g2	-1.04594	-1.04594	2.09189
TR108361|c0_g1	-3.00013	-2.8692	5.86933
TR91227|c1_g1	-1.38379	-1.38379	2.76758
TR53121|c1_g1	-2.02576	-2.00948	4.03524
TR133422|c1_g2	-1.23415	-1.23415	2.46829
TR51082|c0_g1	-1.5423	-1.5423	3.0846
TR116220|c1_g1	-2.85291	-2.39663	5.24955
TR109071|c0_g1	-0.954308	-0.941382	1.89569
TR109564|c0_g1	-0.738663	-0.738663	1.47733
TR88444|c0_g1	-0.994073	-0.994073	1.98815
TR50612|c2_g1	-1.22508	-1.22508	2.45017
TR156891|c5_g2	-0.99994	-0.99994	1.99988
TR56659|c0_g1	-1.44917	-1.44917	2.89835
TR114012|c0_g1	-1.5556	-1.5556	3.11121
TR128185|c1_g1	-1.19907	-1.17475	2.37382
TR85748|c0_g1	-1.62887	-1.62887	3.25773
TR123191|c9_g2	6.17372	-3.15611	-3.01761
TR50884|c0_g1	-1.20643	-1.20643	2.41286
TR114908|c5_g4	-1.06722	-1.08157	2.14879
TR133079|c2_g1	-0.967216	-0.981571	1.94879
TR50658|c2_g1	-1.3978	-1.42495	2.82275
TR82455|c2_g2	-1.2069	-1.2069	2.4138
TR48184|c0_g1	-0.967973	-0.982328	1.9503
TR62987|c2_g1	-2.31383	-2.45788	4.77171
TR94499|c0_g1	-1.71985	-1.71985	3.4397
TR73117|c0_g1	-1.37705	-1.40421	2.78126
TR53019|c0_g1	-1.69657	-1.69657	3.39314
TR145812|c0_g1	-1.06925	-1.06925	2.13849
TR83733|c0_g1	-0.983772	-0.998127	1.9819
TR87819|c0_g1	-2.15774	-2.15774	4.31549
TR135699|c0_g1	-1.18654	-1.18654	2.37308
TR12081|c0_g1	-2.37461	-2.49363	4.86824
TR109105|c1_g1	-1.17602	-1.17602	2.35205
TR116057|c2_g1	-1.06285	-1.06285	2.12571
TR60187|c0_g1	-1.80077	-1.80077	3.60154
TR130752|c4_g1	-1.33517	-1.34952	2.68469
TR137265|c0_g2	-1.2376	-1.19122	2.42882
TR86120|c0_g2	-1.68247	-1.68247	3.36494
TR61811|c0_g1	-1.27079	-1.28514	2.55593
TR122166|c0_g1	-2.20988	-2.3289	4.53878
TR62352|c0_g1	-1.57675	-1.57675	3.15351
TR121298|c1_g1	-1.11965	-1.11965	2.23931
TR88298|c2_g1	-1.111	-1.111	2.222
TR117607|c4_g1	-1.18632	-1.14929	2.33561
TR69334|c1_g1	-1.17247	-1.17247	2.34493
TR150164|c1_g1	-1.04194	-1.04194	2.08388
TR81056|c0_g1	-2.91775	-3.01456	5.93232
TR67138|c1_g1	-1.4941	-1.50846	3.00257
TR123113|c0_g1	-2.77278	5.5385	-2.76572
TR45841|c2_g1	-0.958294	-0.945368	1.90366
TR111166|c0_g1	-1.56155	-1.56155	3.1231
TR60806|c1_g1	-1.08663	-1.08663	2.17325
TR66689|c0_g1	-1.85202	-1.90768	3.7597
TR78361|c1_g2	-1.61362	-1.61362	3.22724
TR112441|c0_g1	-0.972159	-0.972159	1.94432
TR49894|c3_g2	-1.26501	-1.26501	2.53003
TR120909|c3_g1	-1.54585	-1.54585	3.0917
TR104081|c1_g2	-1.18482	-1.19917	2.38399
TR73154|c0_g1	-1.28036	-1.28036	2.56071
TR60756|c0_g1	-1.88631	-1.86199	3.74831
TR47522|c1_g1	-1.42896	-1.42896	2.85792
TR18770|c0_g1	-2.84082	-2.96051	5.80133
TR118941|c0_g1	-1.37112	-1.37112	2.74224
TR76775|c6_g1	-1.27336	-1.27336	2.54672
TR59007|c0_g1	-1.7345	-1.7345	3.46901
TR107872|c0_g1	-1.59415	-1.60851	3.20266
TR48871|c0_g1	-2.44881	-2.46682	4.91563
TR70014|c0_g1	-0.778226	-3.53287	4.3111
TR137157|c0_g1	-2.53716	-2.67964	5.2168
TR86050|c2_g1	-1.49427	-1.53551	3.02978
TR100665|c0_g1	-1.08542	-1.08542	2.17084
TR55357|c0_g1	-2.94559	-2.9188	5.86439
TR60787|c0_g1	-1.41835	-1.41835	2.8367
TR49735|c1_g1	-1.13506	-1.14942	2.28448
TR94203|c0_g1	-0.93434	-0.93434	1.86868
TR12670|c0_g1	-2.40065	-2.2803	4.68095
TR92071|c1_g1	-1.55335	-1.5805	3.13385
TR152566|c0_g1	-1.56076	-1.57512	3.13588
TR114862|c1_g1	-1.26951	-1.29667	2.56618
TR153529|c2_g1	-1.28722	-1.28722	2.57444
TR147690|c3_g1	-1.17197	-1.18632	2.35829
TR91716|c1_g2	-1.10577	-1.10577	2.21154
TR107811|c1_g2	-1.01082	-1.01082	2.02164
TR48214|c1_g2	-1.08234	-1.08234	2.16468
TR72183|c0_g1	-1.31075	-1.31075	2.6215
TR102501|c0_g1	-1.37619	-1.39055	2.76674
TR77785|c1_g1	-0.967973	-0.982328	1.9503
TR102693|c0_g1	-1.15051	-1.15051	2.30103
TR76183|c0_g1	-1.09147	-1.09147	2.18294
TR104008|c3_g3	-1.28762	-1.28762	2.57523
TR119128|c2_g1	-0.987393	-0.987393	1.97479
TR87783|c0_g1	-1.73269	-1.69566	3.42835
TR42833|c0_g1	-2.04624	-2.04624	4.09249
TR86980|c1_g2	-1.22346	-1.22489	2.44835
TR64499|c0_g1	-0.998359	-1.01271	2.01107
TR118520|c0_g1	-1.35323	-1.35323	2.70647
TR133717|c2_g1	-1.4352	-1.4352	2.8704
TR51558|c2_g1	-1.0666	-1.08096	2.14756
TR97447|c0_g1	-1.35008	-1.35008	2.70016
TR89406|c0_g2	-0.994073	-0.994073	1.98815
TR80454|c5_g1	-0.814093	-0.814093	1.62819
TR136575|c1_g2	0.314002	2.94893	-3.26293
TR59997|c0_g1	-1.13696	-1.13696	2.27392
TR70835|c0_g1	-1.95382	-1.97074	3.92456
TR111166|c0_g2	-2.32037	-2.28334	4.60371
TR68790|c0_g1	-1.00651	-1.00651	2.01302
TR119431|c0_g1	-1.86846	-1.86846	3.73692
TR122029|c1_g2	-1.42135	-1.39888	2.82023
TR87444|c1_g2	-1.16539	-1.15246	2.31785
TR115350|c0_g1	-1.1219	-1.1219	2.2438
TR118963|c0_g1	-2.36166	-2.44163	4.80329
TR86921|c2_g1	-1.4156	-1.4156	2.83119
TR62718|c0_g1	-1.46803	-1.46803	2.93606
TR66924|c0_g2	-1.47874	-1.49309	2.97183
TR100995|c0_g1	-1.63085	-1.63085	3.26169
TR112549|c0_g1	-1.4618	-1.42477	2.88657
TR54297|c1_g2	-1.4803	-1.4803	2.96059
TR108248|c0_g2	-1.32023	-1.32023	2.64046
TR96395|c2_g1	-0.978298	-0.978298	1.9566
TR97730|c5_g1	-1.13395	-1.1483	2.28225
TR151483|c1_g1	-1.32248	-1.32248	2.64496
TR77369|c2_g1	-1.18849	-1.18849	2.37698
TR101611|c0_g1	-1.26754	-1.26754	2.53507
TR57127|c4_g1	-0.868972	-0.868972	1.73794
TR81536|c0_g1	-1.15953	-1.15953	2.31906
TR142145|c2_g1	-1.188	-1.188	2.37601
TR81959|c0_g1	-2.4506	-2.58153	5.03212
TR97720|c1_g1	-1.23639	-1.23639	2.47279
TR137244|c8_g1	-2.64602	-2.64602	5.29204
TR60747|c1_g1	-0.824769	-0.824769	1.64954
TR92921|c0_g1	-1.31834	-1.31834	2.63669
TR114855|c5_g2	-1.17681	-1.17824	2.35505
TR90566|c0_g1	-0.850382	-0.850382	1.70076
TR81574|c0_g1	-1.08788	-1.08788	2.17576
TR89771|c0_g1	-1.48487	-1.47194	2.95681
TR106627|c2_g1	-1.16527	-1.16527	2.33055
TR105539|c0_g1	-3.28822	-3.31677	6.60499
TR50052|c0_g1	-2.11555	-2.19552	4.31107
TR49973|c1_g1	-1.31154	-1.31154	2.62307
TR105832|c2_g2	-1.26795	-1.26795	2.5359
TR71034|c0_g1	-1.47921	-1.47921	2.95842
TR103129|c0_g1	-2.44712	-2.66931	5.11643
TR59263|c7_g1	-1.12152	3.17887	-2.05735
TR50544|c0_g1	-0.809827	-0.809827	1.61965
TR50912|c1_g1	-1.05835	-1.05835	2.1167
TR85907|c0_g1	-2.34895	-2.34202	4.69096
TR116170|c0_g1	-0.985104	-0.985104	1.97021
TR135874|c1_g3	-1.51129	-1.51129	3.02258
TR116437|c3_g3	-3.27559	-3.29928	6.57487
TR50003|c1_g1	-1.27336	-1.27336	2.54672
TR77565|c0_g1	-1.4352	-1.4352	2.8704
TR71789|c1_g1	-0.835354	-0.822428	1.65778
TR66406|c6_g1	-1.08542	-1.08542	2.17084
TR61526|c0_g1	-1.45883	-1.45883	2.91767
TR76866|c0_g1	-1.53635	-1.5635	3.09985
TR111384|c7_g1	-1.3046	-1.3046	2.6092
TR100400|c3_g1	-1.39128	-1.39128	2.78256
TR86992|c3_g1	-1.08973	-1.0768	2.16653
TR138403|c0_g1	-1.35885	-1.3732	2.73205
TR49507|c4_g1	-1.14676	-1.14676	2.29353
TR79284|c0_g2	-1.01718	-1.01718	2.03436
TR64404|c0_g1	-1.26836	-1.26836	2.53672
TR53321|c0_g1	-1.23189	-1.23189	2.46377
TR28707|c0_g1	-1.96144	-1.98859	3.95003
TR64137|c0_g1	-2.02347	-2.04148	4.06495
TR60559|c1_g1	-1.43707	-1.41275	2.84981
TR108453|c0_g1	-2.83747	-2.83747	5.67494
TR113100|c0_g1	-1.64595	-1.64595	3.29191
TR97594|c0_g1	-1.25779	-1.25779	2.51558
TR18751|c0_g1	-0.30119	-2.8888	3.18999
TR107847|c7_g1	-1.31495	-1.31495	2.62991
TR79602|c2_g1	-2.49637	-2.49637	4.99273
TR73008|c0_g1	-1.30369	-1.27937	2.58306
TR111373|c0_g1	-2.96911	-2.81551	5.78462
TR74010|c0_g2	-1.77944	-1.77944	3.55888
TR97845|c0_g1	-1.41578	-1.43014	2.84591
TR100197|c0_g1	-1.08551	-1.06119	2.14669
TR97756|c1_g1	-1.03834	-1.05269	2.09103
TR77404|c0_g1	-1.83849	-1.89415	3.73264
TR50008|c0_g1	-1.32417	-1.31124	2.63541
TR67122|c0_g1	-1.4125	-1.4125	2.82499
TR77516|c0_g1	-0.867945	-0.867945	1.73589
TR108438|c2_g1	-1.34509	-1.34509	2.69018
TR75528|c0_g1	-2.01211	-2.00517	4.01728
TR102665|c0_g1	-1.48325	-1.47033	2.95358
TR112619|c0_g1	-1.20455	-1.20455	2.4091
TR65587|c0_g1	-0.994073	-0.994073	1.98815
TR100414|c0_g1	-2.5938	-2.54417	5.13796
TR83480|c0_g1	-1.36328	-1.36328	2.72656
TR107483|c1_g1	-0.8163	-0.8163	1.6326
TR111351|c0_g1	-1.96424	-1.96424	3.92849
TR48185|c0_g1	-1.01045	-1.0248	2.03525
TR93938|c2_g1	-1.02019	-0.959447	1.97963
TR97302|c0_g1	-2.64733	-2.61759	5.26492
TR123352|c0_g1	-1.16005	-1.16005	2.32009
TR78408|c2_g1	-0.924173	-0.924173	1.84835
TR66447|c0_g1	-1.70028	-1.72743	3.42771
TR59775|c0_g1	-2.57253	-2.57253	5.14506
TR111478|c0_g1	-2.82083	-2.74961	5.57044
TR50542|c0_g1	-1.05835	-1.05835	2.1167
TR80450|c0_g1	-1.24916	-1.24916	2.49833
TR51843|c0_g1	-1.96992	-1.96992	3.93983
TR115890|c0_g1	-2.04375	-2.04375	4.08751
TR47645|c0_g1	-1.72117	-1.72117	3.44233
TR76174|c0_g1	-1.6205	-1.6205	3.24101
TR136668|c3_g1	-1.14083	-1.14083	2.28167
TR79597|c1_g2	-0.747382	-0.747382	1.49476
TR125833|c0_g1	-1.72699	-1.80696	3.53395
TR119188|c2_g1	-1.05842	-1.07278	2.1312
TR66556|c0_g1	-1.72748	-1.74441	3.47189
TR97057|c0_g1	-3.22571	-3.33604	6.56175
TR78475|c3_g1	-1.05643	-1.05643	2.11286
TR157036|c0_g1	-2.48113	-2.48113	4.96227
TR107778|c1_g1	-1.06222	-1.06222	2.12444
TR64197|c0_g2	2.69576	3.25501	-5.95077
TR79863|c0_g1	-2.83757	-2.88586	5.72343
TR92158|c0_g1	-1.42473	-1.43909	2.86382
TR56961|c1_g1	-1.1095	-1.09657	2.20607
TR142172|c0_g1	-2.45831	-2.45831	4.91661
TR86057|c0_g1	-1.32097	-1.32097	2.64195
TR28368|c0_g1	-1.59151	-1.59151	3.18302
TR108822|c1_g6	-2.4219	-2.4219	4.84379
TR80405|c0_g1	-2.08656	-2.08656	4.17311
TR49839|c0_g1	-1.82107	-1.82107	3.64213
TR62575|c0_g1	-1.54781	-1.52349	3.07131
TR107111|c2_g1	-1.06014	-0.999403	2.05955
TR88476|c0_g1	-1.62539	-1.62682	3.25221
TR70658|c0_g1	-1.65163	-1.65163	3.30326
TR110425|c0_g1	-1.3157	-1.3157	2.6314
TR63307|c9_g1	-1.2337	-1.2337	2.4674
TR49306|c0_g1	-1.68405	-1.68405	3.3681
TR79705|c1_g1	-1.77857	-1.77857	3.55714
TR65582|c0_g1	-1.32097	-1.32097	2.64195
TR75921|c0_g1	-1.91727	-1.91727	3.83454
TR76219|c2_g1	-1.01439	-1.01439	2.02878
TR90129|c1_g2	-1.19587	-1.19587	2.39174
TR135841|c11_g2	-1.19611	-1.17179	2.3679
TR112588|c0_g2	-1.35637	-1.35637	2.71273
TR57685|c0_g1	1.70831	0.16172	-1.87003
TR106653|c0_g1	-1.57721	-1.59156	3.16877
TR26127|c0_g1	-2.22674	-2.22674	4.45348
TR87408|c1_g3	-1.49016	-1.49016	2.98031
TR113161|c0_g1	-1.31037	-1.31037	2.62074
TR108850|c6_g3	-1.1966	-1.17228	2.36888
TR78421|c2_g2	-1.49514	-1.49514	2.99028
TR71778|c1_g1	-1.49461	-1.50897	3.00358
TR130004|c0_g1	-2.19149	-2.27147	4.46296
TR54630|c1_g1	-1.33339	-1.33482	2.66821
TR74097|c0_g1	-0.969796	-0.969796	1.93959
TR92226|c0_g1	-1.43313	-1.43313	2.86626
TR127763|c3_g1	-1.45471	0.291176	1.16353
TR121259|c2_g2	-1.03501	-1.04936	2.08437
TR79860|c6_g1	-1.41245	-1.39952	2.81198
TR35696|c0_g1	-1.53804	-1.53804	3.07608
TR113688|c5_g2	-1.39032	-1.39032	2.78064
TR100626|c0_g2	-1.95884	-1.95191	3.91074
TR82345|c2_g3	-1.27139	-1.27282	2.54421
TR49107|c0_g1	-1.01082	-0.997891	2.00871
TR61804|c1_g1	-1.57366	-1.57366	3.14733
TR60812|c0_g1	-1.05445	-1.05445	2.10889
TR85138|c1_g1	-1.43768	-1.41501	2.85269
TR109119|c0_g1	-1.6352	-1.61088	3.24608
TR81937|c0_g1	-0.945914	-0.945914	1.89183
TR116426|c1_g1	-0.247959	3.02549	-2.77753
TR73362|c0_g1	-1.10891	-1.12326	2.23217
TR129079|c0_g1	-2.96139	-2.87596	5.83735
TR94946|c3_g1	-1.40814	-1.40814	2.81628
TR51233|c0_g1	-0.968258	-0.968258	1.93652
TR93678|c0_g1	-1.03584	-1.03584	2.07168
TR59265|c0_g1	-1.0774	-1.0774	2.1548
TR68043|c0_g1	-1.10755	-1.10755	2.2151
TR89706|c0_g1	-1.57587	-1.5773	3.15318
TR53435|c0_g1	-1.34796	-1.34796	2.69591
TR90531|c0_g1	-1.18289	-1.19724	2.38013
TR54982|c2_g1	-1.46422	-1.47857	2.94279
TR62504|c1_g1	-2.18993	-2.18993	4.37985
TR104797|c1_g2	-0.945914	-0.945914	1.89183
TR97239|c0_g1	-0.980837	-0.995192	1.97603
TR60474|c1_g1	-1.37079	-1.37079	2.74158
TR53979|c0_g1	-1.9318	-1.9318	3.8636
TR72311|c1_g1	-1.50118	-1.49121	2.99239
TR103631|c2_g1	-1.46024	-1.46024	2.92049
TR77341|c0_g1	-1.50533	-1.48101	2.98633
TR62923|c3_g1	-0.952395	-0.952395	1.90479
TR57241|c0_g1	-1.47454	-1.46161	2.93614
TR71185|c0_g1	-1.07049	-1.07049	2.14099
TR90047|c0_g1	-2.53741	-2.70606	5.24347
TR79555|c1_g1	3.31543	-1.65772	-1.65772
TR97751|c0_g1	-0.958003	-0.958003	1.91601
TR53158|c0_g1	-1.75515	-1.75515	3.51029
TR72543|c2_g1	-0.836227	-0.836227	1.67245
TR150198|c1_g1	-1.15319	-1.15319	2.30638
TR107512|c1_g1	-1.21258	-1.21258	2.42515
TR93689|c1_g1	-1.07241	-1.07241	2.14482
TR116169|c1_g2	-1.1457	-1.1457	2.2914
TR74058|c0_g1	-1.33026	-1.33026	2.66052
TR74105|c0_g1	-1.20549	-1.20549	2.41098
TR80972|c0_g1	-1.48723	-1.4502	2.93743
TR88737|c0_g1	-1.42595	-1.42595	2.85189
TR81528|c1_g1	-1.2646	-1.2646	2.52919
TR98928|c1_g2	-2.37936	-2.37936	4.75872
TR87782|c5_g1	-2.17059	-2.28961	4.4602
TR54994|c1_g1	-2.45513	-2.45513	4.91026
TR85126|c0_g1	-3.07842	-2.78564	5.86406
TR60791|c0_g1	-1.86892	-1.87035	3.73927
TR132281|c0_g1	-2.9043	-2.61152	5.51583
TR78696|c1_g1	-1.12811	-1.12811	2.25622
TR88544|c0_g1	-3.06972	-2.95414	6.02387
TR71593|c0_g1	-1.5994	-1.64064	3.24004
TR61232|c5_g1	-1.34734	-1.38858	2.73591
TR160540|c1_g1	-1.34935	-1.34935	2.69871
TR82735|c1_g1	2.73107	-1.36553	-1.36553
TR110330|c1_g3	-1.29211	-1.26779	2.55989
TR53023|c0_g1	-1.458	-1.458	2.916
TR69939|c1_g1	-2.96621	-3.27423	6.24044
TR87166|c1_g1	-1.14314	-1.14457	2.2877
TR49838|c1_g1	-1.89614	-1.94994	3.84608
TR102797|c0_g1	-1.33429	-1.33429	2.66859
TR68146|c1_g1	-2.26086	-2.28918	4.55004
TR136244|c0_g1	-1.6235	-1.6235	3.24701
TR57004|c0_g1	-0.989609	-0.989609	1.97922
TR145056|c1_g3	3.7937	-1.89685	-1.89685
TR112669|c1_g1	-0.953985	-0.953985	1.90797
TR82818|c0_g1	-1.30806	-1.30806	2.61613
TR42|c0_g1	-1.26671	-1.26671	2.53342
TR86164|c5_g2	-1.5075	-1.5075	3.015
TR77621|c0_g1	-1.0214	-1.0214	2.0428
TR128264|c0_g1	-1.9926	-1.9926	3.9852
TR14293|c0_g1	-2.14791	-2.14791	4.29583
TR104963|c0_g1	-1.55452	-1.59576	3.15028
TR28982|c0_g1	-2.49689	-2.49689	4.99378
TR71735|c1_g4	-1.71936	-1.71936	3.43873
TR103265|c1_g1	-0.976029	-0.976029	1.95206
TR83146|c0_g1	-0.863176	-0.877531	1.74071
TR111135|c0_g1	-1.5741	-1.5741	3.1482
TR110364|c1_g1	-1.73148	-1.73148	3.46296
TR81630|c7_g2	-1.21068	-1.21068	2.42136
TR113737|c2_g1	2.88943	-1.44471	-1.44471
TR94317|c0_g1	-1.49205	-1.53329	3.02534
TR65357|c1_g1	-1.127	-1.127	2.254
TR89060|c2_g1	-1.34186	-1.32894	2.6708
TR50905|c0_g1	-0.949132	-0.949132	1.89826
TR79842|c0_g1	-0.95879	-0.95879	1.91758
TR76775|c7_g1	-0.783027	-0.783027	1.56605
TR48726|c2_g1	-1.40971	-1.40971	2.81942
TR139312|c1_g1	-1.2255	-1.23985	2.46535
TR61721|c1_g1	-2.16486	-2.16486	4.32973
TR83464|c0_g1	-0.784159	-0.784159	1.56832
TR143735|c9_g1	-0.90317	-0.90317	1.80634
TR47890|c0_g1	-1.99135	-2.05899	4.05035
TR72194|c2_g1	-1.17484	-1.20199	2.37683
TR81603|c1_g1	-1.21915	-1.23351	2.45266
TR3731|c0_g1	-1.92512	-1.92512	3.85024
TR100704|c1_g1	-1.40437	-1.40437	2.80874
TR23174|c0_g2	-2.5476	-2.5476	5.0952
TR122768|c0_g1	-1.90628	-1.98626	3.89254
TR90737|c0_g1	-1.21727	-1.21727	2.43453
TR45835|c0_g1	-1.61585	-1.61585	3.2317
TR100476|c1_g1	-1.60937	-1.6108	3.22016
TR118214|c0_g1	-1.24999	-1.23706	2.48705
TR111129|c0_g1	-1.60331	-1.60331	3.20662
TR111414|c1_g2	-1.08968	-1.08968	2.17936
TR83736|c3_g1	-1.20598	-1.19306	2.39904
TR116640|c0_g1	-2.81176	-2.9804	5.79216
TR55461|c2_g1	-1.43164	-1.43164	2.86328
TR96332|c0_g1	-0.771469	-0.771469	1.54294
TR75376|c0_g1	-1.77275	-1.77275	3.5455
TR136298|c1_g1	-1.18556	-1.18556	2.37112
TR86125|c0_g1	-1.06653	-1.0536	2.12013
TR63440|c2_g1	-1.03099	-1.04534	2.07633
TR104860|c4_g1	-1.42353	-1.42353	2.84707
TR64166|c0_g1	-1.08171	-1.06878	2.15049
TR166821|c0_g1	-1.01805	-1.03241	2.05046
TR120380|c0_g1	-1.24267	-1.26982	2.51248
TR90163|c0_g1	-2.62981	-2.62981	5.25962
TR73004|c0_g1	-0.821643	-0.821643	1.64329
TR47429|c0_g1	-0.893291	-0.893291	1.78658
TR104590|c0_g1	-2.9049	-2.82669	5.73159
TR164474|c1_g1	-0.911068	-0.898142	1.80921
TR87473|c4_g1	-2.30631	-2.81017	5.11648
TR125822|c1_g1	-0.8896	-0.8896	1.7792
TR55445|c1_g1	-1.07303	-1.07303	2.14606
TR67663|c0_g1	-2.51751	-2.54811	5.06562
TR86108|c3_g2	-0.902609	-0.929763	1.83237
TR144754|c1_g1	-1.26336	-1.23904	2.50239
TR93524|c1_g1	-1.5896	-1.57964	3.16925
TR116312|c1_g1	-1.44917	-1.44917	2.89835
TR93653|c2_g2	-2.78791	-3.09592	5.88384
TR110339|c0_g1	-1.55881	-1.55881	3.11762
TR57797|c1_g1	-1.34824	-1.33827	2.68651
TR46781|c2_g2	-1.18535	-1.17242	2.35777
TR59801|c0_g1	-1.22554	-1.22554	2.45107
TR68621|c5_g1	-1.21258	-1.21258	2.42515
TR81607|c2_g1	-1.24394	-1.24394	2.48789
TR115186|c0_g1	-1.97418	-1.97418	3.94835
TR69230|c4_g1	-1.56855	-1.56855	3.1371
TR121945|c0_g1	-1.28116	-1.28116	2.56232
TR50708|c0_g1	-1.25525	-1.25525	2.5105
TR84640|c0_g1	-1.08421	-1.08421	2.16842
TR100013|c0_g3	-2.47516	-2.83528	5.31044
TR82024|c0_g1	-1.1225	-1.1225	2.24501
TR76032|c1_g1	-2.49731	-2.47483	4.97214
TR91268|c0_g1	-1.13755	-1.13755	2.2751
TR4034|c0_g1	-1.95027	-1.95027	3.90055
TR69400|c0_g1	-1.41183	-1.39891	2.81074
TR123779|c1_g1	-0.960424	-0.960424	1.92085
TR61939|c0_g1	-1.84752	-1.88876	3.73628
TR69116|c0_g1	-1.50059	-1.50059	3.00117
TR125834|c2_g2	-1.25503	-1.26938	2.52441
TR50973|c0_g1	-1.36666	-1.39382	2.76048
TR58009|c2_g1	-1.00072	-1.00072	2.00144
TR49148|c0_g1	-1.6917	-1.67877	3.37047
TR127763|c2_g1	-1.45636	-1.05583	2.51219
TR61736|c0_g1	-1.41002	-1.41002	2.82003
TR107122|c0_g1	-1.06737	-1.06737	2.13474
TR104245|c0_g1	-2.87902	-2.87902	5.75805
TR68469|c0_g1	-1.83322	-1.87446	3.70768
TR56159|c0_g1	-1.58311	-1.58311	3.16621
TR82640|c2_g2	-1.15901	-1.15901	2.31802
TR78743|c1_g1	-1.35201	-1.36637	2.71838
TR148230|c0_g2	-1.2426	-1.2426	2.48521
TR121047|c1_g1	-1.08481	-1.08481	2.16963
TR137296|c1_g1	-1.40262	-1.86945	3.27207
TR89637|c1_g1	-1.42079	-1.42079	2.84157
TR47725|c0_g1	-1.07303	-1.07303	2.14606
TR5327|c0_g1	-2.52614	-2.71896	5.2451
TR76034|c1_g2	-1.16267	-1.16267	2.32533
TR121617|c0_g1	-1.74517	-1.74517	3.49033
TR107135|c2_g1	-1.09989	-1.09989	2.19979
TR113786|c4_g1	-1.32253	-1.33688	2.65941
TR142607|c0_g1	-1.54655	-1.54655	3.09309
TR62485|c0_g1	-1.17498	-1.17498	2.34996
TR54073|c1_g1	-1.18556	-1.18556	2.37112
TR54054|c0_g1	-1.59087	-1.57795	3.16882
TR98928|c1_g1	-1.75844	-1.78559	3.54403
TR78092|c2_g1	-0.890507	-0.890507	1.78101
TR123320|c0_g2	-1.29834	-1.29834	2.59667
TR51170|c0_g1	-0.88687	-0.88687	1.77374
TR79782|c0_g1	-1.62255	-1.57292	3.19548
TR96206|c0_g1	-0.902287	-0.902287	1.80457
TR6855|c0_g1	-3.03361	-2.89192	5.92552
TR92195|c1_g2	-2.60265	-3.04731	5.64996
TR127803|c3_g2	-1.14783	-1.1349	2.28273
TR108540|c0_g1	-1.60428	-1.57996	3.18425
TR69351|c2_g1	-1.3058	-1.29288	2.59868
TR17291|c0_g1	-1.3419	-1.35626	2.69816
TR145308|c0_g1	-1.80216	-1.80216	3.60431
TR90130|c4_g1	-1.86441	-1.90773	3.77213
TR103423|c0_g1	-1.0799	-1.0799	2.1598
TR77798|c3_g2	-1.25909	-1.25909	2.51817
TR99960|c0_g1	-1.51857	-1.53293	3.0515
TR95354|c0_g1	-2.79446	-2.79446	5.58892
TR82270|c5_g1	-1.42443	-1.42443	2.84886
TR58020|c2_g1	-1.66078	-1.66078	3.32157
TR97302|c1_g1	-2.65886	-2.863	5.52185
TR108416|c6_g1	-1.3795	-1.3795	2.75899
TR72461|c0_g1	-0.688294	-0.688294	1.37659
TR103217|c9_g1	-0.971795	-0.958869	1.93066
TR65517|c0_g1	-1.34797	-1.3494	2.69737
TR78736|c3_g1	-0.898281	-0.978256	1.87654
TR113452|c1_g1	-0.724589	-0.724589	1.44918
TR98913|c0_g1	-1.37582	-1.37582	2.75165
TR96869|c0_g1	-2.89827	-2.83173	5.73
TR148253|c0_g1	-1.21772	-1.21772	2.43545
TR108893|c0_g1	-1.69277	-1.74748	3.44025
TR157549|c3_g1	-1.14946	-1.14946	2.29891
TR95793|c0_g1	-1.37155	-1.37298	2.74453
TR72946|c0_g1	-0.976029	-0.976029	1.95206
TR62758|c0_g1	-1.54795	-1.54795	3.0959
TR123331|c4_g5	-1.71428	-1.79426	3.50854
TR123320|c0_g1	-1.44911	-1.47626	2.92537
TR74138|c1_g1	-0.8163	-0.8163	1.6326
TR123628|c0_g1	-1.02493	-1.03928	2.06421
TR111664|c0_g1	-1.28764	-1.3148	2.60244
TR53845|c1_g1	-1.05771	-1.05771	2.11542
TR80272|c3_g1	-1.02972	-1.02972	2.05944
TR153468|c0_g1	-1.50469	-1.50469	3.00937
TR94004|c0_g1	-0.95879	-0.95879	1.91758
TR105828|c0_g1	-1.35789	-1.34496	2.70285
TR97593|c4_g1	-0.926421	-0.940776	1.8672
TR160128|c0_g1	-0.972923	-0.972923	1.94585
TR49498|c0_g1	-1.39931	-1.39931	2.79863
TR162462|c0_g1	-1.91673	-1.91673	3.83345
TR78750|c0_g1	-1.63613	-1.63613	3.27225
TR75582|c0_g1	-2.1173	-2.04417	4.16147
TR79291|c0_g1	-1.01718	-1.01718	2.03436
TR47594|c0_g1	-1.34153	-1.34153	2.68306
TR105872|c0_g1	-1.36863	-1.35571	2.72434
TR111549|c0_g1	-1.25266	-1.25266	2.50532
TR113052|c1_g1	6.83869	-3.29035	-3.54835
TR167082|c5_g1	-1.29558	-1.29558	2.59116
TR164292|c0_g1	-2.78526	-2.8413	5.62656
TR64522|c0_g1	-1.93942	-1.93942	3.87884
TR58871|c1_g1	-1.27102	-1.25809	2.52911
TR98695|c0_g1	-2.19559	-2.23683	4.43242
TR86650|c2_g1	-1.68756	-1.68756	3.37512
TR86016|c0_g1	2.92175	-1.44872	-1.47304
TR127726|c1_g3	-1.83271	-1.83271	3.66542
TR84656|c0_g1	-1.17852	-1.17852	2.35704
TR89781|c2_g1	-1.45346	-1.46781	2.92127
TR65979|c1_g1	-1.91506	-1.94222	3.85728
TR74511|c0_g1	-1.15857	-1.12154	2.28012
TR97948|c1_g2	-1.42415	-1.4385	2.86265
TR56664|c0_g1	-2.15616	-2.15616	4.31232
TR101299|c0_g1	-1.61095	-1.59802	3.20897
TR141834|c1_g1	-0.899628	-0.899628	1.79926
TR123849|c0_g1	4.31616	-2.19259	-2.12357
TR107498|c0_g1	-1.54003	-1.56719	3.10722
TR95328|c1_g1	-2.13869	-2.13998	4.27867
TR135038|c3_g1	-0.953985	-0.953985	1.90797
TR156888|c1_g1	-1.25394	-1.25394	2.50788
TR120045|c7_g1	-1.33026	-1.33026	2.66052
TR86137|c3_g1	-1.41304	-1.4274	2.84044
TR108831|c4_g1	-0.950854	-0.965209	1.91606
TR116074|c1_g2	-2.92882	-2.85061	5.77944
TR116312|c3_g1	-1.40122	-1.40122	2.80245
TR65322|c2_g1	-1.76897	-1.81021	3.57918
TR76198|c1_g1	-1.36942	-1.36942	2.73885
TR141347|c4_g2	-0.779617	-0.779617	1.55923
TR76004|c1_g3	-0.733564	-0.733564	1.46713
TR92209|c4_g1	-0.812073	-0.826428	1.6385
TR47213|c0_g1	-1.61587	-1.64303	3.2589
TR107195|c2_g1	-0.696612	-0.696612	1.39322
TR56957|c6_g1	-0.986652	-0.986652	1.9733
TR96131|c0_g1	-1.43618	-1.39915	2.83532
TR102052|c0_g1	-2.76277	-2.42022	5.18299
TR119023|c0_g1	-2.35827	-2.40416	4.76242
TR139974|c1_g1	-1.41121	-1.39829	2.8095
TR94068|c0_g1	-1.127	-1.127	2.254
TR100626|c0_g1	-2.39466	-2.38773	4.7824
TR51150|c3_g1	-1.10223	-1.10223	2.20447
TR108880|c2_g1	-0.872746	-0.872746	1.74549
TR102521|c0_g1	-1.47079	-1.47079	2.94158
TR66478|c3_g1	-1.21304	-1.21304	2.42608
TR66589|c1_g1	-1.14519	-1.15954	2.30473
TR160863|c0_g1	-1.46915	-1.41952	2.88868
TR108850|c6_g1	-1.51656	-1.51656	3.03311
TR66589|c2_g1	-1.05514	-1.05514	2.11029
TR4526|c0_g1	-3.1285	-3.1137	6.2422
TR86009|c2_g1	-1.27035	-1.2847	2.55505
TR58801|c0_g1	-0.835354	-0.822428	1.65778
TR50792|c0_g1	-1.93502	-1.96334	3.89836
TR31328|c0_g1	-2.09952	-2.19453	4.29406
TR120019|c1_g1	-1.29402	-1.29402	2.58804
TR68152|c3_g1	-0.993342	-0.993342	1.98668
TR121963|c1_g2	-1.09867	-1.09867	2.19734
TR66240|c0_g1	-1.06095	-1.06095	2.1219
TR6094|c0_g1	-2.94226	-2.83574	5.778
TR77328|c0_g1	-1.59933	-1.59933	3.19867
TR141893|c3_g1	-1.69921	-1.66218	3.3614
TR68127|c1_g1	-0.961988	-0.961988	1.92398
TR80251|c6_g1	-1.20881	-1.20881	2.41763
TR153524|c0_g1	-1.44219	-1.44361	2.8858
TR86811|c1_g1	-1.25825	-1.24532	2.50357
TR51106|c4_g1	-1.27128	-1.27128	2.54255
TR91496|c1_g1	-1.26418	-1.26418	2.52836
TR107524|c0_g1	-1.44397	-1.44397	2.88795
TR143073|c0_g1	5.96267	-3.15885	-2.80383
TR86843|c5_g1	-0.724589	-0.724589	1.44918
TR77319|c1_g1	-1.44017	-1.46733	2.9075
TR160168|c0_g1	-2.38561	-2.47836	4.86396
TR113658|c0_g1	-1.82358	-1.82358	3.64715
TR63481|c1_g1	-1.1034	-1.1034	2.2068
TR66591|c3_g1	-1.10577	-1.10577	2.21154
TR156883|c1_g1	-1.69999	-1.69999	3.39998
TR101453|c0_g1	-2.08809	-2.05281	4.1409
TR100788|c0_g1	-2.88922	-2.88373	5.77295
TR8319|c0_g1	-2.92276	-2.92276	5.84551
TR76902|c0_g1	-2.02349	-1.96275	3.98624
TR63239|c6_g1	-1.59144	-1.60579	3.19723
TR119543|c1_g1	-2.4621	-2.4621	4.92419
TR113738|c1_g1	-1.01718	-1.01718	2.03436
TR89279|c0_g2	-1.86641	-1.86641	3.73282
TR58506|c0_g1	-2.19116	-2.16684	4.35799
TR118258|c0_g1	-1.66613	-1.68049	3.34662
TR63446|c0_g1	-1.67585	-1.65153	3.32739
TR132281|c1_g1	-2.75927	-2.90332	5.66259
TR79536|c0_g1	-1.41374	-1.41374	2.82749
TR49917|c3_g1	-1.14137	-1.14137	2.28274
TR132415|c0_g1	-1.50351	-1.50494	3.00845
TR83306|c0_g1	-1.81828	-1.81828	3.63656
TR90108|c4_g2	-2.03543	-2.03543	4.07086
TR82439|c0_g1	-1.36671	-1.36671	2.73342
TR93375|c0_g1	-2.07269	-2.14033	4.21303
TR127780|c3_g2	-1.23793	-1.27918	2.51711
TR91835|c0_g1	-1.98953	-1.98953	3.97907
TR109092|c0_g1	-1.32459	-1.30027	2.62485
TR45947|c0_g1	-1.64917	-1.66353	3.3127
TR47701|c2_g1	-1.14782	-1.14782	2.29565
TR82270|c6_g3	-1.6203	-1.6203	3.24061
TR132294|c1_g1	-1.24874	-1.24874	2.49747
TR154039|c3_g1	-1.18306	-1.18306	2.36612
TR136244|c1_g1	-1.59337	-1.56905	3.16242
TR102349|c0_g1	-2.89958	-2.9885	5.88809
TR163111|c1_g1	3.3818	-1.6909	-1.6909
TR75814|c0_g1	-1.65874	-1.65874	3.31748
TR130615|c2_g1	-1.071	-1.05807	2.12907
TR57253|c0_g1	-1.6132	-1.6132	3.2264
TR83722|c1_g1	-1.08542	-1.08542	2.17084
TR77272|c0_g1	-1.51656	-1.51656	3.03311
TR103456|c3_g1	-1.20216	-1.2434	2.44556
TR116225|c2_g1	-1.21258	-1.21258	2.42515
TR6319|c0_g1	-1.98448	-2.03828	4.02276
TR98951|c0_g1	-0.845351	-0.845351	1.6907
TR63606|c0_g1	-2.62389	-2.5797	5.20359
TR111124|c0_g1	-0.895985	-0.895985	1.79197
TR95765|c2_g1	-0.884047	-0.884047	1.76809
TR76468|c0_g1	-3.11226	-3.06299	6.17526
TR48174|c1_g1	-1.49643	-1.49643	2.99286
TR72170|c0_g1	-0.964325	-0.964325	1.92865
TR101309|c0_g1	-1.52595	-1.52595	3.0519
TR72582|c0_g1	-1.53684	-1.53684	3.07368
TR77333|c0_g1	-1.69008	-1.70444	3.39452
TR69451|c0_g1	-1.47488	-1.47488	2.94977
TR73007|c0_g1	-1.25049	-1.25049	2.50098
TR18022|c0_g1	-3.12573	-3.06465	6.19038
TR81911|c0_g1	-1.04423	-1.05859	2.10282
TR85115|c1_g2	-0.989743	-1.01806	2.0078
TR100706|c0_g1	-1.16833	-1.16833	2.33667
TR100656|c0_g1	-0.994802	-0.994802	1.9896
TR110389|c0_g1	-1.63044	-1.63044	3.26088
TR82742|c0_g4	-1.44889	-1.44889	2.89778
TR31422|c0_g1	-2.70184	-2.73724	5.43908
TR120432|c6_g2	-1.63001	-1.60569	3.23571
TR48817|c0_g1	-1.11764	-1.10471	2.22235
TR80204|c0_g1	-1.75565	-1.74569	3.50134
TR54789|c0_g1	-1.78874	-1.78874	3.57748
TR105634|c2_g1	-1.05707	-1.05707	2.11414
TR51128|c0_g1	-1.24568	-1.24568	2.49136
TR116175|c0_g2	-1.42959	-1.41962	2.84921
TR62516|c1_g1	-0.900294	-0.887368	1.78766
TR63004|c1_g1	-1.10928	-1.10928	2.21855
TR61250|c0_g1	-0.793299	-0.793299	1.5866
TR71333|c4_g1	-1.37522	-1.37665	2.75186
TR85499|c0_g1	-1.88725	-1.86293	3.75018
TR68118|c0_g1	-1.14676	-1.14676	2.29353
TR49575|c0_g1	-1.62658	-1.66782	3.2944
TR128202|c2_g1	-1.13201	-1.13201	2.26401
TR86023|c0_g1	-1.6822	-1.65788	3.34008
TR80412|c5_g1	-0.962768	-0.962768	1.92554
TR48681|c0_g1	-1.22005	-1.22005	2.4401
TR121981|c3_g1	-1.12585	-1.12585	2.25169
TR83690|c0_g2	-2.74966	-2.66284	5.4125
TR64833|c4_g1	-1.66975	-1.66975	3.33951
TR114587|c0_g1	-1.58387	-1.62512	3.20899
TR76261|c0_g1	-2.17417	-2.17417	4.34834
TR109083|c0_g1	-0.888692	-0.888692	1.77738
TR53541|c0_g1	-1.32545	-1.32545	2.65091
TR50631|c0_g1	-1.16108	-1.16108	2.32216
TR90733|c3_g1	-1.74385	-1.82382	3.56767
TR103204|c2_g1	-2.22646	-2.22646	4.45292
TR22488|c0_g1	-2.21497	-2.21497	4.42995
TR77802|c3_g1	-0.736068	-0.736068	1.47214
TR85282|c0_g1	-1.15592	-1.14299	2.29891
TR10426|c0_g1	-1.82719	-1.89483	3.72203
TR70718|c0_g1	-1.34547	-1.34547	2.69094
TR146337|c0_g1	-1.7654	3.57204	-1.80664
TR54937|c1_g1	-1.07705	-1.09141	2.16846
TR73027|c0_g1	-0.823729	-0.823729	1.64746
TR99989|c1_g1	-1.23995	-1.23995	2.47989
TR82504|c0_g1	-1.05186	-1.05186	2.10372
TR63160|c1_g1	-0.941123	-0.928197	1.86932
TR119162|c4_g1	-2.56325	-2.55632	5.11956
TR50745|c7_g1	-1.17347	-1.17347	2.34695
TR154340|c1_g1	-1.31964	-1.29532	2.61497
TR97233|c0_g1	-1.24006	-1.25442	2.49448
TR49396|c0_g1	-1.48138	-1.48138	2.96276
TR92139|c4_g2	-0.80768	-0.80768	1.61536
TR93645|c0_g1	-1.54935	-1.54935	3.09871
TR47419|c0_g1	-1.67773	-1.67916	3.35689
TR55761|c2_g1	-1.20404	-1.19112	2.39516
TR70926|c1_g2	-1.18005	-1.18005	2.3601
TR69507|c0_g1	-1.12362	-1.12362	2.24724
TR55248|c0_g1	-1.39817	-1.38524	2.78341
TR95382|c5_g2	-1.38705	-1.38705	2.77411
TR112700|c4_g1	-1.21021	-1.21021	2.42043
TR112209|c0_g1	-2.93203	-2.99967	5.93171
TR84663|c8_g2	-1.50368	-1.50368	3.00735
TR146887|c0_g1	-1.13755	-1.13755	2.2751
TR90499|c6_g2	-1.06266	-1.04973	2.11239
TR105597|c0_g1	-1.01513	-1.0022	2.01733
TR46269|c0_g1	-1.39803	-1.39803	2.79606
TR57945|c0_g1	-2.76171	-2.89264	5.65436
TR88017|c0_g1	-1.18057	-1.15625	2.33683
TR60692|c0_g1	-1.05316	-1.05316	2.10631
TR72471|c1_g2	-2.22349	-2.22349	4.44697
TR94|c0_g2	-2.91363	-3.06938	5.98301
TR148235|c0_g1	-1.37783	-1.37783	2.75565
TR78458|c3_g1	-0.917297	-0.917297	1.83459
TR105969|c0_g1	-1.10282	-1.10282	2.20563
TR64183|c0_g1	-1.65636	-1.67071	3.32707
TR102668|c0_g1	-1.95094	-1.9781	3.92904
TR100012|c0_g1	-1.51979	-1.53415	3.05394
TR114258|c0_g1	-1.08481	-1.08481	2.16963
TR85798|c1_g1	-1.46381	-1.45384	2.91765
TR115350|c0_g2	-1.10928	-1.10928	2.21855
TR94029|c0_g1	-2.10125	-2.12841	4.22966
TR72815|c0_g1	-1.4636	-1.4636	2.9272
TR113477|c0_g2	5.41071	-2.70536	-2.70536
TR154290|c1_g1	-1.52399	-1.52399	3.04799
TR125781|c0_g1	-1.14025	-1.14025	2.2805
TR56221|c0_g1	-1.47325	-1.47325	2.94649
TR68102|c3_g1	-1.48658	-1.51374	3.00032
TR81280|c0_g2	-0.918153	-0.918153	1.83631
TR79240|c0_g1	-0.925859	-0.925859	1.85172
TR95781|c2_g1	-1.18654	-1.18654	2.37308
TR94887|c0_g1	-1.03566	-1.05002	2.08568
TR85356|c2_g1	-1.30768	-1.30768	2.61537
TR91742|c0_g1	-1.05707	-1.05707	2.11414
TR111832|c0_g1	-2.71775	-2.60677	5.32452
TR78070|c0_g1	-1.39611	-1.39611	2.79221
TR69783|c0_g1	-2.00215	-2.00215	4.0043
TR65369|c0_g1	-0.862215	-0.862215	1.72443
TR94937|c0_g1	-0.887782	-0.887782	1.77556
TR78502|c3_g1	-1.24438	-1.24438	2.48876
TR87473|c6_g2	-2.45989	-2.51938	4.97927
TR164474|c2_g1	-1.27749	-1.27749	2.55499
TR81605|c6_g1	-1.3176	-1.3176	2.6352
TR99454|c0_g1	-1.59685	-1.59968	3.19653
TR94367|c0_g1	-1.84489	-1.33326	3.17815
TR35216|c0_g1	-1.98678	-2.02802	4.0148
TR96144|c0_g1	-1.33319	-1.30887	2.64207
TR78782|c0_g1	-0.95	-0.95	1.9
TR92212|c5_g1	-1.17498	-1.17498	2.34996
TR113385|c0_g1	-2.32223	-2.38085	4.70308
TR91494|c2_g1	-0.754745	-0.754745	1.50949
TR34344|c0_g1	-2.88437	-2.88437	5.76874
TR14528|c0_g1	-2.48209	-2.50691	4.989
TR79223|c1_g1	-1.25177	-1.25177	2.50354
TR82642|c2_g1	-0.915509	-0.915509	1.83102
TR49736|c6_g1	-1.7865	-1.82774	3.61424
TR91200|c0_g3	-1.23728	-1.23728	2.47455
TR101033|c4_g1	-1.00063	-0.987702	1.98833
TR69900|c0_g1	2.426	2.49753	-4.92353
TR117569|c1_g3	-1.66391	-1.66391	3.32782
TR79719|c0_g3	-2.98193	-2.82067	5.8026
TR97326|c2_g2	3.21096	-1.60548	-1.60548
TR99188|c0_g1	-0.817356	-0.817356	1.63471
TR122029|c1_g1	-1.12134	-1.13569	2.25703
TR93287|c0_g1	-1.93333	-1.90901	3.84235
TR86965|c1_g1	-1.46694	-1.46694	2.93387
TR100712|c0_g2	-0.943418	-0.943418	1.88684
TR55454|c2_g1	-1.73228	-1.73228	3.46456
TR49801|c0_g1	-1.18005	-1.18005	2.3601
TR119199|c0_g1	-2.31462	-2.31462	4.62923
TR107185|c0_g1	-1.35043	-1.35043	2.70086
TR85139|c0_g1	-0.779617	-0.779617	1.55923
TR62315|c1_g1	-1.22647	-1.22647	2.45295
TR87976|c0_g1	-2.8401	-2.89873	5.73883
TR85151|c0_g1	-1.61018	-1.65143	3.26161
TR57218|c2_g1	-0.857636	-0.84471	1.70235
TR103630|c2_g1	-1.35008	-1.35008	2.70016
TR90079|c0_g1	-0.978734	-0.954415	1.93315
TR3847|c0_g1	-1.86059	-1.86059	3.72118
TR69206|c2_g1	-2.27328	-2.27749	4.55077
TR97663|c0_g2	-0.862215	-0.862215	1.72443
TR67103|c1_g1	-2.84002	-2.76554	5.60556
TR91502|c7_g1	-1.20646	-1.19353	2.39999
TR104572|c0_g1	-1.93054	-1.93054	3.86107
TR99970|c1_g1	-1.16369	-1.16369	2.32739
TR103384|c2_g1	-1.16421	-1.16421	2.32841
TR82509|c0_g1	-1.44251	-1.44251	2.88503
TR112617|c1_g2	-1.39669	-1.34706	2.74376
TR17861|c0_g1	-3.02867	-2.68611	5.71478
TR66445|c0_g2	-2.52979	-2.52979	5.05958
TR100650|c3_g2	-1.37059	-1.39774	2.76833
TR58116|c1_g4	-1.16565	-1.16708	2.33273
TR102118|c0_g1	-1.86241	-1.86241	3.72483
TR59226|c2_g1	-1.31478	-1.32914	2.64392
TR157563|c4_g1	-1.77201	-1.77201	3.54402
TR96113|c7_g1	-1.23938	-1.22645	2.46583
TR93494|c1_g1	-1.05316	-1.05316	2.10631
TR46800|c0_g1	-0.884047	-0.884047	1.76809
TR130775|c0_g1	-0.795512	-0.795512	1.59102
TR50691|c3_g1	-1.3789	-1.35458	2.73347
TR137999|c0_g1	-1.42141	-1.42141	2.84282
TR46013|c0_g1	-2.33217	-2.20124	4.53341
TR59039|c1_g1	-2.83346	-2.76032	5.59378
TR121246|c2_g5	-1.37414	-1.37414	2.74828
TR95219|c0_g1	-1.74176	-1.82173	3.56349
TR142066|c1_g4	-1.44388	-1.45824	2.90212
TR49833|c3_g1	-1.18055	-1.18055	2.36109
TR85308|c4_g1	-1.17852	-1.17852	2.35704
TR47645|c3_g1	-1.63162	-1.63162	3.26324
TR94056|c4_g1	-1.2962	-1.31043	2.60663
TR23729|c0_g1	-2.81619	-2.88799	5.70418
TR88058|c0_g1	-1.45233	-1.45233	2.90466
TR48092|c0_g1	-0.977082	-0.991437	1.96852
TR50439|c0_g1	-1.27502	-1.27502	2.55005
TR58662|c0_g2	-1.65781	-1.65781	3.31562
TR66980|c0_g3	-2.2217	-2.12544	4.34715
TR115930|c0_g1	-1.54412	-1.57127	3.11539
TR96981|c0_g1	-2.61435	-2.60596	5.22031
TR120308|c0_g1	-1.73767	-1.73767	3.47533
TR87654|c0_g1	-1.7101	-1.7101	3.42021
TR110309|c0_g1	-1.11333	-1.11333	2.22666
TR71182|c0_g1	-0.827874	-0.827874	1.65575
TR160099|c0_g1	-1.68264	-1.68264	3.36529
TR74843|c1_g1	-1.89204	-1.86772	3.75976
TR128401|c0_g5	-2.10701	-2.14825	4.25526
TR166780|c1_g2	-1.11909	-1.11909	2.23818
TR116887|c0_g1	-1.61195	-1.6391	3.25105
TR112488|c1_g1	-1.24701	-1.24701	2.49402
TR110525|c4_g1	-1.47976	-1.47976	2.95953
TR68562|c3_g2	-2.08919	-2.10354	4.19273
TR50658|c1_g5	-1.43372	-1.43372	2.86743
TR56983|c0_g1	-1.11219	-1.11219	2.22438
TR48698|c0_g1	-2.15805	-1.65725	3.81531
TR116312|c2_g1	-0.980039	-0.994394	1.97443
TR63337|c3_g1	-1.62661	-1.61369	3.2403
TR66560|c0_g1	-1.62323	-1.63759	3.26082
TR99438|c0_g1	-2.18962	-2.15259	4.3422
TR103298|c8_g1	-1.77992	-1.78414	3.56406
TR50540|c1_g1	-1.55576	-1.50613	3.06189
TR118274|c4_g1	-1.27213	-1.27213	2.54426
TR69111|c1_g1	-0.930592	-0.944947	1.87554
TR23999|c0_g1	-2.48951	-2.21689	4.70639
TR128185|c2_g1	-1.17091	-1.17091	2.34182
TR51213|c3_g1	-2.00577	-2.00577	4.01155
TR125795|c0_g1	-1.23842	-1.26557	2.50399
TR48385|c0_g1	-2.02227	-2.02227	4.04453
TR116031|c5_g2	-1.04458	-1.04458	2.08915
TR50811|c1_g1	2.86043	-1.43022	-1.43022
TR142545|c2_g2	-2.27944	-2.38512	4.66456
TR71288|c1_g1	-1.00508	-1.00508	2.01017
TR158061|c2_g2	-1.19778	-1.19778	2.39557
TR158088|c2_g2	-0.895089	-0.895089	1.79018
TR91641|c6_g1	-1.5313	-1.5313	3.06259
TR153916|c0_g2	-1.80139	-1.86903	3.67041
TR97310|c0_g1	-2.02168	-2.01171	4.03339
TR134039|c0_g2	-1.03383	-1.03383	2.06765
TR145056|c1_g5	-4.19386	1.99942	2.19445
TR111719|c0_g1	-1.20933	-1.1964	2.40573
TR79702|c2_g1	-0.838251	-0.838251	1.6765
TR91064|c0_g1	-1.76871	-1.78307	3.55178
TR82459|c0_g1	-1.1302	4.55602	-3.42582
TR71178|c5_g1	-1.02421	-1.02421	2.04841
TR113906|c0_g1	-1.98086	-1.97393	3.95479
TR99931|c0_g2	-0.442073	3.12812	-2.68605
TR107635|c0_g1	-1.81577	-1.84293	3.6587
TR60554|c1_g1	-1.35216	-1.35359	2.70576
TR146085|c1_g1	-1.17192	-1.17192	2.34384
TR105419|c7_g2	-1.87319	-1.90601	3.77919
TR159325|c1_g1	-1.08848	-1.08848	2.17696
TR116294|c0_g1	-1.20068	-1.20068	2.40137
TR97474|c0_g1	-2.85453	-2.83379	5.68832
TR64220|c0_g1	-1.21781	-1.20488	2.42269
TR47347|c2_g1	-0.0672769	-1.99517	2.06245
TR56787|c2_g1	-1.81374	-1.85706	3.67081
TR118672|c0_g1	-1.30383	-1.30383	2.60767
TR95392|c3_g1	-1.22418	-1.22418	2.44836
TR112653|c4_g2	-1.21677	-1.21677	2.43354
TR62512|c1_g1	-1.53564	-1.53564	3.07128
TR108732|c0_g2	-1.38148	-1.38148	2.76297
TR101650|c1_g1	-1.44355	-1.4707	2.91425
TR52209|c0_g1	-2.47725	-2.49768	4.97493
TR46869|c3_g1	-1.37717	-1.37717	2.75434
TR143992|c0_g1	-1.38609	-1.38609	2.77217
TR96422|c1_g1	-1.04986	-1.04986	2.09972
TR118621|c0_g1	-1.67202	-1.63499	3.307
TR92084|c0_g1	-0.990407	-0.990407	1.98081
TR86100|c0_g2	-1.35427	-1.35427	2.70854
TR52454|c0_g1	-2.85875	-2.91737	5.77613
TR113362|c0_g1	-1.82203	-1.91559	3.73762
TR95321|c1_g1	-1.11965	-1.11965	2.23931
TR143697|c0_g1	-1.94772	-1.97487	3.92259
TR71361|c2_g1	-1.2413	-1.2413	2.48259
TR62566|c2_g1	-1.29042	-1.29042	2.58083
TR92167|c2_g1	-1.04056	-1.04056	2.08112
TR117054|c0_g1	-1.14782	-1.14782	2.29565
TR130626|c1_g1	-1.1457	-1.1457	2.2914
TR107210|c0_g1	-1.30401	-1.33116	2.63517
TR51108|c1_g1	-1.04199	-1.05622	2.09821
TR55240|c2_g1	-1.21727	-1.21727	2.43453
TR51558|c3_g4	-1.46303	-1.46303	2.92606
TR61057|c0_g1	-1.31075	-1.31075	2.6215
TR130803|c1_g1	-1.4853	-1.51245	2.99775
TR104391|c0_g1	-1.88293	-1.79751	3.68044
TR153047|c2_g2	-1.21864	-1.21864	2.43728
TR65539|c0_g3	-2.07184	-2.07184	4.14368
TR96826|c0_g1	-1.21118	-1.21118	2.42236
TR114942|c0_g1	-1.01082	-1.01082	2.02164
TR102799|c0_g1	-1.64366	-1.64366	3.28732
TR112486|c0_g1	-1.30265	-1.30265	2.6053
TR159231|c2_g1	-1.35323	-1.35323	2.70647
TR80497|c0_g1	-1.09087	-1.09087	2.18175
TR65580|c3_g1	-1.08788	-1.08788	2.17576
TR116169|c0_g1	-1.30886	-1.30886	2.61771
TR120402|c0_g1	-0.954308	-0.941382	1.89569
TR61883|c2_g1	-1.50308	-1.55912	3.0622
TR98973|c0_g1	-0.917297	-0.917297	1.83459
TR93846|c0_g1	-1.84823	-1.84823	3.69647
TR83752|c5_g2	-1.01718	-1.01718	2.03436
TR88300|c0_g1	-1.35923	-1.33491	2.69414
TR83146|c1_g1	-0.974789	-0.989145	1.96393
TR49526|c0_g2	-1.00144	-1.00144	2.00288
TR93999|c0_g1	2.39239	2.46209	-4.85448
TR156055|c0_g1	0.825729	2.13503	-2.96076
TR107232|c2_g3	-1.26331	-1.26331	2.52663
TR66948|c4_g1	-1.57055	-1.57055	3.14111
TR147779|c0_g1	-1.70922	-1.6963	3.40552
TR118550|c0_g1	-2.05845	-2.09969	4.15815
TR53905|c0_g1	-1.68773	-1.68773	3.37547
TR51150|c5_g1	-1.13577	-1.12284	2.25861
TR85675|c0_g1	-1.58843	-1.5388	3.12724
TR157562|c3_g3	-1.32695	-1.32695	2.6539
TR58928|c0_g1	-3.00778	-2.98426	5.99204
TR57909|c0_g1	-1.59892	-1.59892	3.19784
TR108170|c0_g1	-1.40533	-1.40533	2.81066
TR14528|c0_g2	-2.51749	-2.51749	5.03499
TR81470|c2_g2	-1.09989	-1.09989	2.19979
TR67811|c0_g1	-1.53314	-1.57438	3.10752
TR66584|c0_g1	-1.16527	-1.16527	2.33055
TR76153|c1_g1	-1.29242	-1.29242	2.58484
TR50989|c1_g1	-1.15793	-1.15793	2.31586
TR62072|c3_g1	-1.30651	-1.32086	2.62737
TR64469|c0_g1	-1.4352	-1.4352	2.8704
TR104592|c0_g1	-1.07168	-1.05875	2.13043
TR54130|c0_g1	-1.17852	-1.17852	2.35704
TR97783|c4_g1	-1.24568	-1.24568	2.49136
TR117071|c0_g1	-1.37516	-1.37516	2.75032
TR50704|c0_g1	-0.98436	-0.98436	1.96872
TR111372|c0_g1	-0.822687	-0.822687	1.64537
TR101246|c1_g1	-1.03923	-1.03923	2.07846
TR109085|c0_g1	-1.20835	-1.20835	2.41669
TR58107|c2_g1	-1.23863	-1.23863	2.47726
TR66399|c0_g2	-0.947526	-0.947526	1.89505
TR123320|c1_g3	-1.41064	-1.41207	2.82271
TR79256|c0_g1	-2.28904	-2.27917	4.56821
TR81581|c1_g1	-0.943418	-0.943418	1.88684
TR142510|c3_g1	0.212201	2.40626	-2.61846
TR60668|c1_g1	-0.982119	-0.982119	1.96424
TR129489|c0_g1	-3.14374	-3.05155	6.19529
TR51113|c0_g1	-1.39324	-1.4076	2.80084
TR116031|c4_g1	-1.1493	-1.11227	2.26158
TR51228|c2_g1	-1.08912	-1.0762	2.16532
TR63315|c6_g1	-1.01293	-1.01293	2.02586
TR62538|c3_g1	-1.06669	-1.06669	2.13338
TR142067|c3_g1	-2.05571	-1.98258	4.03829
TR52202|c0_g1	-1.25374	-1.2681	2.52184
TR92213|c0_g1	-0.89209	-0.879164	1.77125
TR71362|c5_g3	-1.1225	-1.1225	2.24501
TR102913|c0_g1	-1.89485	-1.96249	3.85733
TR101613|c0_g1	-2.34766	-2.34073	4.68839
TR66579|c0_g1	-1.14517	-1.14517	2.29033
TR107144|c3_g1	-1.09449	-1.09449	2.18898
TR26127|c0_g2	-2.09493	-2.00811	4.10304
TR147376|c2_g1	-1.19731	-1.19731	2.39461
TR110511|c1_g1	-0.909379	-0.909379	1.81876
TR91585|c4_g2	-1.46527	-1.46527	2.93054
TR48736|c0_g1	-0.970628	-0.970628	1.94126
TR115955|c0_g1	-1.0799	-1.0799	2.1598
TR75355|c1_g1	-1.3227	-1.27307	2.59578
TR28229|c0_g1	-1.85203	-1.82956	3.68159
TR126828|c0_g1	-2.14932	-2.14932	4.29864
TR93653|c2_g3	-2.53377	-2.63945	5.17322
TR72494|c0_g1	-1.6077	-1.62205	3.22975
TR86859|c2_g1	-0.964325	-0.964325	1.92865
TR93894|c1_g2	-0.805433	-0.805433	1.61087
TR74486|c0_g1	-2.276	-2.23002	4.50602
TR105576|c0_g1	-1.0748	-1.06188	2.13668
TR70980|c0_g1	-1.56877	-1.56877	3.13754
TR85788|c1_g1	-1.20357	-1.20357	2.40713
TR60623|c0_g1	-1.37619	-1.39055	2.76674
TR153194|c2_g1	-0.91025	-0.91025	1.8205
TR76157|c2_g3	2.91628	-1.45814	-1.45814
TR77492|c1_g1	-1.89596	-1.91031	3.80627
TR51615|c1_g1	-1.34048	-1.27974	2.62022
TR95729|c0_g1	-1.19294	-1.19294	2.38588
TR17390|c0_g1	-2.63305	-2.52653	5.15958
TR140287|c0_g1	-1.46024	-1.46024	2.92049
TR86009|c4_g1	-0.865945	-0.893099	1.75904
TR118278|c3_g1	-1.20596	-1.20596	2.41192
TR68400|c0_g1	-1.82424	-1.82424	3.64848
TR112700|c0_g3	-2.12895	-2.12895	4.2579
TR146006|c0_g1	-1.15637	-1.15637	2.31274
TR47501|c0_g1	-2.44514	-2.41989	4.86503
TR73355|c1_g1	-0.966714	-0.966714	1.93343
TR104063|c2_g1	-1.20788	-1.20788	2.41576
TR164824|c1_g1	-1.40868	-1.39575	2.80443
TR160157|c0_g2	-0.996319	-0.996319	1.99264
TR83441|c1_g1	-0.852347	-0.852347	1.70469
TR136711|c0_g1	-0.930118	-0.930118	1.86024
TR104897|c0_g1	-0.844355	-0.844355	1.68871
TR145526|c4_g1	3.93695	-1.37649	-2.56046
TR135023|c0_g2	-0.771469	-0.771469	1.54294
TR121973|c1_g1	-1.58699	-1.58699	3.17398
TR49795|c1_g1	-1.19342	-1.19342	2.38684
TR60750|c0_g2	-1.30725	-1.28293	2.59018
TR55377|c0_g1	-1.20021	-1.20021	2.40042
TR142067|c2_g2	-2.42685	-2.27239	4.69924
TR112695|c2_g1	-1.08848	-1.08848	2.17696
TR57062|c0_g1	-1.41928	-1.41928	2.83856
TR82449|c0_g1	-1.03441	-1.06156	2.09597
TR112460|c1_g1	-1.24654	-1.24654	2.49309
TR15393|c0_g1	-2.40917	-2.3993	4.80847
TR40676|c0_g1	-1.68264	-1.68264	3.36529
TR63768|c0_g1	-1.82751	-1.82751	3.65502
TR7116|c0_g1	-3.11822	-3.11318	6.2314
TR101571|c0_g1	-1.30536	-1.30536	2.61073
TR38393|c0_g1	-3.11943	-3.11943	6.23887
TR59782|c1_g1	-0.905883	-0.905883	1.81177
TR62541|c1_g1	-1.25394	-1.25394	2.50788
TR86932|c2_g1	-1.16069	-1.15072	2.31141
TR59684|c0_g1	-1.68299	-1.68299	3.36598
TR135913|c3_g1	-1.21165	-1.21165	2.42329
TR86129|c1_g1	-0.0724134	2.86335	-2.79094
TR132243|c1_g2	-1.3497	-1.3497	2.69941
TR63328|c6_g1	-1.03948	-1.02655	2.06603
TR131542|c0_g1	-1.51104	-1.51104	3.02208
TR72149|c1_g1	-1.23772	-1.23772	2.47543
TR30804|c0_g1	-1.46582	-1.46582	2.93164
TR160501|c10_g1	-2.78672	-2.6999	5.48662
TR48035|c0_g2	-1.49537	-1.50972	3.00509
TR71330|c0_g1	-1.21516	-1.24231	2.45746
TR119162|c6_g6	-2.11007	-2.11007	4.22015
TR93896|c0_g1	-1.55098	-1.55098	3.10196
TR105783|c0_g1	-1.58123	-1.60838	3.18961
TR81449|c0_g1	-1.18605	-1.18605	2.3721
TR93939|c0_g1	-0.841549	-0.828623	1.67017
TR57135|c0_g1	2.50747	3.03771	-5.54518
TR75386|c0_g1	-2.14305	-2.21069	4.35374
TR78993|c0_g1	-1.85556	-1.85556	3.71113
TR75210|c0_g1	-1.59043	-1.59043	3.18087
TR51541|c1_g1	-1.56303	-1.53871	3.10174
TR86893|c2_g1	-0.906596	-0.89367	1.80027
TR117563|c7_g1	-0.971394	-0.971394	1.94279
TR55739|c3_g2	-1.10107	-1.10107	2.20213
TR79256|c1_g1	-1.60809	-1.60809	3.21617
TR127255|c0_g1	0.58018	2.28695	-2.86713
TR79307|c1_g1	-1.0799	-1.0799	2.1598
TR152265|c0_g1	-1.93074	-1.93074	3.86149
TR114250|c0_g1	-1.16472	-1.16472	2.32944
TR107155|c4_g1	-1.24394	-1.24394	2.48789
TR98933|c0_g1	-1.88359	-1.88359	3.76718
TR71169|c0_g1	-1.17041	-1.17041	2.34081
TR63447|c2_g2	-0.932756	-0.91983	1.85259
TR159564|c0_g1	-1.03242	-1.03242	2.06485
TR96064|c0_g1	-1.76011	-1.80135	3.56147
TR47491|c4_g2	-2.29072	-1.6876	3.97831
TR66400|c0_g1	-1.28831	-1.27538	2.56369
TR58104|c0_g1	-2.60695	-2.64989	5.25684
TR118552|c0_g1	-0.970628	-0.970628	1.94126
TR113413|c2_g1	-0.873685	-0.873685	1.74737
TR46869|c4_g1	-1.21642	-1.23077	2.44719
TR79722|c0_g1	-1.78197	-1.80913	3.5911
TR74777|c0_g1	-0.96594	-0.96594	1.93188

## Sheet: Table S8
Table S8. Results of differential expression analysis, comparison AxP.
Trinity gene	sampleA	sampleB	logFC	logCPM	PValue	FDR
TR112209|c0_g1	POSTERIOR REGENERATION	ANTERIOR REGENERATION	-17.1804	8.60895	3.50564e-08	0.000488885
TR94|c0_g2	POSTERIOR REGENERATION	ANTERIOR REGENERATION	-17.0935	8.5221	3.95421e-08	0.000488885
TR104988|c0_g1	POSTERIOR REGENERATION	ANTERIOR REGENERATION	-17.0574	8.48605	4.15689e-08	0.000488885
TR69805|c0_g1	POSTERIOR REGENERATION	ANTERIOR REGENERATION	-16.8436	8.27225	5.59083e-08	0.000488885
TR45605|c0_g1	POSTERIOR REGENERATION	ANTERIOR REGENERATION	-13.9466	9.90695	5.79857e-08	0.000488885
TR164292|c0_g1	POSTERIOR REGENERATION	ANTERIOR REGENERATION	-13.4789	10.8149	5.92949e-08	0.000488885
TR58104|c0_g1	POSTERIOR REGENERATION	ANTERIOR REGENERATION	-13.2804	10.4271	7.89462e-08	0.000488885
TR58666|c0_g1	POSTERIOR REGENERATION	ANTERIOR REGENERATION	-16.5374	7.96604	8.54636e-08	0.000488885
TR160168|c0_g1	POSTERIOR REGENERATION	ANTERIOR REGENERATION	-13.6858	9.09211	1.07647e-07	0.000488885
TR118963|c0_g1	POSTERIOR REGENERATION	ANTERIOR REGENERATION	-16.2806	7.70923	1.22005e-07	0.000488885
TR94|c0_g1	POSTERIOR REGENERATION	ANTERIOR REGENERATION	-12.7778	14.7272	1.23654e-07	0.000488885
TR116640|c0_g1	POSTERIOR REGENERATION	ANTERIOR REGENERATION	-16.2562	7.6848	1.26194e-07	0.000488885
TR92195|c1_g2	POSTERIOR REGENERATION	ANTERIOR REGENERATION	-16.2196	7.64826	1.32754e-07	0.000488885
TR123113|c0_g1	POSTERIOR REGENERATION	ANTERIOR REGENERATION	13.2698	8.90654	1.3932e-07	0.000488885
TR79722|c0_g1	POSTERIOR REGENERATION	ANTERIOR REGENERATION	-13.4655	8.87178	1.46103e-07	0.000488885
TR100430|c0_g1	POSTERIOR REGENERATION	ANTERIOR REGENERATION	-13.8669	8.36199	1.48084e-07	0.000488885
TR111732|c0_g1	POSTERIOR REGENERATION	ANTERIOR REGENERATION	-13.8237	8.31875	1.57245e-07	0.000488885
TR111522|c0_g1	POSTERIOR REGENERATION	ANTERIOR REGENERATION	-13.3623	8.76857	1.68566e-07	0.000488885
TR69939|c1_g1	POSTERIOR REGENERATION	ANTERIOR REGENERATION	-16.0401	7.46872	1.70291e-07	0.000488885
TR160501|c8_g1	POSTERIOR REGENERATION	ANTERIOR REGENERATION	-16.0224	7.45102	1.74506e-07	0.000488885
TR116437|c6_g1	POSTERIOR REGENERATION	ANTERIOR REGENERATION	-13.1508	9.11122	1.74728e-07	0.000488885
TR97057|c0_g1	POSTERIOR REGENERATION	ANTERIOR REGENERATION	-12.6683	10.0043	1.82382e-07	0.000488885
TR82509|c0_g1	POSTERIOR REGENERATION	ANTERIOR REGENERATION	-15.9612	7.3899	1.89938e-07	0.000488885
TR68146|c1_g1	POSTERIOR REGENERATION	ANTERIOR REGENERATION	-13.6455	8.14057	2.01275e-07	0.000488885
TR7116|c0_g1	POSTERIOR REGENERATION	ANTERIOR REGENERATION	-12.5612	10.8851	2.03201e-07	0.000488885
TR152566|c0_g1	POSTERIOR REGENERATION	ANTERIOR REGENERATION	-15.9017	7.3304	2.06261e-07	0.000488885
TR81959|c0_g1	POSTERIOR REGENERATION	ANTERIOR REGENERATION	-15.8636	7.29222	2.1746e-07	0.000488885
TR105539|c0_g1	POSTERIOR REGENERATION	ANTERIOR REGENERATION	-12.5025	10.8265	2.20401e-07	0.000488885
TR161337|c0_g1	POSTERIOR REGENERATION	ANTERIOR REGENERATION	-12.506	9.65285	2.30903e-07	0.000488885
TR95354|c0_g1	POSTERIOR REGENERATION	ANTERIOR REGENERATION	-15.8143	7.24297	2.32805e-07	0.000488885
TR80451|c1_g1	POSTERIOR REGENERATION	ANTERIOR REGENERATION	-15.7985	7.22713	2.38014e-07	0.000488885
TR129489|c0_g1	POSTERIOR REGENERATION	ANTERIOR REGENERATION	-12.4557	9.79175	2.44877e-07	0.000488885
TR93511|c2_g1	POSTERIOR REGENERATION	ANTERIOR REGENERATION	-15.7746	7.20327	2.45986e-07	0.000488885
TR116383|c0_g1	POSTERIOR REGENERATION	ANTERIOR REGENERATION	-13.4902	7.98537	2.49591e-07	0.000488885
TR79863|c0_g1	POSTERIOR REGENERATION	ANTERIOR REGENERATION	-12.4362	9.77229	2.51576e-07	0.000488885
TR93645|c0_g1	POSTERIOR REGENERATION	ANTERIOR REGENERATION	-15.7524	7.18106	2.537e-07	0.000488885
TR155036|c1_g1	POSTERIOR REGENERATION	ANTERIOR REGENERATION	-15.7315	7.16013	2.61164e-07	0.000488885
TR69747|c0_g1	POSTERIOR REGENERATION	ANTERIOR REGENERATION	-13.0236	8.42995	2.6953e-07	0.000488885
TR98815|c0_g1	POSTERIOR REGENERATION	ANTERIOR REGENERATION	-13.0194	8.42572	2.7112e-07	0.000488885
TR28412|c0_g1	POSTERIOR REGENERATION	ANTERIOR REGENERATION	-12.9688	8.37521	2.90797e-07	0.000488885
TR116182|c0_g2	POSTERIOR REGENERATION	ANTERIOR REGENERATION	-15.6534	7.08206	2.9101e-07	0.000488885
TR81974|c0_g1	POSTERIOR REGENERATION	ANTERIOR REGENERATION	-15.6524	7.08108	2.91373e-07	0.000488885
TR123490|c0_g1	POSTERIOR REGENERATION	ANTERIOR REGENERATION	-13.3686	7.86374	2.95431e-07	0.000488885
TR5327|c0_g1	POSTERIOR REGENERATION	ANTERIOR REGENERATION	-15.6252	7.0539	3.02583e-07	0.000488885
TR112209|c0_g2	POSTERIOR REGENERATION	ANTERIOR REGENERATION	-13.2905	7.78569	3.29169e-07	0.000488885
TR86247|c0_g1	POSTERIOR REGENERATION	ANTERIOR REGENERATION	-15.5573	6.98599	3.32391e-07	0.000488885
TR116437|c3_g3	POSTERIOR REGENERATION	ANTERIOR REGENERATION	-12.5778	8.93765	3.33364e-07	0.000488885
TR112700|c0_g3	POSTERIOR REGENERATION	ANTERIOR REGENERATION	-15.55	6.97865	3.35847e-07	0.000488885
TR18022|c0_g1	POSTERIOR REGENERATION	ANTERIOR REGENERATION	-12.1983	10.2256	3.39221e-07	0.000488885
TR91064|c0_g1	POSTERIOR REGENERATION	ANTERIOR REGENERATION	-15.5421	6.97074	3.39587e-07	0.000488885
TR90163|c0_g1	POSTERIOR REGENERATION	ANTERIOR REGENERATION	-15.5378	6.96651	3.41537e-07	0.000488885
TR28686|c0_g1	POSTERIOR REGENERATION	ANTERIOR REGENERATION	-15.5304	6.95907	3.45021e-07	0.000488885
TR80039|c0_g1	POSTERIOR REGENERATION	ANTERIOR REGENERATION	-15.517	6.94569	3.51547e-07	0.000488885
TR87976|c0_g1	POSTERIOR REGENERATION	ANTERIOR REGENERATION	-12.8255	8.23189	3.54712e-07	0.000488885
TR104245|c0_g1	POSTERIOR REGENERATION	ANTERIOR REGENERATION	-15.4603	6.88894	3.80273e-07	0.000490632
TR102118|c0_g1	POSTERIOR REGENERATION	ANTERIOR REGENERATION	-15.4485	6.87715	3.86578e-07	0.000490632
TR67663|c0_g1	POSTERIOR REGENERATION	ANTERIOR REGENERATION	-13.1565	7.6517	3.96398e-07	0.000490632
TR4526|c0_g1	POSTERIOR REGENERATION	ANTERIOR REGENERATION	-13.1544	7.64956	3.97566e-07	0.000490632
TR126828|c0_g1	POSTERIOR REGENERATION	ANTERIOR REGENERATION	-15.411	6.83974	4.07063e-07	0.000490632
TR82390|c0_g1	POSTERIOR REGENERATION	ANTERIOR REGENERATION	-12.0724	9.86139	4.0761e-07	0.000490632
TR11392|c0_g1	POSTERIOR REGENERATION	ANTERIOR REGENERATION	-13.1361	7.63129	4.07699e-07	0.000490632
TR76261|c0_g1	POSTERIOR REGENERATION	ANTERIOR REGENERATION	-15.4082	6.83684	4.08717e-07	0.000490632
TR79863|c1_g2	POSTERIOR REGENERATION	ANTERIOR REGENERATION	-13.0949	7.59009	4.31704e-07	0.000494712
TR121143|c3_g2	POSTERIOR REGENERATION	ANTERIOR REGENERATION	-15.3655	6.79418	4.33638e-07	0.000494712
TR128401|c0_g5	POSTERIOR REGENERATION	ANTERIOR REGENERATION	-15.364	6.79269	4.34629e-07	0.000494712
TR96753|c1_g1	POSTERIOR REGENERATION	ANTERIOR REGENERATION	-15.3568	6.7855	4.38962e-07	0.000494712
TR18770|c0_g1	POSTERIOR REGENERATION	ANTERIOR REGENERATION	-13.0724	7.56756	4.45351e-07	0.000494712
TR96377|c0_g1	POSTERIOR REGENERATION	ANTERIOR REGENERATION	-15.3353	6.76401	4.52183e-07	0.000494914
TR148627|c0_g1	POSTERIOR REGENERATION	ANTERIOR REGENERATION	-13.0456	7.54075	4.62263e-07	0.000498615
TR52905|c0_g1	POSTERIOR REGENERATION	ANTERIOR REGENERATION	-12.6194	8.02584	4.71972e-07	0.000499564
TR83306|c0_g1	POSTERIOR REGENERATION	ANTERIOR REGENERATION	-15.2942	6.72288	4.78754e-07	0.000499564
TR100788|c0_g1	POSTERIOR REGENERATION	ANTERIOR REGENERATION	-12.9923	7.48746	4.97704e-07	0.000499564
TR122166|c0_g1	POSTERIOR REGENERATION	ANTERIOR REGENERATION	-15.2647	6.6934	4.98672e-07	0.000499564
TR102083|c0_g1	POSTERIOR REGENERATION	ANTERIOR REGENERATION	-12.5742	7.98063	5.02411e-07	0.000499564
TR84658|c0_g1	POSTERIOR REGENERATION	ANTERIOR REGENERATION	-12.9757	7.47093	5.09254e-07	0.000499564
TR60791|c0_g1	POSTERIOR REGENERATION	ANTERIOR REGENERATION	-12.9716	7.46681	5.12174e-07	0.000499564
TR143697|c0_g1	POSTERIOR REGENERATION	ANTERIOR REGENERATION	-15.2388	6.66756	5.16842e-07	0.000499564
TR71115|c15_g3	POSTERIOR REGENERATION	ANTERIOR REGENERATION	-15.2089	6.63758	5.38752e-07	0.000505469
TR34344|c0_g1	POSTERIOR REGENERATION	ANTERIOR REGENERATION	-15.1985	6.62723	5.466e-07	0.000505469
TR76032|c1_g1	POSTERIOR REGENERATION	ANTERIOR REGENERATION	-12.5105	7.91693	5.48789e-07	0.000505469
TR54982|c2_g1	POSTERIOR REGENERATION	ANTERIOR REGENERATION	-15.1938	6.62253	5.50116e-07	0.000505469
TR65377|c1_g1	POSTERIOR REGENERATION	ANTERIOR REGENERATION	-12.487	7.89342	5.66955e-07	0.000506938
TR52250|c0_g1	POSTERIOR REGENERATION	ANTERIOR REGENERATION	-15.1449	6.57361	5.88792e-07	0.000506938
TR38393|c0_g1	POSTERIOR REGENERATION	ANTERIOR REGENERATION	-15.1435	6.57222	5.89837e-07	0.000506938
TR129079|c0_g1	POSTERIOR REGENERATION	ANTERIOR REGENERATION	-12.8597	7.35487	5.98012e-07	0.000506938
TR14528|c0_g2	POSTERIOR REGENERATION	ANTERIOR REGENERATION	-15.1193	6.54799	6.09953e-07	0.000506938
TR76468|c0_g1	POSTERIOR REGENERATION	ANTERIOR REGENERATION	-11.7841	9.4374	6.11366e-07	0.000506938
TR89781|c2_g1	POSTERIOR REGENERATION	ANTERIOR REGENERATION	-15.11	6.53875	6.17727e-07	0.000506938
TR52454|c0_g1	POSTERIOR REGENERATION	ANTERIOR REGENERATION	-12.8362	7.3314	6.17918e-07	0.000506938
TR77492|c1_g1	POSTERIOR REGENERATION	ANTERIOR REGENERATION	-15.0935	6.52226	6.31985e-07	0.000506938
TR95431|c0_g1	POSTERIOR REGENERATION	ANTERIOR REGENERATION	-12.4021	7.80861	6.37765e-07	0.000506938
TR53979|c0_g1	POSTERIOR REGENERATION	ANTERIOR REGENERATION	-15.0765	6.50521	6.47342e-07	0.000506938
TR48871|c0_g1	POSTERIOR REGENERATION	ANTERIOR REGENERATION	-12.3861	7.79256	6.52047e-07	0.000506938
TR73282|c5_g1	POSTERIOR REGENERATION	ANTERIOR REGENERATION	-12.0236	8.69608	6.523e-07	0.000506938
TR96981|c0_g1	POSTERIOR REGENERATION	ANTERIOR REGENERATION	-12.7925	7.28774	6.56379e-07	0.000506938
TR96869|c0_g1	POSTERIOR REGENERATION	ANTERIOR REGENERATION	-12.3778	7.78431	6.59557e-07	0.000506938
TR160128|c1_g2	POSTERIOR REGENERATION	ANTERIOR REGENERATION	-15.0574	6.48612	6.64516e-07	0.000506938
TR97302|c2_g1	POSTERIOR REGENERATION	ANTERIOR REGENERATION	-15.0522	6.48093	6.69232e-07	0.000506938
TR58928|c0_g1	POSTERIOR REGENERATION	ANTERIOR REGENERATION	-12.3618	7.76829	6.74319e-07	0.000506938
TR89279|c0_g2	POSTERIOR REGENERATION	ANTERIOR REGENERATION	-15.0294	6.45812	6.90924e-07	0.000508969
TR41140|c0_g1	POSTERIOR REGENERATION	ANTERIOR REGENERATION	-12.3396	7.74608	6.95424e-07	0.000508969
TR59039|c1_g1	POSTERIOR REGENERATION	ANTERIOR REGENERATION	-12.7383	7.2335	7.07585e-07	0.000508969
TR15393|c0_g1	POSTERIOR REGENERATION	ANTERIOR REGENERATION	-12.7374	7.23262	7.08578e-07	0.000508969
TR90739|c0_g1	POSTERIOR REGENERATION	ANTERIOR REGENERATION	-11.6942	8.84127	7.11213e-07	0.000508969
TR52209|c0_g1	POSTERIOR REGENERATION	ANTERIOR REGENERATION	-12.0028	8.36285	7.39471e-07	0.000521075
TR97310|c0_g1	POSTERIOR REGENERATION	ANTERIOR REGENERATION	-12.7039	7.19918	7.42132e-07	0.000521075
TR94504|c0_g1	POSTERIOR REGENERATION	ANTERIOR REGENERATION	-12.082	8.04263	7.6843e-07	0.000521262
TR87782|c5_g1	POSTERIOR REGENERATION	ANTERIOR REGENERATION	-14.9412	6.36992	7.80725e-07	0.000521262
TR79705|c1_g1	POSTERIOR REGENERATION	ANTERIOR REGENERATION	-14.9347	6.3635	7.8754e-07	0.000521262
TR136552|c1_g2	POSTERIOR REGENERATION	ANTERIOR REGENERATION	-14.9315	6.36027	7.91185e-07	0.000521262
TR59933|c1_g1	POSTERIOR REGENERATION	ANTERIOR REGENERATION	-14.9275	6.35623	7.95673e-07	0.000521262
TR100414|c0_g1	POSTERIOR REGENERATION	ANTERIOR REGENERATION	-12.6457	7.14097	8.044e-07	0.000521262
TR62987|c2_g1	POSTERIOR REGENERATION	ANTERIOR REGENERATION	-14.9141	6.34282	8.10632e-07	0.000521262
TR68562|c3_g2	POSTERIOR REGENERATION	ANTERIOR REGENERATION	-14.9133	6.34201	8.11476e-07	0.000521262
TR108822|c1_g6	POSTERIOR REGENERATION	ANTERIOR REGENERATION	-14.8956	6.32433	8.31681e-07	0.000521262
TR62785|c0_g1	POSTERIOR REGENERATION	ANTERIOR REGENERATION	-11.9172	8.27721	8.32665e-07	0.000521262
TR49498|c0_g1	POSTERIOR REGENERATION	ANTERIOR REGENERATION	-14.8931	6.32185	8.34315e-07	0.000521262
TR99438|c0_g1	POSTERIOR REGENERATION	ANTERIOR REGENERATION	-12.2032	7.60971	8.40188e-07	0.000521262
TR98294|c0_g1	POSTERIOR REGENERATION	ANTERIOR REGENERATION	-14.8802	6.30895	8.49478e-07	0.000521262
TR100476|c1_g1	POSTERIOR REGENERATION	ANTERIOR REGENERATION	-12.597	7.09225	8.60567e-07	0.000521262
TR68168|c1_g1	POSTERIOR REGENERATION	ANTERIOR REGENERATION	-14.8676	6.29635	8.64594e-07	0.000521262
TR98023|c0_g1	POSTERIOR REGENERATION	ANTERIOR REGENERATION	-14.8498	6.27854	8.85865e-07	0.000521262
TR94968|c0_g1	POSTERIOR REGENERATION	ANTERIOR REGENERATION	-14.8442	6.27298	8.9313e-07	0.000521262
TR57945|c0_g1	POSTERIOR REGENERATION	ANTERIOR REGENERATION	-14.8421	6.27083	8.95572e-07	0.000521262
TR36581|c0_g1	POSTERIOR REGENERATION	ANTERIOR REGENERATION	-12.1543	7.56087	8.99016e-07	0.000521262
TR65574|c0_g1	POSTERIOR REGENERATION	ANTERIOR REGENERATION	-12.1522	7.55877	9.01633e-07	0.000521262
TR107872|c0_g1	POSTERIOR REGENERATION	ANTERIOR REGENERATION	-14.8248	6.25356	9.17496e-07	0.000521262
TR131744|c0_g1	POSTERIOR REGENERATION	ANTERIOR REGENERATION	-14.8235	6.25226	9.1902e-07	0.000521262
TR70014|c0_g1	POSTERIOR REGENERATION	ANTERIOR REGENERATION	-11.5142	8.44347	9.25826e-07	0.000521262
TR98695|c0_g1	POSTERIOR REGENERATION	ANTERIOR REGENERATION	-14.813	6.24179	9.3239e-07	0.000521262
TR89804|c0_g1	POSTERIOR REGENERATION	ANTERIOR REGENERATION	-12.5367	7.032	9.35669e-07	0.000521262
TR90047|c0_g1	POSTERIOR REGENERATION	ANTERIOR REGENERATION	-14.81	6.23872	9.36562e-07	0.000521262
TR79719|c0_g3	POSTERIOR REGENERATION	ANTERIOR REGENERATION	-11.5014	8.43066	9.42432e-07	0.000521262
TR58020|c2_g1	POSTERIOR REGENERATION	ANTERIOR REGENERATION	-14.8007	6.22947	9.48181e-07	0.000521262
TR116208|c2_g2	POSTERIOR REGENERATION	ANTERIOR REGENERATION	-14.795	6.22372	9.56228e-07	0.000521262
TR54994|c0_g2	POSTERIOR REGENERATION	ANTERIOR REGENERATION	-14.7918	6.22061	9.60018e-07	0.000521262
TR68469|c0_g1	POSTERIOR REGENERATION	ANTERIOR REGENERATION	-14.7878	6.21661	9.65472e-07	0.000521262
TR116074|c1_g2	POSTERIOR REGENERATION	ANTERIOR REGENERATION	-11.8037	8.16381	9.74353e-07	0.000521262
TR63606|c0_g1	POSTERIOR REGENERATION	ANTERIOR REGENERATION	-12.0866	7.49314	9.87419e-07	0.000521262
TR74118|c4_g1	POSTERIOR REGENERATION	ANTERIOR REGENERATION	-14.7699	6.19867	9.9003e-07	0.000521262
TR55357|c0_g1	POSTERIOR REGENERATION	ANTERIOR REGENERATION	-12.4878	6.98307	1.00106e-06	0.000521262
TR45947|c0_g1	POSTERIOR REGENERATION	ANTERIOR REGENERATION	-14.7572	6.18598	1.00732e-06	0.000521262
TR98933|c0_g1	POSTERIOR REGENERATION	ANTERIOR REGENERATION	-14.7563	6.18507	1.00848e-06	0.000521262
TR23729|c0_g1	POSTERIOR REGENERATION	ANTERIOR REGENERATION	-12.4619	6.95716	1.03776e-06	0.000521262
TR28982|c0_g1	POSTERIOR REGENERATION	ANTERIOR REGENERATION	-14.7343	6.16305	1.03959e-06	0.000521262
TR111478|c0_g1	POSTERIOR REGENERATION	ANTERIOR REGENERATION	-11.6849	8.35739	1.04309e-06	0.000521262
TR94029|c0_g1	POSTERIOR REGENERATION	ANTERIOR REGENERATION	-14.7296	6.15841	1.04636e-06	0.000521262
TR91717|c0_g1	POSTERIOR REGENERATION	ANTERIOR REGENERATION	-14.7292	6.15795	1.04697e-06	0.000521262
TR108453|c6_g5	POSTERIOR REGENERATION	ANTERIOR REGENERATION	-14.7292	6.15795	1.04697e-06	0.000521262
TR75322|c0_g1	POSTERIOR REGENERATION	ANTERIOR REGENERATION	-14.7231	6.1519	1.05631e-06	0.000521262
TR132281|c1_g1	POSTERIOR REGENERATION	ANTERIOR REGENERATION	-14.7222	6.15097	1.05757e-06	0.000521262
TR81056|c0_g1	POSTERIOR REGENERATION	ANTERIOR REGENERATION	-12.4349	6.93024	1.07726e-06	0.000525574
TR102349|c0_g1	POSTERIOR REGENERATION	ANTERIOR REGENERATION	-11.8327	7.79343	1.08544e-06	0.000525574
TR69900|c0_g1	POSTERIOR REGENERATION	ANTERIOR REGENERATION	14.7012	6.13291	1.08836e-06	0.000525574
TR127161|c0_g1	POSTERIOR REGENERATION	ANTERIOR REGENERATION	-12.0058	7.41238	1.10443e-06	0.000525574
TR117716|c0_g1	POSTERIOR REGENERATION	ANTERIOR REGENERATION	-12.0039	7.41044	1.10744e-06	0.000525574
TR79256|c0_g1	POSTERIOR REGENERATION	ANTERIOR REGENERATION	-12.4097	6.90503	1.11552e-06	0.000525574
TR28229|c0_g2	POSTERIOR REGENERATION	ANTERIOR REGENERATION	-14.6834	6.11221	1.11575e-06	0.000525574
TR59775|c1_g1	POSTERIOR REGENERATION	ANTERIOR REGENERATION	-14.6733	6.10212	1.13156e-06	0.00052703
TR100012|c0_g1	POSTERIOR REGENERATION	ANTERIOR REGENERATION	-14.6709	6.09971	1.13505e-06	0.00052703
TR28707|c0_g1	POSTERIOR REGENERATION	ANTERIOR REGENERATION	-14.6637	6.09244	1.14701e-06	0.00052703
TR88544|c0_g1	POSTERIOR REGENERATION	ANTERIOR REGENERATION	-11.9749	7.38151	1.15274e-06	0.00052703
TR116074|c0_g1	POSTERIOR REGENERATION	ANTERIOR REGENERATION	-11.6815	8.0416	1.15425e-06	0.00052703
TR110389|c0_g1	POSTERIOR REGENERATION	ANTERIOR REGENERATION	-14.6475	6.07632	1.17297e-06	0.000527727
TR50792|c0_g1	POSTERIOR REGENERATION	ANTERIOR REGENERATION	-12.3682	6.86351	1.18155e-06	0.000527727
TR26112|c0_g1	POSTERIOR REGENERATION	ANTERIOR REGENERATION	-11.7693	7.73007	1.1849e-06	0.000527727
TR72494|c0_g1	POSTERIOR REGENERATION	ANTERIOR REGENERATION	-14.6342	6.063	1.19454e-06	0.000527727
TR77333|c0_g1	POSTERIOR REGENERATION	ANTERIOR REGENERATION	-14.6337	6.06251	1.19529e-06	0.000527727
TR141942|c1_g1	POSTERIOR REGENERATION	ANTERIOR REGENERATION	-14.6317	6.06052	1.19832e-06	0.000527727
TR157036|c0_g1	POSTERIOR REGENERATION	ANTERIOR REGENERATION	-14.6258	6.05455	1.20822e-06	0.000528959
TR45990|c0_g1	POSTERIOR REGENERATION	ANTERIOR REGENERATION	-14.6127	6.04153	1.23077e-06	0.000535679
TR91585|c4_g2	POSTERIOR REGENERATION	ANTERIOR REGENERATION	-14.6026	6.03143	1.24749e-06	0.000537706
TR90130|c4_g1	POSTERIOR REGENERATION	ANTERIOR REGENERATION	-12.3278	6.82311	1.24987e-06	0.000537706
TR77662|c1_g1	POSTERIOR REGENERATION	ANTERIOR REGENERATION	-14.5904	6.01922	1.2695e-06	0.00054301
TR93980|c0_g1	POSTERIOR REGENERATION	ANTERIOR REGENERATION	-14.5817	6.01051	1.2845e-06	0.000543896
TR31422|c0_g1	POSTERIOR REGENERATION	ANTERIOR REGENERATION	-11.8889	7.29553	1.29857e-06	0.000543896
TR43051|c0_g1	POSTERIOR REGENERATION	ANTERIOR REGENERATION	-12.2976	6.79294	1.30322e-06	0.000543896
TR101613|c0_g1	POSTERIOR REGENERATION	ANTERIOR REGENERATION	-11.8817	7.28834	1.31158e-06	0.000543896
TR76200|c0_g1	POSTERIOR REGENERATION	ANTERIOR REGENERATION	-14.5631	5.99188	1.31791e-06	0.000543896
TR83690|c0_g2	POSTERIOR REGENERATION	ANTERIOR REGENERATION	-11.5839	7.94405	1.32128e-06	0.000543896
TR65979|c1_g1	POSTERIOR REGENERATION	ANTERIOR REGENERATION	-14.5558	5.98458	1.332e-06	0.000543896
TR48248|c0_g1	POSTERIOR REGENERATION	ANTERIOR REGENERATION	-11.5773	7.93744	1.33336e-06	0.000543896
TR71735|c1_g2	POSTERIOR REGENERATION	ANTERIOR REGENERATION	-14.5526	5.98143	1.33734e-06	0.000543896
TR117654|c3_g1	POSTERIOR REGENERATION	ANTERIOR REGENERATION	-14.5463	5.97512	1.34903e-06	0.000545666
TR116392|c0_g1	POSTERIOR REGENERATION	ANTERIOR REGENERATION	-12.2493	6.74463	1.39345e-06	0.000557603
TR121246|c2_g5	POSTERIOR REGENERATION	ANTERIOR REGENERATION	-14.5229	5.95176	1.39352e-06	0.000557603
TR108361|c0_g1	POSTERIOR REGENERATION	ANTERIOR REGENERATION	-12.2378	6.73315	1.41564e-06	0.000560966
TR125158|c0_g1	POSTERIOR REGENERATION	ANTERIOR REGENERATION	-11.6402	7.601	1.417e-06	0.000560966
TR87989|c0_g1	POSTERIOR REGENERATION	ANTERIOR REGENERATION	-14.503	5.93181	1.4323e-06	0.0005614
TR142607|c0_g1	POSTERIOR REGENERATION	ANTERIOR REGENERATION	-14.4986	5.92746	1.44125e-06	0.0005614
TR57253|c0_g1	POSTERIOR REGENERATION	ANTERIOR REGENERATION	-14.4965	5.92528	1.44525e-06	0.0005614
TR130752|c4_g1	POSTERIOR REGENERATION	ANTERIOR REGENERATION	-14.4954	5.92419	1.44827e-06	0.0005614
TR6855|c0_g1	POSTERIOR REGENERATION	ANTERIOR REGENERATION	-11.5042	7.86438	1.47555e-06	0.000566454
TR119162|c4_g1	POSTERIOR REGENERATION	ANTERIOR REGENERATION	-12.2057	6.70102	1.48008e-06	0.000566454
TR99960|c0_g1	POSTERIOR REGENERATION	ANTERIOR REGENERATION	-14.4772	5.90607	1.48414e-06	0.000566454
TR29737|c0_g1	POSTERIOR REGENERATION	ANTERIOR REGENERATION	-14.4594	5.88827	1.52136e-06	0.000573345
TR58506|c0_g1	POSTERIOR REGENERATION	ANTERIOR REGENERATION	-12.1803	6.67563	1.53308e-06	0.000573345
TR82459|c0_g1	POSTERIOR REGENERATION	ANTERIOR REGENERATION	11.346	7.54255	1.53925e-06	0.000573345
TR76174|c0_g1	POSTERIOR REGENERATION	ANTERIOR REGENERATION	-14.4493	5.87817	1.54326e-06	0.000573345
TR6094|c0_g1	POSTERIOR REGENERATION	ANTERIOR REGENERATION	-11.7615	7.16814	1.54926e-06	0.000573345
TR65660|c0_g1	POSTERIOR REGENERATION	ANTERIOR REGENERATION	-14.446	5.87478	1.54993e-06	0.000573345
TR16077|c0_g1	POSTERIOR REGENERATION	ANTERIOR REGENERATION	-12.1695	6.6649	1.55612e-06	0.000573345
TR104590|c0_g1	POSTERIOR REGENERATION	ANTERIOR REGENERATION	-11.5647	7.52549	1.57327e-06	0.000576811
TR105832|c2_g2	POSTERIOR REGENERATION	ANTERIOR REGENERATION	-14.422	5.85087	1.60247e-06	0.000583642
TR80272|c3_g1	POSTERIOR REGENERATION	ANTERIOR REGENERATION	-14.4169	5.84569	1.61425e-06	0.000583642
TR56302|c0_g1	POSTERIOR REGENERATION	ANTERIOR REGENERATION	-14.4163	5.84512	1.61543e-06	0.000583642
TR139305|c1_g1	POSTERIOR REGENERATION	ANTERIOR REGENERATION	-14.403	5.8318	1.64548e-06	0.000584262
TR112653|c4_g2	POSTERIOR REGENERATION	ANTERIOR REGENERATION	-14.403	5.8318	1.64548e-06	0.000584262
TR66924|c0_g2	POSTERIOR REGENERATION	ANTERIOR REGENERATION	-14.3942	5.82304	1.66515e-06	0.000584262
TR45831|c1_g2	POSTERIOR REGENERATION	ANTERIOR REGENERATION	-14.386	5.81482	1.68518e-06	0.000584262
TR111832|c0_g1	POSTERIOR REGENERATION	ANTERIOR REGENERATION	-11.3379	8.01056	1.68668e-06	0.000584262
TR76866|c0_g1	POSTERIOR REGENERATION	ANTERIOR REGENERATION	-14.3842	5.81306	1.68898e-06	0.000584262
TR93653|c2_g3	POSTERIOR REGENERATION	ANTERIOR REGENERATION	-14.3819	5.8107	1.69406e-06	0.000584262
TR121073|c1_g1	POSTERIOR REGENERATION	ANTERIOR REGENERATION	-14.3771	5.80597	1.70557e-06	0.000584262
TR72483|c3_g1	POSTERIOR REGENERATION	ANTERIOR REGENERATION	-14.3753	5.80419	1.70944e-06	0.000584262
TR68102|c3_g1	POSTERIOR REGENERATION	ANTERIOR REGENERATION	-14.3718	5.80062	1.71851e-06	0.000584262
TR61804|c1_g1	POSTERIOR REGENERATION	ANTERIOR REGENERATION	-14.3664	5.79526	1.73027e-06	0.000584262
TR108691|c5_g1	POSTERIOR REGENERATION	ANTERIOR REGENERATION	-14.3646	5.79347	1.73554e-06	0.000584262
TR142545|c1_g1	POSTERIOR REGENERATION	ANTERIOR REGENERATION	-14.3622	5.79108	1.74083e-06	0.000584262
TR105649|c0_g1	POSTERIOR REGENERATION	ANTERIOR REGENERATION	-14.3622	5.79108	1.74083e-06	0.000584262
TR123615|c9_g1	POSTERIOR REGENERATION	ANTERIOR REGENERATION	-11.6743	7.081	1.74788e-06	0.000584262
TR96064|c0_g1	POSTERIOR REGENERATION	ANTERIOR REGENERATION	-14.3592	5.78809	1.74882e-06	0.000584262
TR121047|c1_g1	POSTERIOR REGENERATION	ANTERIOR REGENERATION	-12.083	6.57842	1.75444e-06	0.000584262
TR28368|c0_g1	POSTERIOR REGENERATION	ANTERIOR REGENERATION	-14.3544	5.78328	1.75955e-06	0.000584262
TR102668|c0_g1	POSTERIOR REGENERATION	ANTERIOR REGENERATION	-14.352	5.78087	1.76631e-06	0.000584262
TR113409|c1_g1	POSTERIOR REGENERATION	ANTERIOR REGENERATION	-11.3577	7.71797	1.80728e-06	0.000593249
TR116887|c0_g1	POSTERIOR REGENERATION	ANTERIOR REGENERATION	-14.3271	5.75594	1.82748e-06	0.000593249
TR55792|c1_g1	POSTERIOR REGENERATION	ANTERIOR REGENERATION	-11.4494	7.41021	1.84604e-06	0.000593249
TR67103|c1_g1	POSTERIOR REGENERATION	ANTERIOR REGENERATION	-12.0461	6.54154	1.84619e-06	0.000593249
TR120983|c0_g1	POSTERIOR REGENERATION	ANTERIOR REGENERATION	-14.3179	5.74672	1.85197e-06	0.000593249
TR160501|c10_g1	POSTERIOR REGENERATION	ANTERIOR REGENERATION	-11.6303	7.03702	1.85793e-06	0.000593249
TR48791|c0_g1	POSTERIOR REGENERATION	ANTERIOR REGENERATION	-12.0397	6.53513	1.86218e-06	0.000593249
TR111351|c0_g1	POSTERIOR REGENERATION	ANTERIOR REGENERATION	-14.3117	5.74053	1.86661e-06	0.000593249
TR100786|c0_g1	POSTERIOR REGENERATION	ANTERIOR REGENERATION	-14.3055	5.73432	1.88291e-06	0.000593249
TR143735|c9_g1	POSTERIOR REGENERATION	ANTERIOR REGENERATION	-14.303	5.73183	1.89039e-06	0.000593249
TR94499|c0_g1	POSTERIOR REGENERATION	ANTERIOR REGENERATION	-14.3011	5.72996	1.8949e-06	0.000593249
TR127726|c1_g3	POSTERIOR REGENERATION	ANTERIOR REGENERATION	-14.2986	5.72746	1.90094e-06	0.000593249
TR53435|c0_g1	POSTERIOR REGENERATION	ANTERIOR REGENERATION	-14.2967	5.72558	1.90701e-06	0.000593249
TR59939|c0_g1	POSTERIOR REGENERATION	ANTERIOR REGENERATION	-14.293	5.72182	1.91617e-06	0.000593249
TR120757|c1_g2	POSTERIOR REGENERATION	ANTERIOR REGENERATION	11.799	6.51403	1.92381e-06	0.000593249
TR104978|c0_g1	POSTERIOR REGENERATION	ANTERIOR REGENERATION	-11.6041	7.01079	1.92664e-06	0.000593249
TR148253|c0_g1	POSTERIOR REGENERATION	ANTERIOR REGENERATION	-14.2791	5.70794	1.95346e-06	0.000593249
TR64197|c0_g1	POSTERIOR REGENERATION	ANTERIOR REGENERATION	11.787	6.50204	1.95624e-06	0.000593249
TR101650|c2_g1	POSTERIOR REGENERATION	ANTERIOR REGENERATION	-12.0013	6.49674	1.96447e-06	0.000593249
TR106089|c0_g1	POSTERIOR REGENERATION	ANTERIOR REGENERATION	-14.2727	5.70158	1.97091e-06	0.000593249
TR62566|c2_g1	POSTERIOR REGENERATION	ANTERIOR REGENERATION	-14.2695	5.6984	1.97892e-06	0.000593249
TR68186|c0_g1	POSTERIOR REGENERATION	ANTERIOR REGENERATION	11.7724	6.48746	1.99605e-06	0.000593249
TR138403|c0_g1	POSTERIOR REGENERATION	ANTERIOR REGENERATION	-11.9873	6.48273	2.00265e-06	0.000593249
TR97594|c0_g1	POSTERIOR REGENERATION	ANTERIOR REGENERATION	-14.2503	5.67912	2.03305e-06	0.000593249
TR45064|c0_g1	POSTERIOR REGENERATION	ANTERIOR REGENERATION	-14.2425	5.67134	2.05498e-06	0.000593249
TR59996|c0_g1	POSTERIOR REGENERATION	ANTERIOR REGENERATION	-14.2373	5.66613	2.07037e-06	0.000593249
TR113367|c0_g1	POSTERIOR REGENERATION	ANTERIOR REGENERATION	-14.2353	5.66417	2.07554e-06	0.000593249
TR63440|c2_g1	POSTERIOR REGENERATION	ANTERIOR REGENERATION	-14.234	5.66286	2.079e-06	0.000593249
TR164474|c2_g1	POSTERIOR REGENERATION	ANTERIOR REGENERATION	-14.2333	5.66221	2.08073e-06	0.000593249
TR112711|c7_g2	POSTERIOR REGENERATION	ANTERIOR REGENERATION	-14.2294	5.65828	2.09291e-06	0.000593249
TR17581|c0_g1	POSTERIOR REGENERATION	ANTERIOR REGENERATION	-14.2274	5.65631	2.09817e-06	0.000593249
TR64137|c0_g1	POSTERIOR REGENERATION	ANTERIOR REGENERATION	-11.3547	7.31561	2.10433e-06	0.000593249
TR53158|c0_g1	POSTERIOR REGENERATION	ANTERIOR REGENERATION	-14.2235	5.65236	2.11051e-06	0.000593249
TR78993|c0_g1	POSTERIOR REGENERATION	ANTERIOR REGENERATION	-14.2222	5.65104	2.11405e-06	0.000593249
TR93846|c0_g1	POSTERIOR REGENERATION	ANTERIOR REGENERATION	-14.2222	5.65104	2.11405e-06	0.000593249
TR118550|c0_g1	POSTERIOR REGENERATION	ANTERIOR REGENERATION	-14.2222	5.65104	2.11405e-06	0.000593249
TR145045|c2_g2	POSTERIOR REGENERATION	ANTERIOR REGENERATION	-14.2222	5.65104	2.11405e-06	0.000593249
TR69206|c2_g1	POSTERIOR REGENERATION	ANTERIOR REGENERATION	-11.9475	6.44291	2.11587e-06	0.000593249
TR62321|c5_g1	POSTERIOR REGENERATION	ANTERIOR REGENERATION	-14.2208	5.64972	2.1176e-06	0.000593249
TR74486|c0_g1	POSTERIOR REGENERATION	ANTERIOR REGENERATION	-11.1719	7.8446	2.12292e-06	0.000593249
TR122029|c1_g1	POSTERIOR REGENERATION	ANTERIOR REGENERATION	-14.2169	5.64575	2.13011e-06	0.000593249
TR47301|c0_g1	POSTERIOR REGENERATION	ANTERIOR REGENERATION	-14.2136	5.64244	2.13912e-06	0.000593249
TR81532|c0_g1	POSTERIOR REGENERATION	ANTERIOR REGENERATION	-14.2076	5.63646	2.15729e-06	0.000593249
TR89771|c0_g1	POSTERIOR REGENERATION	ANTERIOR REGENERATION	-11.9337	6.42913	2.15751e-06	0.000593249
TR49148|c0_g1	POSTERIOR REGENERATION	ANTERIOR REGENERATION	-11.9287	6.42412	2.17238e-06	0.000593249
TR44019|c0_g2	POSTERIOR REGENERATION	ANTERIOR REGENERATION	-14.2009	5.62978	2.17756e-06	0.000593249
TR33162|c0_g1	POSTERIOR REGENERATION	ANTERIOR REGENERATION	-14.1989	5.62777	2.18314e-06	0.000593249
TR47904|c0_g1	POSTERIOR REGENERATION	ANTERIOR REGENERATION	-11.9225	6.41793	2.19064e-06	0.000593249
TR80864|c0_g2	POSTERIOR REGENERATION	ANTERIOR REGENERATION	-14.1955	5.62442	2.19248e-06	0.000593249
TR121298|c1_g1	POSTERIOR REGENERATION	ANTERIOR REGENERATION	-14.1949	5.62375	2.19435e-06	0.000593249
TR8319|c0_g1	POSTERIOR REGENERATION	ANTERIOR REGENERATION	-14.1935	5.6224	2.19999e-06	0.000593249
TR70261|c0_g1	POSTERIOR REGENERATION	ANTERIOR REGENERATION	-14.1854	5.61431	2.22469e-06	0.000594823
TR85498|c0_g1	POSTERIOR REGENERATION	ANTERIOR REGENERATION	-14.1759	5.6048	2.25371e-06	0.000594823
TR123320|c0_g1	POSTERIOR REGENERATION	ANTERIOR REGENERATION	-14.1752	5.60412	2.25566e-06	0.000594823
TR51213|c3_g1	POSTERIOR REGENERATION	ANTERIOR REGENERATION	-14.1746	5.60344	2.25762e-06	0.000594823
TR116223|c0_g1	POSTERIOR REGENERATION	ANTERIOR REGENERATION	-14.1732	5.60208	2.26154e-06	0.000594823
TR50834|c2_g1	POSTERIOR REGENERATION	ANTERIOR REGENERATION	-14.1725	5.60139	2.26351e-06	0.000594823
TR50631|c0_g1	POSTERIOR REGENERATION	ANTERIOR REGENERATION	-11.4832	6.88997	2.27785e-06	0.000594823
TR70835|c0_g1	POSTERIOR REGENERATION	ANTERIOR REGENERATION	-11.8927	6.38817	2.28317e-06	0.000594823
TR40676|c0_g1	POSTERIOR REGENERATION	ANTERIOR REGENERATION	-14.1657	5.59455	2.28529e-06	0.000594823
TR85195|c0_g1	POSTERIOR REGENERATION	ANTERIOR REGENERATION	-14.1615	5.59043	2.29932e-06	0.000594823
TR69958|c0_g1	POSTERIOR REGENERATION	ANTERIOR REGENERATION	-11.886	6.38143	2.30402e-06	0.000594823
TR59775|c2_g1	POSTERIOR REGENERATION	ANTERIOR REGENERATION	-14.1574	5.5863	2.31144e-06	0.000594823
TR100633|c2_g2	POSTERIOR REGENERATION	ANTERIOR REGENERATION	-14.1546	5.58354	2.32162e-06	0.000594823
TR118258|c0_g1	POSTERIOR REGENERATION	ANTERIOR REGENERATION	-14.1546	5.58354	2.32162e-06	0.000594823
TR62072|c3_g1	POSTERIOR REGENERATION	ANTERIOR REGENERATION	-14.1533	5.58216	2.32571e-06	0.000594823
TR134045|c4_g1	POSTERIOR REGENERATION	ANTERIOR REGENERATION	-11.876	6.37146	2.33701e-06	0.000595665
TR78502|c3_g1	POSTERIOR REGENERATION	ANTERIOR REGENERATION	-14.1435	5.57244	2.35673e-06	0.000597585
TR108533|c0_g1	POSTERIOR REGENERATION	ANTERIOR REGENERATION	-11.2665	7.22747	2.37813e-06	0.000597585
TR35216|c0_g1	POSTERIOR REGENERATION	ANTERIOR REGENERATION	-14.1359	5.56476	2.382e-06	0.000597585
TR103204|c2_g1	POSTERIOR REGENERATION	ANTERIOR REGENERATION	-14.1352	5.56406	2.38413e-06	0.000597585
TR13238|c0_g2	POSTERIOR REGENERATION	ANTERIOR REGENERATION	-11.4481	6.8549	2.39131e-06	0.000597585
TR97978|c0_g1	POSTERIOR REGENERATION	ANTERIOR REGENERATION	-14.1316	5.56055	2.39693e-06	0.000597585
TR53851|c0_g1	POSTERIOR REGENERATION	ANTERIOR REGENERATION	-14.1225	5.55139	2.42721e-06	0.000597585
TR93524|c1_g1	POSTERIOR REGENERATION	ANTERIOR REGENERATION	-11.4369	6.8437	2.42834e-06	0.000597585
TR64522|c0_g1	POSTERIOR REGENERATION	ANTERIOR REGENERATION	-14.119	5.54786	2.43816e-06	0.000597585
TR114207|c0_g1	POSTERIOR REGENERATION	ANTERIOR REGENERATION	-14.119	5.54786	2.43816e-06	0.000597585
TR74843|c1_g1	POSTERIOR REGENERATION	ANTERIOR REGENERATION	-11.4323	6.83907	2.44448e-06	0.000597585
TR146887|c0_g1	POSTERIOR REGENERATION	ANTERIOR REGENERATION	-14.1147	5.5436	2.45362e-06	0.000597585
TR49744|c2_g1	POSTERIOR REGENERATION	ANTERIOR REGENERATION	-11.8403	6.3358	2.45439e-06	0.000597585
TR57241|c0_g1	POSTERIOR REGENERATION	ANTERIOR REGENERATION	-11.8399	6.33539	2.45695e-06	0.000597585
TR85352|c2_g1	POSTERIOR REGENERATION	ANTERIOR REGENERATION	-14.1104	5.53933	2.46699e-06	0.000598072
TR120045|c6_g1	POSTERIOR REGENERATION	ANTERIOR REGENERATION	-14.1069	5.53576	2.48047e-06	0.000599387
TR51082|c0_g1	POSTERIOR REGENERATION	ANTERIOR REGENERATION	-14.0983	5.52717	2.51005e-06	0.000604573
TR79890|c3_g2	POSTERIOR REGENERATION	ANTERIOR REGENERATION	14.0895	5.5228	2.54017e-06	0.000606981
TR114849|c4_g1	POSTERIOR REGENERATION	ANTERIOR REGENERATION	-14.086	5.5149	2.55189e-06	0.000606981
TR80428|c0_g1	POSTERIOR REGENERATION	ANTERIOR REGENERATION	-11.8113	6.30679	2.55614e-06	0.000606981
TR54711|c0_g1	POSTERIOR REGENERATION	ANTERIOR REGENERATION	-14.0831	5.512	2.5637e-06	0.000606981
TR46852|c2_g1	POSTERIOR REGENERATION	ANTERIOR REGENERATION	-14.0816	5.51054	2.56845e-06	0.000606981
TR58160|c3_g1	POSTERIOR REGENERATION	ANTERIOR REGENERATION	-14.0743	5.50326	2.59479e-06	0.000606981
TR12143|c0_g1	POSTERIOR REGENERATION	ANTERIOR REGENERATION	-11.3885	6.79529	2.59722e-06	0.000606981
TR106070|c0_g1	POSTERIOR REGENERATION	ANTERIOR REGENERATION	-14.0707	5.4996	2.6069e-06	0.000606981
TR153468|c0_g1	POSTERIOR REGENERATION	ANTERIOR REGENERATION	-14.0677	5.49666	2.61665e-06	0.000606981
TR48025|c0_g2	POSTERIOR REGENERATION	ANTERIOR REGENERATION	-14.0655	5.49446	2.62645e-06	0.000606981
TR108893|c0_g1	POSTERIOR REGENERATION	ANTERIOR REGENERATION	-11.7911	6.28656	2.62847e-06	0.000606981
TR116426|c1_g1	POSTERIOR REGENERATION	ANTERIOR REGENERATION	14.0636	5.49701	2.63137e-06	0.000606981
TR123626|c0_g1	POSTERIOR REGENERATION	ANTERIOR REGENERATION	-14.0604	5.48931	2.64374e-06	0.000606981
TR66447|c0_g1	POSTERIOR REGENERATION	ANTERIOR REGENERATION	-14.0604	5.48931	2.64374e-06	0.000606981
TR139238|c1_g1	POSTERIOR REGENERATION	ANTERIOR REGENERATION	-11.7859	6.28146	2.64704e-06	0.000606981
TR70907|c0_g1	POSTERIOR REGENERATION	ANTERIOR REGENERATION	-14.0582	5.48709	2.65369e-06	0.000606981
TR61811|c0_g1	POSTERIOR REGENERATION	ANTERIOR REGENERATION	-14.0567	5.48561	2.65869e-06	0.000606981
TR107635|c0_g1	POSTERIOR REGENERATION	ANTERIOR REGENERATION	-14.0485	5.47746	2.68898e-06	0.000610399
TR99931|c0_g2	POSTERIOR REGENERATION	ANTERIOR REGENERATION	14.0411	5.47453	2.71462e-06	0.000610399
TR57135|c0_g1	POSTERIOR REGENERATION	ANTERIOR REGENERATION	10.8293	8.21743	2.71571e-06	0.000610399
TR66689|c0_g1	POSTERIOR REGENERATION	ANTERIOR REGENERATION	-11.7662	6.26172	2.7203e-06	0.000610399
TR55739|c3_g1	POSTERIOR REGENERATION	ANTERIOR REGENERATION	-11.0607	7.42105	2.72741e-06	0.000610399
TR97233|c0_g1	POSTERIOR REGENERATION	ANTERIOR REGENERATION	-14.0381	5.467	2.72758e-06	0.000610399
TR97474|c0_g1	POSTERIOR REGENERATION	ANTERIOR REGENERATION	-11.7632	6.2587	2.7323e-06	0.000610399
TR54274|c0_g1	POSTERIOR REGENERATION	ANTERIOR REGENERATION	-14.0336	5.4625	2.74325e-06	0.000610399
TR113385|c0_g1	POSTERIOR REGENERATION	ANTERIOR REGENERATION	-11.3479	6.75474	2.74748e-06	0.000610399
TR93287|c0_g1	POSTERIOR REGENERATION	ANTERIOR REGENERATION	-11.7527	6.24827	2.77187e-06	0.000611928
TR120019|c1_g1	POSTERIOR REGENERATION	ANTERIOR REGENERATION	-14.0253	5.45421	2.775e-06	0.000611928
TR61866|c1_g2	POSTERIOR REGENERATION	ANTERIOR REGENERATION	-14.0238	5.4527	2.78303e-06	0.000611928
TR64183|c0_g1	POSTERIOR REGENERATION	ANTERIOR REGENERATION	-14.0192	5.44815	2.79918e-06	0.000611928
TR84837|c1_g1	POSTERIOR REGENERATION	ANTERIOR REGENERATION	-11.7431	6.23865	2.80916e-06	0.000611928
TR72229|c1_g1	POSTERIOR REGENERATION	ANTERIOR REGENERATION	-14.0131	5.44207	2.82367e-06	0.000611928
TR106640|c3_g1	POSTERIOR REGENERATION	ANTERIOR REGENERATION	-14.0131	5.44207	2.82367e-06	0.000611928
TR103430|c0_g1	POSTERIOR REGENERATION	ANTERIOR REGENERATION	-14.0108	5.43978	2.83191e-06	0.000611928
TR136717|c1_g2	POSTERIOR REGENERATION	ANTERIOR REGENERATION	-11.7356	6.23117	2.83763e-06	0.000611928
TR78916|c0_g1	POSTERIOR REGENERATION	ANTERIOR REGENERATION	-14.007	5.43596	2.84849e-06	0.000611928
TR159325|c1_g1	POSTERIOR REGENERATION	ANTERIOR REGENERATION	-14.0047	5.43366	2.85684e-06	0.000611928
TR94317|c0_g1	POSTERIOR REGENERATION	ANTERIOR REGENERATION	-13.9993	5.42828	2.87645e-06	0.000611928
TR154039|c3_g1	POSTERIOR REGENERATION	ANTERIOR REGENERATION	-13.9993	5.42828	2.87645e-06	0.000611928
TR122260|c3_g1	POSTERIOR REGENERATION	ANTERIOR REGENERATION	-13.9978	5.42674	2.88492e-06	0.000611928
TR63421|c4_g1	POSTERIOR REGENERATION	ANTERIOR REGENERATION	-11.7232	6.21877	2.88767e-06	0.000611928
TR143967|c1_g2	POSTERIOR REGENERATION	ANTERIOR REGENERATION	-13.9939	5.42288	2.89912e-06	0.000611928
TR82828|c6_g1	POSTERIOR REGENERATION	ANTERIOR REGENERATION	-13.9939	5.42288	2.89912e-06	0.000611928
TR66560|c0_g1	POSTERIOR REGENERATION	ANTERIOR REGENERATION	-13.9901	5.41902	2.91629e-06	0.000611928
TR85867|c1_g1	POSTERIOR REGENERATION	ANTERIOR REGENERATION	-13.9877	5.41669	2.92494e-06	0.000611928
TR112486|c0_g1	POSTERIOR REGENERATION	ANTERIOR REGENERATION	-13.9877	5.41669	2.92494e-06	0.000611928
TR51843|c0_g1	POSTERIOR REGENERATION	ANTERIOR REGENERATION	-13.9839	5.41281	2.93943e-06	0.000611928
TR69400|c0_g1	POSTERIOR REGENERATION	ANTERIOR REGENERATION	-11.1114	7.07237	2.94855e-06	0.000611928
TR141916|c1_g2	POSTERIOR REGENERATION	ANTERIOR REGENERATION	-11.7071	6.20266	2.95254e-06	0.000611928
TR88310|c0_g2	POSTERIOR REGENERATION	ANTERIOR REGENERATION	-13.98	5.40891	2.95697e-06	0.000611928
TR63004|c1_g1	POSTERIOR REGENERATION	ANTERIOR REGENERATION	-13.9792	5.40813	2.95991e-06	0.000611928
TR71287|c1_g1	POSTERIOR REGENERATION	ANTERIOR REGENERATION	-13.9761	5.40501	2.9717e-06	0.000612665
TR59617|c0_g1	POSTERIOR REGENERATION	ANTERIOR REGENERATION	-11.6895	6.185	3.02487e-06	0.000617688
TR69230|c4_g1	POSTERIOR REGENERATION	ANTERIOR REGENERATION	-13.9603	5.38928	3.03785e-06	0.000617688
TR101453|c0_g1	POSTERIOR REGENERATION	ANTERIOR REGENERATION	-11.2697	6.67655	3.06195e-06	0.000617688
TR57294|c0_g1	POSTERIOR REGENERATION	ANTERIOR REGENERATION	-13.9548	5.38373	3.06246e-06	0.000617688
TR97302|c1_g1	POSTERIOR REGENERATION	ANTERIOR REGENERATION	-13.954	5.38294	3.06556e-06	0.000617688
TR59997|c0_g1	POSTERIOR REGENERATION	ANTERIOR REGENERATION	-13.954	5.38294	3.06556e-06	0.000617688
TR97218|c0_g1	POSTERIOR REGENERATION	ANTERIOR REGENERATION	-11.2665	6.67331	3.07589e-06	0.000617688
TR103129|c0_g1	POSTERIOR REGENERATION	ANTERIOR REGENERATION	-11.6757	6.17127	3.08358e-06	0.000617688
TR136575|c1_g2	POSTERIOR REGENERATION	ANTERIOR REGENERATION	11.4581	6.17386	3.08538e-06	0.000617688
TR61161|c2_g1	POSTERIOR REGENERATION	ANTERIOR REGENERATION	-11.6748	6.17035	3.08719e-06	0.000617688
TR103238|c2_g1	POSTERIOR REGENERATION	ANTERIOR REGENERATION	-13.9484	5.37737	3.08736e-06	0.000617688
TR106653|c0_g1	POSTERIOR REGENERATION	ANTERIOR REGENERATION	-13.9452	5.37418	3.10308e-06	0.000619169
TR44019|c0_g1	POSTERIOR REGENERATION	ANTERIOR REGENERATION	-13.9404	5.36938	3.12211e-06	0.000621299
TR78750|c0_g1	POSTERIOR REGENERATION	ANTERIOR REGENERATION	-13.9372	5.36617	3.13488e-06	0.000622176
TR80405|c0_g1	POSTERIOR REGENERATION	ANTERIOR REGENERATION	-13.9348	5.36375	3.14774e-06	0.000622176
TR68583|c0_g2	POSTERIOR REGENERATION	ANTERIOR REGENERATION	-13.9316	5.36053	3.16068e-06	0.000622176
TR57129|c0_g1	POSTERIOR REGENERATION	ANTERIOR REGENERATION	-13.93	5.35892	3.16718e-06	0.000622176
TR89706|c0_g1	POSTERIOR REGENERATION	ANTERIOR REGENERATION	-11.6563	6.15183	3.16831e-06	0.000622176
TR79536|c0_g1	POSTERIOR REGENERATION	ANTERIOR REGENERATION	-13.9235	5.35244	3.19667e-06	0.000624491
TR111373|c0_g1	POSTERIOR REGENERATION	ANTERIOR REGENERATION	-11.2346	6.64147	3.21387e-06	0.000624491
TR92250|c0_g1	POSTERIOR REGENERATION	ANTERIOR REGENERATION	-13.9186	5.34757	3.21656e-06	0.000624491
TR77404|c0_g1	POSTERIOR REGENERATION	ANTERIOR REGENERATION	-11.6436	6.13919	3.22354e-06	0.000624491
TR66445|c0_g2	POSTERIOR REGENERATION	ANTERIOR REGENERATION	-13.9121	5.34104	3.24675e-06	0.000624491
TR86954|c0_g1	POSTERIOR REGENERATION	ANTERIOR REGENERATION	-11.2243	6.63114	3.26055e-06	0.000624491
TR53541|c0_g1	POSTERIOR REGENERATION	ANTERIOR REGENERATION	-13.9088	5.33777	3.2637e-06	0.000624491
TR121332|c1_g1	POSTERIOR REGENERATION	ANTERIOR REGENERATION	11.416	6.13179	3.27034e-06	0.000624491
TR156065|c0_g1	POSTERIOR REGENERATION	ANTERIOR REGENERATION	-13.9072	5.33613	3.27052e-06	0.000624491
TR51115|c5_g2	POSTERIOR REGENERATION	ANTERIOR REGENERATION	-13.9055	5.33449	3.27736e-06	0.000624491
TR78743|c1_g1	POSTERIOR REGENERATION	ANTERIOR REGENERATION	-13.9047	5.33367	3.28079e-06	0.000624491
TR67138|c1_g1	POSTERIOR REGENERATION	ANTERIOR REGENERATION	-13.9047	5.33367	3.28079e-06	0.000624491
TR86137|c3_g1	POSTERIOR REGENERATION	ANTERIOR REGENERATION	-13.9022	5.3312	3.29111e-06	0.000624857
TR93653|c2_g2	POSTERIOR REGENERATION	ANTERIOR REGENERATION	-13.8973	5.32625	3.31537e-06	0.000627862
TR62504|c1_g1	POSTERIOR REGENERATION	ANTERIOR REGENERATION	-13.8931	5.32212	3.33286e-06	0.00062843
TR136488|c1_g1	POSTERIOR REGENERATION	ANTERIOR REGENERATION	-13.8915	5.32046	3.3399e-06	0.00062843
TR14528|c0_g1	POSTERIOR REGENERATION	ANTERIOR REGENERATION	-11.203	6.60992	3.357e-06	0.00062843
TR167082|c5_g1	POSTERIOR REGENERATION	ANTERIOR REGENERATION	-11.6113	6.10686	3.37119e-06	0.00062843
TR26127|c0_g1	POSTERIOR REGENERATION	ANTERIOR REGENERATION	-13.884	5.31297	3.37542e-06	0.00062843
TR97977|c0_g1	POSTERIOR REGENERATION	ANTERIOR REGENERATION	-11.6074	6.10301	3.38983e-06	0.00062843
TR88476|c0_g1	POSTERIOR REGENERATION	ANTERIOR REGENERATION	-11.6074	6.10301	3.38983e-06	0.00062843
TR118960|c1_g2	POSTERIOR REGENERATION	ANTERIOR REGENERATION	-13.8756	5.30461	3.41515e-06	0.00062843
TR48035|c0_g2	POSTERIOR REGENERATION	ANTERIOR REGENERATION	-13.8756	5.30461	3.41515e-06	0.00062843
TR79212|c2_g2	POSTERIOR REGENERATION	ANTERIOR REGENERATION	-13.8748	5.30378	3.4188e-06	0.00062843
TR118544|c0_g1	POSTERIOR REGENERATION	ANTERIOR REGENERATION	-11.5973	6.09285	3.43819e-06	0.00062843
TR119023|c0_g1	POSTERIOR REGENERATION	ANTERIOR REGENERATION	-11.5963	6.09188	3.44245e-06	0.00062843
TR74575|c0_g1	POSTERIOR REGENERATION	ANTERIOR REGENERATION	-13.8689	5.29789	3.44819e-06	0.00062843
TR114814|c0_g1	POSTERIOR REGENERATION	ANTERIOR REGENERATION	-13.8655	5.29452	3.46302e-06	0.00062843
TR82643|c3_g1	POSTERIOR REGENERATION	ANTERIOR REGENERATION	-13.8638	5.29283	3.47047e-06	0.00062843
TR58662|c0_g1	POSTERIOR REGENERATION	ANTERIOR REGENERATION	-11.5851	6.08066	3.4963e-06	0.00062843
TR107526|c0_g1	POSTERIOR REGENERATION	ANTERIOR REGENERATION	-13.8579	5.2869	3.50053e-06	0.00062843
TR61939|c0_g1	POSTERIOR REGENERATION	ANTERIOR REGENERATION	-13.8579	5.2869	3.50053e-06	0.00062843
TR87819|c0_g1	POSTERIOR REGENERATION	ANTERIOR REGENERATION	-13.8571	5.28605	3.50431e-06	0.00062843
TR95392|c3_g1	POSTERIOR REGENERATION	ANTERIOR REGENERATION	-13.8562	5.2852	3.50811e-06	0.00062843
TR106678|c4_g1	POSTERIOR REGENERATION	ANTERIOR REGENERATION	-13.8545	5.2835	3.5157e-06	0.00062843
TR85126|c0_g1	POSTERIOR REGENERATION	ANTERIOR REGENERATION	-11.1697	6.57663	3.51612e-06	0.00062843
TR106627|c2_g1	POSTERIOR REGENERATION	ANTERIOR REGENERATION	-13.852	5.28094	3.53098e-06	0.00062843
TR64008|c0_g1	POSTERIOR REGENERATION	ANTERIOR REGENERATION	-13.8503	5.27924	3.53865e-06	0.00062843
TR51113|c0_g1	POSTERIOR REGENERATION	ANTERIOR REGENERATION	-13.8503	5.27924	3.53865e-06	0.00062843
TR81914|c0_g1	POSTERIOR REGENERATION	ANTERIOR REGENERATION	-11.1638	6.57072	3.54583e-06	0.00062843
TR78421|c2_g2	POSTERIOR REGENERATION	ANTERIOR REGENERATION	-13.8485	5.27753	3.54635e-06	0.00062843
TR142510|c3_g1	POSTERIOR REGENERATION	ANTERIOR REGENERATION	13.8453	5.27945	3.56182e-06	0.000629673
TR47419|c0_g1	POSTERIOR REGENERATION	ANTERIOR REGENERATION	-11.5658	6.06144	3.58965e-06	0.000632779
TR64469|c0_g1	POSTERIOR REGENERATION	ANTERIOR REGENERATION	-13.8383	5.26724	3.59701e-06	0.000632779
TR53513|c0_g1	POSTERIOR REGENERATION	ANTERIOR REGENERATION	-13.8365	5.26552	3.6049e-06	0.000632779
TR139312|c1_g1	POSTERIOR REGENERATION	ANTERIOR REGENERATION	-11.5584	6.05398	3.6285e-06	0.000635423
TR82270|c6_g3	POSTERIOR REGENERATION	ANTERIOR REGENERATION	-13.8288	5.25775	3.64475e-06	0.000636681
TR119543|c1_g1	POSTERIOR REGENERATION	ANTERIOR REGENERATION	-13.827	5.25601	3.65279e-06	0.000636681
TR85907|c0_g1	POSTERIOR REGENERATION	ANTERIOR REGENERATION	-11.5509	6.04647	3.66565e-06	0.000637429
TR58012|c0_g1	POSTERIOR REGENERATION	ANTERIOR REGENERATION	-13.8218	5.2508	3.68117e-06	0.000637858
TR54969|c3_g1	POSTERIOR REGENERATION	ANTERIOR REGENERATION	-13.8209	5.24993	3.68525e-06	0.000637858
TR101299|c0_g1	POSTERIOR REGENERATION	ANTERIOR REGENERATION	-11.5453	6.04095	3.69388e-06	0.000637867
TR94198|c0_g1	POSTERIOR REGENERATION	ANTERIOR REGENERATION	-13.8139	5.24295	3.71815e-06	0.000640572
TR71115|c15_g1	POSTERIOR REGENERATION	ANTERIOR REGENERATION	-13.8096	5.23856	3.74311e-06	0.000643296
TR79602|c1_g2	POSTERIOR REGENERATION	ANTERIOR REGENERATION	-13.8078	5.23681	3.75149e-06	0.000643296
TR71178|c5_g1	POSTERIOR REGENERATION	ANTERIOR REGENERATION	-13.806	5.23505	3.75989e-06	0.000643296
TR103064|c0_g1	POSTERIOR REGENERATION	ANTERIOR REGENERATION	-13.8034	5.23241	3.77678e-06	0.000644675
TR116294|c0_g1	POSTERIOR REGENERATION	ANTERIOR REGENERATION	-13.8016	5.23064	3.78527e-06	0.000644675
TR100626|c0_g1	POSTERIOR REGENERATION	ANTERIOR REGENERATION	-13.7972	5.22622	3.80662e-06	0.000645534
TR87473|c6_g2	POSTERIOR REGENERATION	ANTERIOR REGENERATION	-11.5235	6.01914	3.80767e-06	0.000645534
TR59813|c0_g1	POSTERIOR REGENERATION	ANTERIOR REGENERATION	-13.7937	5.22268	3.82383e-06	0.000646801
TR86981|c2_g1	POSTERIOR REGENERATION	ANTERIOR REGENERATION	-13.791	5.22001	3.84116e-06	0.000647455
TR147779|c0_g1	POSTERIOR REGENERATION	ANTERIOR REGENERATION	-11.5163	6.01197	3.84509e-06	0.000647455
TR67064|c0_g1	POSTERIOR REGENERATION	ANTERIOR REGENERATION	-13.7874	5.21645	3.85861e-06	0.000648263
TR54733|c0_g3	POSTERIOR REGENERATION	ANTERIOR REGENERATION	-13.7794	5.20841	3.90274e-06	0.000651328
TR161525|c0_g2	POSTERIOR REGENERATION	ANTERIOR REGENERATION	-13.7776	5.20662	3.91166e-06	0.000651328
TR23174|c0_g1	POSTERIOR REGENERATION	ANTERIOR REGENERATION	-13.7767	5.20572	3.91613e-06	0.000651328
TR64202|c0_g1	POSTERIOR REGENERATION	ANTERIOR REGENERATION	-11.5029	5.99856	3.91644e-06	0.000651328
TR38726|c0_g1	POSTERIOR REGENERATION	ANTERIOR REGENERATION	-13.7758	5.20482	3.92061e-06	0.000651328
TR96317|c0_g1	POSTERIOR REGENERATION	ANTERIOR REGENERATION	-13.765	5.194	3.97953e-06	0.000656153
TR113477|c0_g1	POSTERIOR REGENERATION	ANTERIOR REGENERATION	-10.7876	7.14812	3.98142e-06	0.000656153
TR63239|c6_g1	POSTERIOR REGENERATION	ANTERIOR REGENERATION	-13.7632	5.19219	3.98871e-06	0.000656153
TR87568|c0_g1	POSTERIOR REGENERATION	ANTERIOR REGENERATION	-13.7632	5.19219	3.98871e-06	0.000656153
TR62718|c0_g1	POSTERIOR REGENERATION	ANTERIOR REGENERATION	-13.7623	5.19128	3.99793e-06	0.000656153
TR48771|c0_g1	POSTERIOR REGENERATION	ANTERIOR REGENERATION	-13.7614	5.19037	4.00255e-06	0.000656153
TR56664|c0_g1	POSTERIOR REGENERATION	ANTERIOR REGENERATION	-13.7559	5.18492	4.03043e-06	0.000657911
TR101048|c0_g1	POSTERIOR REGENERATION	ANTERIOR REGENERATION	-13.755	5.18401	4.03511e-06	0.000657911
TR166821|c0_g1	POSTERIOR REGENERATION	ANTERIOR REGENERATION	-13.7541	5.18309	4.03979e-06	0.000657911
TR71160|c0_g1	POSTERIOR REGENERATION	ANTERIOR REGENERATION	-13.7522	5.18127	4.05389e-06	0.000658766
TR12081|c0_g1	POSTERIOR REGENERATION	ANTERIOR REGENERATION	-13.744	5.17302	4.09664e-06	0.000661635
TR111166|c0_g1	POSTERIOR REGENERATION	ANTERIOR REGENERATION	-13.744	5.17302	4.09664e-06	0.000661635
TR825|c0_g1	POSTERIOR REGENERATION	ANTERIOR REGENERATION	-11.4704	5.96606	4.09822e-06	0.000661635
TR112464|c0_g1	POSTERIOR REGENERATION	ANTERIOR REGENERATION	13.7411	5.17568	4.11585e-06	0.000661661
TR131542|c0_g1	POSTERIOR REGENERATION	ANTERIOR REGENERATION	-13.7394	5.16843	4.12551e-06	0.000661661
TR132281|c0_g1	POSTERIOR REGENERATION	ANTERIOR REGENERATION	-10.7595	7.12004	4.13871e-06	0.000661661
TR92158|c0_g1	POSTERIOR REGENERATION	ANTERIOR REGENERATION	-13.7366	5.16566	4.14006e-06	0.000661661
TR60756|c0_g1	POSTERIOR REGENERATION	ANTERIOR REGENERATION	-11.4624	5.95809	4.14283e-06	0.000661661
TR69303|c0_g1	POSTERIOR REGENERATION	ANTERIOR REGENERATION	-10.863	6.82419	4.15746e-06	0.000662577
TR66948|c4_g1	POSTERIOR REGENERATION	ANTERIOR REGENERATION	-13.7274	5.1564	4.19409e-06	0.000666985
TR116312|c3_g1	POSTERIOR REGENERATION	ANTERIOR REGENERATION	-13.7236	5.15267	4.21399e-06	0.000667375
TR98928|c1_g1	POSTERIOR REGENERATION	ANTERIOR REGENERATION	-13.7218	5.15081	4.224e-06	0.000667375
TR130004|c0_g1	POSTERIOR REGENERATION	ANTERIOR REGENERATION	-13.719	5.14801	4.24412e-06	0.000667375
TR23174|c0_g2	POSTERIOR REGENERATION	ANTERIOR REGENERATION	-13.718	5.14707	4.24917e-06	0.000667375
TR75386|c0_g1	POSTERIOR REGENERATION	ANTERIOR REGENERATION	-13.718	5.14707	4.24917e-06	0.000667375
TR112835|c3_g1	POSTERIOR REGENERATION	ANTERIOR REGENERATION	-13.7171	5.14614	4.25423e-06	0.000667375
TR84613|c0_g1	POSTERIOR REGENERATION	ANTERIOR REGENERATION	-13.7162	5.1452	4.2593e-06	0.000667375
TR90108|c4_g2	POSTERIOR REGENERATION	ANTERIOR REGENERATION	-13.7143	5.14333	4.26947e-06	0.000667562
TR164410|c4_g1	POSTERIOR REGENERATION	ANTERIOR REGENERATION	-13.7124	5.14145	4.27968e-06	0.000667755
TR85151|c0_g1	POSTERIOR REGENERATION	ANTERIOR REGENERATION	-13.7105	5.13957	4.29505e-06	0.000668752
TR162783|c0_g1	POSTERIOR REGENERATION	ANTERIOR REGENERATION	-11.4333	5.92901	4.31377e-06	0.000670265
TR91496|c1_g1	POSTERIOR REGENERATION	ANTERIOR REGENERATION	-13.703	5.13203	4.33646e-06	0.000672387
TR71087|c0_g1	POSTERIOR REGENERATION	ANTERIOR REGENERATION	-13.7002	5.1292	4.35215e-06	0.000673416
TR85499|c0_g1	POSTERIOR REGENERATION	ANTERIOR REGENERATION	-11.4219	5.91754	4.38329e-06	0.000676828
TR153916|c0_g2	POSTERIOR REGENERATION	ANTERIOR REGENERATION	-13.6926	5.1216	4.39971e-06	0.000677956
TR75921|c0_g1	POSTERIOR REGENERATION	ANTERIOR REGENERATION	-13.6878	5.11683	4.43185e-06	0.000679777
TR48174|c2_g2	POSTERIOR REGENERATION	ANTERIOR REGENERATION	-13.6859	5.11492	4.44265e-06	0.000679777
TR108416|c6_g1	POSTERIOR REGENERATION	ANTERIOR REGENERATION	-13.6849	5.11397	4.44806e-06	0.000679777
TR51563|c0_g1	POSTERIOR REGENERATION	ANTERIOR REGENERATION	-13.6849	5.11397	4.44806e-06	0.000679777
TR71034|c0_g1	POSTERIOR REGENERATION	ANTERIOR REGENERATION	-13.683	5.11205	4.45891e-06	0.000680039
TR100246|c2_g1	POSTERIOR REGENERATION	ANTERIOR REGENERATION	-13.6801	5.10917	4.47526e-06	0.000681137
TR72471|c1_g2	POSTERIOR REGENERATION	ANTERIOR REGENERATION	-13.6744	5.1034	4.51377e-06	0.0006842
TR115890|c0_g1	POSTERIOR REGENERATION	ANTERIOR REGENERATION	-13.6744	5.1034	4.51377e-06	0.0006842
TR113658|c0_g1	POSTERIOR REGENERATION	ANTERIOR REGENERATION	-13.6705	5.09954	4.536e-06	0.000685077
TR17861|c0_g1	POSTERIOR REGENERATION	ANTERIOR REGENERATION	-10.7996	6.76082	4.53943e-06	0.000685077
TR113786|c4_g1	POSTERIOR REGENERATION	ANTERIOR REGENERATION	-13.6686	5.09761	4.54718e-06	0.000685077
TR101232|c0_g1	POSTERIOR REGENERATION	ANTERIOR REGENERATION	-13.6656	5.0947	4.56965e-06	0.000686535
TR93945|c9_g1	POSTERIOR REGENERATION	ANTERIOR REGENERATION	-13.6647	5.09373	4.5753e-06	0.000686535
TR93896|c0_g1	POSTERIOR REGENERATION	ANTERIOR REGENERATION	-13.6608	5.08984	4.59798e-06	0.000688019
TR78380|c2_g1	POSTERIOR REGENERATION	ANTERIOR REGENERATION	-13.6598	5.08887	4.60368e-06	0.000688019
TR116437|c3_g4	POSTERIOR REGENERATION	ANTERIOR REGENERATION	-11.3829	5.87865	4.62536e-06	0.000688494
TR142545|c2_g2	POSTERIOR REGENERATION	ANTERIOR REGENERATION	-13.6559	5.08497	4.63233e-06	0.000688494
TR97722|c2_g1	POSTERIOR REGENERATION	ANTERIOR REGENERATION	-13.6549	5.08399	4.63809e-06	0.000688494
TR50658|c2_g1	POSTERIOR REGENERATION	ANTERIOR REGENERATION	-13.654	5.08302	4.64386e-06	0.000688494
TR71333|c4_g1	POSTERIOR REGENERATION	ANTERIOR REGENERATION	-11.3784	5.87413	4.65535e-06	0.000688825
TR64522|c0_g2	POSTERIOR REGENERATION	ANTERIOR REGENERATION	-13.6461	5.07517	4.69043e-06	0.000690036
TR81545|c5_g1	POSTERIOR REGENERATION	ANTERIOR REGENERATION	-11.3705	5.8662	4.70598e-06	0.000690036
TR47400|c1_g1	POSTERIOR REGENERATION	ANTERIOR REGENERATION	-10.958	6.36498	4.71396e-06	0.000690036
TR123320|c0_g2	POSTERIOR REGENERATION	ANTERIOR REGENERATION	-13.6432	5.07222	4.71398e-06	0.000690036
TR76775|c6_g1	POSTERIOR REGENERATION	ANTERIOR REGENERATION	-13.6422	5.07124	4.71989e-06	0.000690036
TR91835|c0_g1	POSTERIOR REGENERATION	ANTERIOR REGENERATION	-13.6412	5.07025	4.72582e-06	0.000690036
TR54073|c1_g1	POSTERIOR REGENERATION	ANTERIOR REGENERATION	-13.6402	5.06926	4.73176e-06	0.000690036
TR55454|c2_g1	POSTERIOR REGENERATION	ANTERIOR REGENERATION	-13.6392	5.06828	4.7377e-06	0.000690036
TR56787|c2_g1	POSTERIOR REGENERATION	ANTERIOR REGENERATION	-11.3642	5.85994	4.74709e-06	0.000690052
TR73362|c0_g1	POSTERIOR REGENERATION	ANTERIOR REGENERATION	-13.6343	5.06333	4.76761e-06	0.000690272
TR136244|c1_g1	POSTERIOR REGENERATION	ANTERIOR REGENERATION	-10.9483	6.3553	4.77732e-06	0.000690272
TR142066|c1_g4	POSTERIOR REGENERATION	ANTERIOR REGENERATION	-13.6333	5.06234	4.77966e-06	0.000690272
TR6319|c0_g1	POSTERIOR REGENERATION	ANTERIOR REGENERATION	-13.6323	5.06135	4.7857e-06	0.000690272
TR97845|c0_g1	POSTERIOR REGENERATION	ANTERIOR REGENERATION	-13.6303	5.05936	4.79781e-06	0.00069068
TR91268|c0_g1	POSTERIOR REGENERATION	ANTERIOR REGENERATION	-13.6233	5.05239	4.84056e-06	0.00069549
TR56221|c0_g1	POSTERIOR REGENERATION	ANTERIOR REGENERATION	-13.6223	5.05139	4.85288e-06	0.000695506
TR98767|c0_g1	POSTERIOR REGENERATION	ANTERIOR REGENERATION	-11.347	5.84272	4.85936e-06	0.000695506
TR86410|c0_g1	POSTERIOR REGENERATION	ANTERIOR REGENERATION	-13.6133	5.04237	4.90892e-06	0.000699047
TR67690|c0_g1	POSTERIOR REGENERATION	ANTERIOR REGENERATION	-13.6133	5.04237	4.90892e-06	0.000699047
TR60623|c0_g1	POSTERIOR REGENERATION	ANTERIOR REGENERATION	-13.6123	5.04136	4.9152e-06	0.000699047
TR87132|c0_g1	POSTERIOR REGENERATION	ANTERIOR REGENERATION	-13.6113	5.04035	4.92781e-06	0.000699047
TR93375|c0_g1	POSTERIOR REGENERATION	ANTERIOR REGENERATION	-13.6103	5.03935	4.93413e-06	0.000699047
TR135874|c1_g3	POSTERIOR REGENERATION	ANTERIOR REGENERATION	-13.6093	5.03834	4.94046e-06	0.000699047
TR103243|c8_g1	POSTERIOR REGENERATION	ANTERIOR REGENERATION	-11.3325	5.82821	4.96091e-06	0.000700046
TR74147|c2_g1	POSTERIOR REGENERATION	ANTERIOR REGENERATION	-13.6042	5.03329	4.97232e-06	0.000700046
TR66336|c0_g1	POSTERIOR REGENERATION	ANTERIOR REGENERATION	-10.918	6.32503	4.98309e-06	0.000700046
TR108703|c0_g1	POSTERIOR REGENERATION	ANTERIOR REGENERATION	-13.6022	5.03126	4.98514e-06	0.000700046
TR107524|c0_g1	POSTERIOR REGENERATION	ANTERIOR REGENERATION	-13.5981	5.0272	5.01743e-06	0.000703253
TR55358|c0_g1	POSTERIOR REGENERATION	ANTERIOR REGENERATION	-13.5951	5.02415	5.03695e-06	0.000704253
TR86057|c0_g1	POSTERIOR REGENERATION	ANTERIOR REGENERATION	-13.5941	5.02313	5.04349e-06	0.000704253
TR83722|c1_g1	POSTERIOR REGENERATION	ANTERIOR REGENERATION	-13.591	5.02007	5.06316e-06	0.000705676
TR66485|c0_g1	POSTERIOR REGENERATION	ANTERIOR REGENERATION	-11.3155	5.8112	5.07709e-06	0.000706294
TR157562|c3_g3	POSTERIOR REGENERATION	ANTERIOR REGENERATION	-13.5859	5.01496	5.10286e-06	0.00070699
TR86921|c2_g1	POSTERIOR REGENERATION	ANTERIOR REGENERATION	-13.5838	5.01291	5.1162e-06	0.00070699
TR65582|c0_g1	POSTERIOR REGENERATION	ANTERIOR REGENERATION	-13.5828	5.01188	5.12289e-06	0.00070699
TR75376|c0_g1	POSTERIOR REGENERATION	ANTERIOR REGENERATION	-13.5828	5.01188	5.12289e-06	0.00070699
TR121963|c1_g2	POSTERIOR REGENERATION	ANTERIOR REGENERATION	-13.5818	5.01085	5.12959e-06	0.00070699
TR99989|c1_g1	POSTERIOR REGENERATION	ANTERIOR REGENERATION	-13.5725	5.00157	5.19733e-06	0.000713692
TR95793|c0_g1	POSTERIOR REGENERATION	ANTERIOR REGENERATION	-11.2988	5.79458	5.19739e-06	0.000713692
TR68578|c0_g1	POSTERIOR REGENERATION	ANTERIOR REGENERATION	-10.698	6.65923	5.22465e-06	0.000715393
TR90693|c0_g1	POSTERIOR REGENERATION	ANTERIOR REGENERATION	-13.5663	4.99535	5.23861e-06	0.000715393
TR95399|c6_g2	POSTERIOR REGENERATION	ANTERIOR REGENERATION	-13.5663	4.99535	5.23861e-06	0.000715393
TR132415|c0_g1	POSTERIOR REGENERATION	ANTERIOR REGENERATION	-11.291	5.78679	5.25313e-06	0.000715611
TR69783|c0_g1	POSTERIOR REGENERATION	ANTERIOR REGENERATION	-13.5642	4.99327	5.25944e-06	0.000715611
TR115930|c0_g1	POSTERIOR REGENERATION	ANTERIOR REGENERATION	-13.56	4.98911	5.28741e-06	0.000715895
TR118246|c3_g1	POSTERIOR REGENERATION	ANTERIOR REGENERATION	-13.559	4.98806	5.29444e-06	0.000715895
TR69481|c3_g1	POSTERIOR REGENERATION	ANTERIOR REGENERATION	-13.559	4.98806	5.29444e-06	0.000715895
TR78907|c3_g1	POSTERIOR REGENERATION	ANTERIOR REGENERATION	-13.5548	4.98388	5.32268e-06	0.000715895
TR57078|c5_g1	POSTERIOR REGENERATION	ANTERIOR REGENERATION	-13.5548	4.98388	5.32268e-06	0.000715895
TR102501|c0_g1	POSTERIOR REGENERATION	ANTERIOR REGENERATION	-13.5527	4.98178	5.34402e-06	0.000715895
TR118969|c2_g1	POSTERIOR REGENERATION	ANTERIOR REGENERATION	-13.5516	4.98073	5.35116e-06	0.000715895
TR54706|c0_g1	POSTERIOR REGENERATION	ANTERIOR REGENERATION	-13.5516	4.98073	5.35116e-06	0.000715895
TR156055|c0_g1	POSTERIOR REGENERATION	ANTERIOR REGENERATION	13.5511	4.98655	5.35116e-06	0.000715895
TR107210|c0_g1	POSTERIOR REGENERATION	ANTERIOR REGENERATION	-13.5495	4.97863	5.36548e-06	0.000715895
TR139221|c2_g2	POSTERIOR REGENERATION	ANTERIOR REGENERATION	-11.2753	5.7711	5.36734e-06	0.000715895
TR113162|c1_g1	POSTERIOR REGENERATION	ANTERIOR REGENERATION	-13.5474	4.97653	5.37986e-06	0.000716281
TR73023|c1_g1	POSTERIOR REGENERATION	ANTERIOR REGENERATION	-13.5443	4.97337	5.40154e-06	0.00071629
TR65322|c2_g1	POSTERIOR REGENERATION	ANTERIOR REGENERATION	-13.5443	4.97337	5.40154e-06	0.00071629
TR128202|c2_g1	POSTERIOR REGENERATION	ANTERIOR REGENERATION	-13.5432	4.97231	5.40879e-06	0.00071629
TR136298|c1_g1	POSTERIOR REGENERATION	ANTERIOR REGENERATION	-13.539	4.96809	5.44529e-06	0.000718333
TR69702|c0_g1	POSTERIOR REGENERATION	ANTERIOR REGENERATION	-13.5358	4.96491	5.46736e-06	0.000718333
TR50052|c0_g1	POSTERIOR REGENERATION	ANTERIOR REGENERATION	-13.5358	4.96491	5.46736e-06	0.000718333
TR98656|c0_g1	POSTERIOR REGENERATION	ANTERIOR REGENERATION	-10.4882	7.16134	5.47207e-06	0.000718333
TR49877|c0_g1	POSTERIOR REGENERATION	ANTERIOR REGENERATION	-11.2613	5.75708	5.47248e-06	0.000718333
TR83918|c0_g1	POSTERIOR REGENERATION	ANTERIOR REGENERATION	-13.5273	4.95639	5.5344e-06	0.000723908
TR159618|c7_g1	POSTERIOR REGENERATION	ANTERIOR REGENERATION	-13.5273	4.95639	5.5344e-06	0.000723908
TR79892|c0_g1	POSTERIOR REGENERATION	ANTERIOR REGENERATION	13.5234	4.95893	5.56459e-06	0.000725738
TR107050|c2_g1	POSTERIOR REGENERATION	ANTERIOR REGENERATION	-13.5209	4.94997	5.57978e-06	0.000725738
TR86056|c0_g1	POSTERIOR REGENERATION	ANTERIOR REGENERATION	-13.5209	4.94997	5.57978e-06	0.000725738
TR67811|c0_g1	POSTERIOR REGENERATION	ANTERIOR REGENERATION	-13.5198	4.9489	5.5874e-06	0.000725738
TR137260|c1_g1	POSTERIOR REGENERATION	ANTERIOR REGENERATION	-13.5176	4.94675	5.60268e-06	0.000726455
TR85291|c2_g1	POSTERIOR REGENERATION	ANTERIOR REGENERATION	-13.5155	4.9446	5.62572e-06	0.000728174
TR67319|c0_g1	POSTERIOR REGENERATION	ANTERIOR REGENERATION	-10.6418	6.60307	5.64772e-06	0.00072938
TR111529|c0_g1	POSTERIOR REGENERATION	ANTERIOR REGENERATION	-13.5112	4.94029	5.65666e-06	0.00072938
TR73027|c0_g1	POSTERIOR REGENERATION	ANTERIOR REGENERATION	-13.5101	4.93921	5.66444e-06	0.00072938
TR97239|c0_g1	POSTERIOR REGENERATION	ANTERIOR REGENERATION	-13.5036	4.93272	5.71932e-06	0.000733907
TR53023|c0_g1	POSTERIOR REGENERATION	ANTERIOR REGENERATION	-13.5036	4.93272	5.71932e-06	0.000733907
TR71735|c0_g1	POSTERIOR REGENERATION	ANTERIOR REGENERATION	-13.5014	4.93055	5.73515e-06	0.000734424
TR85356|c2_g1	POSTERIOR REGENERATION	ANTERIOR REGENERATION	-13.5003	4.92946	5.74308e-06	0.000734424
TR135699|c0_g1	POSTERIOR REGENERATION	ANTERIOR REGENERATION	-13.4982	4.92728	5.75901e-06	0.000735197
TR81545|c3_g1	POSTERIOR REGENERATION	ANTERIOR REGENERATION	-13.496	4.9251	5.775e-06	0.000735399
TR17390|c0_g1	POSTERIOR REGENERATION	ANTERIOR REGENERATION	-10.8102	6.21736	5.78408e-06	0.000735399
TR105783|c0_g1	POSTERIOR REGENERATION	ANTERIOR REGENERATION	-13.4927	4.92183	5.80718e-06	0.000735399
TR107498|c0_g1	POSTERIOR REGENERATION	ANTERIOR REGENERATION	-13.4916	4.92073	5.81527e-06	0.000735399
TR71115|c15_g2	POSTERIOR REGENERATION	ANTERIOR REGENERATION	-13.4916	4.92073	5.81527e-06	0.000735399
TR73365|c0_g1	POSTERIOR REGENERATION	ANTERIOR REGENERATION	-13.4905	4.91964	5.82338e-06	0.000735399
TR64507|c11_g1	POSTERIOR REGENERATION	ANTERIOR REGENERATION	-13.4883	4.91745	5.83964e-06	0.000735399
TR66941|c2_g1	POSTERIOR REGENERATION	ANTERIOR REGENERATION	-13.4883	4.91745	5.83964e-06	0.000735399
TR79848|c3_g1	POSTERIOR REGENERATION	ANTERIOR REGENERATION	-13.4861	4.91525	5.85597e-06	0.00073621
TR116021|c0_g1	POSTERIOR REGENERATION	ANTERIOR REGENERATION	-11.2095	5.7053	5.87774e-06	0.000736609
TR82270|c5_g1	POSTERIOR REGENERATION	ANTERIOR REGENERATION	-13.4828	4.91196	5.88059e-06	0.000736609
TR50688|c0_g1	POSTERIOR REGENERATION	ANTERIOR REGENERATION	-13.4817	4.91085	5.88883e-06	0.000736609
TR60510|c4_g1	POSTERIOR REGENERATION	ANTERIOR REGENERATION	-13.4751	4.90423	5.94701e-06	0.000739901
TR52202|c0_g1	POSTERIOR REGENERATION	ANTERIOR REGENERATION	-13.474	4.90312	5.95539e-06	0.000739901
TR75582|c0_g1	POSTERIOR REGENERATION	ANTERIOR REGENERATION	-10.7882	6.19537	5.96185e-06	0.000739901
TR71287|c0_g1	POSTERIOR REGENERATION	ANTERIOR REGENERATION	-13.4729	4.90202	5.96379e-06	0.000739901
TR97326|c0_g1	POSTERIOR REGENERATION	ANTERIOR REGENERATION	-13.4707	4.8998	5.98065e-06	0.000739901
TR85748|c0_g1	POSTERIOR REGENERATION	ANTERIOR REGENERATION	-13.4695	4.89869	5.9891e-06	0.000739901
TR75528|c0_g1	POSTERIOR REGENERATION	ANTERIOR REGENERATION	-10.7851	6.1922	5.98939e-06	0.000739901
TR68400|c0_g1	POSTERIOR REGENERATION	ANTERIOR REGENERATION	-13.4684	4.89758	5.99757e-06	0.000739901
TR85798|c1_g1	POSTERIOR REGENERATION	ANTERIOR REGENERATION	-11.1942	5.68998	6.00812e-06	0.000739901
TR72149|c1_g1	POSTERIOR REGENERATION	ANTERIOR REGENERATION	-13.4673	4.89646	6.01457e-06	0.000739901
TR50003|c1_g1	POSTERIOR REGENERATION	ANTERIOR REGENERATION	-13.464	4.89312	6.0402e-06	0.000740111
TR55461|c2_g1	POSTERIOR REGENERATION	ANTERIOR REGENERATION	-13.4606	4.88977	6.06599e-06	0.000740111
TR10357|c0_g1	POSTERIOR REGENERATION	ANTERIOR REGENERATION	-13.4606	4.88977	6.06599e-06	0.000740111
TR85950|c0_g1	POSTERIOR REGENERATION	ANTERIOR REGENERATION	-13.4606	4.88977	6.06599e-06	0.000740111
TR78361|c1_g2	POSTERIOR REGENERATION	ANTERIOR REGENERATION	-13.4606	4.88977	6.06599e-06	0.000740111
TR90737|c0_g1	POSTERIOR REGENERATION	ANTERIOR REGENERATION	-13.4584	4.88753	6.08328e-06	0.000741005
TR99645|c0_g1	POSTERIOR REGENERATION	ANTERIOR REGENERATION	-13.455	4.88417	6.11808e-06	0.000742187
TR91227|c2_g4	POSTERIOR REGENERATION	ANTERIOR REGENERATION	-13.4505	4.87968	6.15318e-06	0.000742187
TR110454|c0_g1	POSTERIOR REGENERATION	ANTERIOR REGENERATION	-11.1735	5.66929	6.17857e-06	0.000742187
TR45856|c1_g1	POSTERIOR REGENERATION	ANTERIOR REGENERATION	-11.1735	5.66929	6.17857e-06	0.000742187
TR125833|c0_g1	POSTERIOR REGENERATION	ANTERIOR REGENERATION	-13.4471	4.8763	6.1797e-06	0.000742187
TR49917|c3_g1	POSTERIOR REGENERATION	ANTERIOR REGENERATION	-13.4449	4.87404	6.19748e-06	0.000742187
TR57834|c0_g1	POSTERIOR REGENERATION	ANTERIOR REGENERATION	-13.4449	4.87404	6.19748e-06	0.000742187
TR128185|c2_g1	POSTERIOR REGENERATION	ANTERIOR REGENERATION	-13.4426	4.87178	6.21533e-06	0.000742187
TR114862|c1_g1	POSTERIOR REGENERATION	ANTERIOR REGENERATION	-13.4426	4.87178	6.21533e-06	0.000742187
TR50181|c0_g1	POSTERIOR REGENERATION	ANTERIOR REGENERATION	-13.4426	4.87178	6.21533e-06	0.000742187
TR78575|c0_g1	POSTERIOR REGENERATION	ANTERIOR REGENERATION	-13.4415	4.87064	6.23326e-06	0.000742187
TR66556|c0_g1	POSTERIOR REGENERATION	ANTERIOR REGENERATION	-11.1663	5.66211	6.24046e-06	0.000742187
TR69945|c2_g1	POSTERIOR REGENERATION	ANTERIOR REGENERATION	-13.437	4.86611	6.26936e-06	0.000742187
TR54989|c1_g1	POSTERIOR REGENERATION	ANTERIOR REGENERATION	-13.437	4.86611	6.26936e-06	0.000742187
TR90129|c1_g2	POSTERIOR REGENERATION	ANTERIOR REGENERATION	-13.4335	4.86269	6.29663e-06	0.000742187
TR89060|c1_g2	POSTERIOR REGENERATION	ANTERIOR REGENERATION	-13.4313	4.86041	6.31492e-06	0.000742187
TR54054|c0_g1	POSTERIOR REGENERATION	ANTERIOR REGENERATION	-11.1577	5.65357	6.31914e-06	0.000742187
TR120380|c0_g1	POSTERIOR REGENERATION	ANTERIOR REGENERATION	-13.4301	4.85927	6.32409e-06	0.000742187
TR92239|c0_g1	POSTERIOR REGENERATION	ANTERIOR REGENERATION	-11.1544	5.65028	6.3457e-06	0.000742187
TR51197|c8_g1	POSTERIOR REGENERATION	ANTERIOR REGENERATION	-13.4278	4.85699	6.35173e-06	0.000742187
TR113362|c0_g1	POSTERIOR REGENERATION	ANTERIOR REGENERATION	-13.4267	4.85584	6.36098e-06	0.000742187
TR142032|c2_g2	POSTERIOR REGENERATION	ANTERIOR REGENERATION	-13.4255	4.8547	6.37025e-06	0.000742187
TR104027|c2_g1	POSTERIOR REGENERATION	ANTERIOR REGENERATION	-13.4255	4.8547	6.37025e-06	0.000742187
TR67122|c0_g1	POSTERIOR REGENERATION	ANTERIOR REGENERATION	-13.4244	4.85355	6.37954e-06	0.000742187
TR153524|c0_g1	POSTERIOR REGENERATION	ANTERIOR REGENERATION	-11.1498	5.64565	6.38855e-06	0.000742187
TR49736|c6_g1	POSTERIOR REGENERATION	ANTERIOR REGENERATION	-13.4232	4.85241	6.38886e-06	0.000742187
TR66987|c2_g1	POSTERIOR REGENERATION	ANTERIOR REGENERATION	-13.4221	4.85126	6.39819e-06	0.000742187
TR89755|c2_g1	POSTERIOR REGENERATION	ANTERIOR REGENERATION	-13.421	4.85011	6.40755e-06	0.000742187
TR89712|c0_g1	POSTERIOR REGENERATION	ANTERIOR REGENERATION	-13.421	4.85011	6.40755e-06	0.000742187
TR46786|c5_g1	POSTERIOR REGENERATION	ANTERIOR REGENERATION	-13.421	4.85011	6.40755e-06	0.000742187
TR55742|c0_g2	POSTERIOR REGENERATION	ANTERIOR REGENERATION	-13.4175	4.84666	6.43573e-06	0.000742187
TR117071|c0_g1	POSTERIOR REGENERATION	ANTERIOR REGENERATION	-13.4175	4.84666	6.43573e-06	0.000742187
TR12037|c0_g1	POSTERIOR REGENERATION	ANTERIOR REGENERATION	-13.4175	4.84666	6.43573e-06	0.000742187
TR114898|c2_g1	POSTERIOR REGENERATION	ANTERIOR REGENERATION	-11.1405	5.63636	6.47005e-06	0.000742187
TR153497|c2_g2	POSTERIOR REGENERATION	ANTERIOR REGENERATION	-13.414	4.8432	6.4736e-06	0.000742187
TR83401|c0_g1	POSTERIOR REGENERATION	ANTERIOR REGENERATION	-13.4129	4.84205	6.48312e-06	0.000742187
TR94045|c0_g1	POSTERIOR REGENERATION	ANTERIOR REGENERATION	-13.4129	4.84205	6.48312e-06	0.000742187
TR56983|c0_g1	POSTERIOR REGENERATION	ANTERIOR REGENERATION	-13.4129	4.84205	6.48312e-06	0.000742187
TR95781|c2_g1	POSTERIOR REGENERATION	ANTERIOR REGENERATION	-13.4129	4.84205	6.48312e-06	0.000742187
TR123628|c0_g1	POSTERIOR REGENERATION	ANTERIOR REGENERATION	-13.4106	4.83973	6.50223e-06	0.000742187
TR79557|c1_g1	POSTERIOR REGENERATION	ANTERIOR REGENERATION	-13.4106	4.83973	6.50223e-06	0.000742187
TR78743|c3_g1	POSTERIOR REGENERATION	ANTERIOR REGENERATION	-13.4094	4.83858	6.51181e-06	0.000742187
TR114258|c0_g1	POSTERIOR REGENERATION	ANTERIOR REGENERATION	-13.4071	4.83626	6.53104e-06	0.000742847
TR103265|c2_g1	POSTERIOR REGENERATION	ANTERIOR REGENERATION	-11.1325	5.62834	6.54196e-06	0.000742847
TR121259|c2_g2	POSTERIOR REGENERATION	ANTERIOR REGENERATION	-11.1318	5.62767	6.54754e-06	0.000742847
TR98910|c6_g1	POSTERIOR REGENERATION	ANTERIOR REGENERATION	-13.3978	4.82695	6.61864e-06	0.000746578
TR55248|c0_g1	POSTERIOR REGENERATION	ANTERIOR REGENERATION	-11.1231	5.61893	6.62644e-06	0.000746578
TR142172|c0_g1	POSTERIOR REGENERATION	ANTERIOR REGENERATION	-13.3966	4.82578	6.62848e-06	0.000746578
TR12642|c0_g1	POSTERIOR REGENERATION	ANTERIOR REGENERATION	-13.3954	4.82461	6.63834e-06	0.000746578
TR108422|c0_g1	POSTERIOR REGENERATION	ANTERIOR REGENERATION	-13.3943	4.82344	6.64823e-06	0.000746578
TR164824|c1_g1	POSTERIOR REGENERATION	ANTERIOR REGENERATION	-11.1204	5.61623	6.64924e-06	0.000746578
TR48766|c2_g1	POSTERIOR REGENERATION	ANTERIOR REGENERATION	-13.3931	4.82227	6.65814e-06	0.000746578
TR91494|c2_g1	POSTERIOR REGENERATION	ANTERIOR REGENERATION	-11.1197	5.61555	6.66068e-06	0.000746578
TR134039|c0_g2	POSTERIOR REGENERATION	ANTERIOR REGENERATION	-13.3908	4.81993	6.67802e-06	0.000747383
TR147730|c3_g1	POSTERIOR REGENERATION	ANTERIOR REGENERATION	-13.3896	4.81875	6.69799e-06	0.000747383
TR77565|c0_g1	POSTERIOR REGENERATION	ANTERIOR REGENERATION	-13.3896	4.81875	6.69799e-06	0.000747383
TR109142|c4_g1	POSTERIOR REGENERATION	ANTERIOR REGENERATION	-13.386	4.81523	6.72812e-06	0.000749621
TR48385|c0_g1	POSTERIOR REGENERATION	ANTERIOR REGENERATION	-13.3837	4.81287	6.74831e-06	0.000749627
TR159231|c2_g1	POSTERIOR REGENERATION	ANTERIOR REGENERATION	-13.3837	4.81287	6.74831e-06	0.000749627
TR86383|c0_g1	POSTERIOR REGENERATION	ANTERIOR REGENERATION	-13.3801	4.80933	6.77878e-06	0.000751128
TR50723|c0_g1	POSTERIOR REGENERATION	ANTERIOR REGENERATION	-13.3766	4.80578	6.81972e-06	0.000751128
TR91200|c0_g3	POSTERIOR REGENERATION	ANTERIOR REGENERATION	-13.3754	4.80459	6.83002e-06	0.000751128
TR95219|c0_g1	POSTERIOR REGENERATION	ANTERIOR REGENERATION	-13.3754	4.80459	6.83002e-06	0.000751128
TR128247|c1_g2	POSTERIOR REGENERATION	ANTERIOR REGENERATION	-11.1	5.59582	6.84193e-06	0.000751128
TR62923|c3_g1	POSTERIOR REGENERATION	ANTERIOR REGENERATION	-13.373	4.80222	6.85068e-06	0.000751128
TR59217|c0_g1	POSTERIOR REGENERATION	ANTERIOR REGENERATION	-13.3718	4.80103	6.86104e-06	0.000751128
TR78375|c2_g1	POSTERIOR REGENERATION	ANTERIOR REGENERATION	-13.3718	4.80103	6.86104e-06	0.000751128
TR62566|c1_g1	POSTERIOR REGENERATION	ANTERIOR REGENERATION	-13.3718	4.80103	6.86104e-06	0.000751128
TR47890|c0_g1	POSTERIOR REGENERATION	ANTERIOR REGENERATION	-13.3695	4.79865	6.88184e-06	0.000751128
TR53446|c0_g1	POSTERIOR REGENERATION	ANTERIOR REGENERATION	-13.3695	4.79865	6.88184e-06	0.000751128
TR133708|c6_g1	POSTERIOR REGENERATION	ANTERIOR REGENERATION	-13.3683	4.79746	6.89227e-06	0.000751128
TR107135|c2_g1	POSTERIOR REGENERATION	ANTERIOR REGENERATION	-13.3671	4.79627	6.90273e-06	0.000751128
TR90110|c3_g1	POSTERIOR REGENERATION	ANTERIOR REGENERATION	-13.3659	4.79508	6.91321e-06	0.000751128
TR125795|c0_g1	POSTERIOR REGENERATION	ANTERIOR REGENERATION	-13.3659	4.79508	6.91321e-06	0.000751128
TR150832|c0_g1	POSTERIOR REGENERATION	ANTERIOR REGENERATION	-13.3599	4.7891	6.97661e-06	0.00075241
TR59992|c0_g1	POSTERIOR REGENERATION	ANTERIOR REGENERATION	-11.0855	5.58136	6.98123e-06	0.00075241
TR118274|c4_g1	POSTERIOR REGENERATION	ANTERIOR REGENERATION	-13.3587	4.7879	6.98727e-06	0.00075241
TR47501|c1_g2	POSTERIOR REGENERATION	ANTERIOR REGENERATION	-9.92855	8.57328	6.99384e-06	0.00075241
TR51558|c2_g1	POSTERIOR REGENERATION	ANTERIOR REGENERATION	-13.3575	4.7867	6.99794e-06	0.00075241
TR49838|c1_g1	POSTERIOR REGENERATION	ANTERIOR REGENERATION	-13.3575	4.7867	6.99794e-06	0.00075241
TR123846|c0_g1	POSTERIOR REGENERATION	ANTERIOR REGENERATION	-13.3575	4.7867	6.99794e-06	0.00075241
TR100391|c3_g2	POSTERIOR REGENERATION	ANTERIOR REGENERATION	-11.0827	5.57859	7.00589e-06	0.00075241
TR65580|c3_g1	POSTERIOR REGENERATION	ANTERIOR REGENERATION	-13.3515	4.78068	7.05169e-06	0.000755798
TR111384|c7_g1	POSTERIOR REGENERATION	ANTERIOR REGENERATION	-13.3503	4.77948	7.06251e-06	0.000755798
TR137999|c0_g1	POSTERIOR REGENERATION	ANTERIOR REGENERATION	-13.3479	4.77706	7.09513e-06	0.000755798
TR87009|c0_g1	POSTERIOR REGENERATION	ANTERIOR REGENERATION	-10.662	6.06928	7.10135e-06	0.000755798
TR78185|c0_g1	POSTERIOR REGENERATION	ANTERIOR REGENERATION	-10.6601	6.0673	7.11922e-06	0.000755798
TR51558|c3_g4	POSTERIOR REGENERATION	ANTERIOR REGENERATION	-13.3442	4.77343	7.12798e-06	0.000755798
TR159564|c0_g1	POSTERIOR REGENERATION	ANTERIOR REGENERATION	-13.3442	4.77343	7.12798e-06	0.000755798
TR133717|c2_g1	POSTERIOR REGENERATION	ANTERIOR REGENERATION	-13.343	4.77222	7.13898e-06	0.000755798
TR116360|c0_g3	POSTERIOR REGENERATION	ANTERIOR REGENERATION	-13.343	4.77222	7.13898e-06	0.000755798
TR116312|c1_g1	POSTERIOR REGENERATION	ANTERIOR REGENERATION	-13.343	4.77222	7.13898e-06	0.000755798
TR105862|c3_g1	POSTERIOR REGENERATION	ANTERIOR REGENERATION	-13.3406	4.76979	7.16106e-06	0.000755984
TR167050|c5_g2	POSTERIOR REGENERATION	ANTERIOR REGENERATION	-13.3406	4.76979	7.16106e-06	0.000755984
TR146085|c1_g1	POSTERIOR REGENERATION	ANTERIOR REGENERATION	-11.0639	5.55974	7.19507e-06	0.000757433
TR31328|c0_g1	POSTERIOR REGENERATION	ANTERIOR REGENERATION	-11.0603	5.55622	7.22735e-06	0.000757433
TR146006|c0_g1	POSTERIOR REGENERATION	ANTERIOR REGENERATION	-13.3345	4.76371	7.22791e-06	0.000757433
TR156891|c5_g2	POSTERIOR REGENERATION	ANTERIOR REGENERATION	-13.3345	4.76371	7.22791e-06	0.000757433
TR110416|c0_g1	POSTERIOR REGENERATION	ANTERIOR REGENERATION	-13.3345	4.76371	7.22791e-06	0.000757433
TR25251|c0_g1	POSTERIOR REGENERATION	ANTERIOR REGENERATION	-13.3321	4.76126	7.2504e-06	0.000757433
TR61829|c2_g1	POSTERIOR REGENERATION	ANTERIOR REGENERATION	-13.3296	4.75882	7.27299e-06	0.000757433
TR123331|c4_g5	POSTERIOR REGENERATION	ANTERIOR REGENERATION	-13.3284	4.75759	7.28433e-06	0.000757433
TR63337|c3_g1	POSTERIOR REGENERATION	ANTERIOR REGENERATION	-11.0547	5.55058	7.28599e-06	0.000757433
TR53905|c0_g1	POSTERIOR REGENERATION	ANTERIOR REGENERATION	-13.3272	4.75637	7.29569e-06	0.000757433
TR87473|c0_g1	POSTERIOR REGENERATION	ANTERIOR REGENERATION	-13.3259	4.75514	7.30708e-06	0.000757433
TR95112|c0_g1	POSTERIOR REGENERATION	ANTERIOR REGENERATION	-13.3259	4.75514	7.30708e-06	0.000757433
TR61736|c0_g1	POSTERIOR REGENERATION	ANTERIOR REGENERATION	-13.3259	4.75514	7.30708e-06	0.000757433
TR108688|c0_g1	POSTERIOR REGENERATION	ANTERIOR REGENERATION	-13.3222	4.75146	7.35291e-06	0.000761124
TR94809|c0_g1	POSTERIOR REGENERATION	ANTERIOR REGENERATION	-13.321	4.75022	7.36444e-06	0.000761258
TR47297|c0_g1	POSTERIOR REGENERATION	ANTERIOR REGENERATION	-13.3185	4.74776	7.38757e-06	0.00076259
TR147690|c3_g1	POSTERIOR REGENERATION	ANTERIOR REGENERATION	-13.3161	4.74529	7.41081e-06	0.000763315
TR80204|c0_g1	POSTERIOR REGENERATION	ANTERIOR REGENERATION	-11.0405	5.53637	7.43238e-06	0.000763315
TR118941|c0_g1	POSTERIOR REGENERATION	ANTERIOR REGENERATION	-13.3124	4.74158	7.44588e-06	0.000763315
TR49306|c0_g1	POSTERIOR REGENERATION	ANTERIOR REGENERATION	-13.3124	4.74158	7.44588e-06	0.000763315
TR121985|c0_g1	POSTERIOR REGENERATION	ANTERIOR REGENERATION	-13.3124	4.74158	7.44588e-06	0.000763315
TR54630|c1_g1	POSTERIOR REGENERATION	ANTERIOR REGENERATION	-11.0369	5.53279	7.46627e-06	0.00076378
TR60812|c0_g1	POSTERIOR REGENERATION	ANTERIOR REGENERATION	-13.3086	4.73786	7.48119e-06	0.00076378
TR50582|c2_g1	POSTERIOR REGENERATION	ANTERIOR REGENERATION	-13.3086	4.73786	7.48119e-06	0.00076378
TR109656|c0_g1	POSTERIOR REGENERATION	ANTERIOR REGENERATION	-13.3074	4.73662	7.50488e-06	0.000764101
TR79596|c2_g1	POSTERIOR REGENERATION	ANTERIOR REGENERATION	-13.3074	4.73662	7.50488e-06	0.000764101
TR108806|c0_g1	POSTERIOR REGENERATION	ANTERIOR REGENERATION	-13.3062	4.73537	7.51676e-06	0.000764266
TR156883|c1_g1	POSTERIOR REGENERATION	ANTERIOR REGENERATION	-13.3049	4.73413	7.52867e-06	0.000764365
TR116229|c5_g2	POSTERIOR REGENERATION	ANTERIOR REGENERATION	-11.0297	5.52562	7.54164e-06	0.000764365
TR47467|c0_g1	POSTERIOR REGENERATION	ANTERIOR REGENERATION	-11.029	5.5249	7.54855e-06	0.000764365
TR131576|c2_g2	POSTERIOR REGENERATION	ANTERIOR REGENERATION	-13.2974	4.72664	7.60075e-06	0.000768605
TR90082|c1_g1	POSTERIOR REGENERATION	ANTERIOR REGENERATION	-13.2962	4.72539	7.61286e-06	0.000768785
TR79058|c0_g1	POSTERIOR REGENERATION	ANTERIOR REGENERATION	-13.2949	4.72413	7.625e-06	0.000768968
TR64833|c4_g1	POSTERIOR REGENERATION	ANTERIOR REGENERATION	-13.2924	4.72162	7.6616e-06	0.000771614
TR82234|c0_g1	POSTERIOR REGENERATION	ANTERIOR REGENERATION	-13.2899	4.71911	7.68615e-06	0.000772643
TR49507|c5_g2	POSTERIOR REGENERATION	ANTERIOR REGENERATION	-13.2886	4.71785	7.69847e-06	0.000772643
TR57354|c0_g2	POSTERIOR REGENERATION	ANTERIOR REGENERATION	-11.0145	5.51043	7.70297e-06	0.000772643
TR97720|c1_g1	POSTERIOR REGENERATION	ANTERIOR REGENERATION	-13.2848	4.71407	7.7356e-06	0.000774872
TR83733|c0_g1	POSTERIOR REGENERATION	ANTERIOR REGENERATION	-13.2785	4.70774	7.81067e-06	0.000779277
TR113688|c5_g2	POSTERIOR REGENERATION	ANTERIOR REGENERATION	-13.2785	4.70774	7.81067e-06	0.000779277
TR125833|c1_g1	POSTERIOR REGENERATION	ANTERIOR REGENERATION	-11.0043	5.50022	7.81098e-06	0.000779277
TR72194|c2_g1	POSTERIOR REGENERATION	ANTERIOR REGENERATION	-13.2747	4.70393	7.84862e-06	0.00078062
TR106059|c3_g1	POSTERIOR REGENERATION	ANTERIOR REGENERATION	-13.2747	4.70393	7.84862e-06	0.00078062
TR141861|c1_g1	POSTERIOR REGENERATION	ANTERIOR REGENERATION	-13.2734	4.70266	7.86133e-06	0.00078062
TR107836|c0_g1	POSTERIOR REGENERATION	ANTERIOR REGENERATION	-13.2722	4.70139	7.87407e-06	0.00078062
TR76822|c0_g1	POSTERIOR REGENERATION	ANTERIOR REGENERATION	-10.9984	5.49435	7.87689e-06	0.00078062
TR50612|c2_g1	POSTERIOR REGENERATION	ANTERIOR REGENERATION	-13.267	4.69629	7.92534e-06	0.000784377
TR61533|c0_g1	POSTERIOR REGENERATION	ANTERIOR REGENERATION	-10.5808	5.98807	7.94605e-06	0.000784839
TR109119|c0_g1	POSTERIOR REGENERATION	ANTERIOR REGENERATION	-10.9918	5.48772	7.9511e-06	0.000784839
TR139974|c1_g1	POSTERIOR REGENERATION	ANTERIOR REGENERATION	-10.3905	6.35199	7.99786e-06	0.000788409
TR100013|c0_g3	POSTERIOR REGENERATION	ANTERIOR REGENERATION	-10.2123	6.88565	8.01804e-06	0.000789128
TR72154|c0_g1	POSTERIOR REGENERATION	ANTERIOR REGENERATION	-10.9844	5.48031	8.02636e-06	0.000789128
TR83161|c4_g1	POSTERIOR REGENERATION	ANTERIOR REGENERATION	-13.2542	4.68345	8.06896e-06	0.00079227
TR47522|c1_g1	POSTERIOR REGENERATION	ANTERIOR REGENERATION	-13.2516	4.68087	8.09549e-06	0.000792994
TR77785|c1_g1	POSTERIOR REGENERATION	ANTERIOR REGENERATION	-13.2503	4.67957	8.12216e-06	0.000792994
TR46869|c3_g1	POSTERIOR REGENERATION	ANTERIOR REGENERATION	-13.2503	4.67957	8.12216e-06	0.000792994
TR47764|c0_g1	POSTERIOR REGENERATION	ANTERIOR REGENERATION	-13.249	4.67828	8.13554e-06	0.000792994
TR86108|c3_g2	POSTERIOR REGENERATION	ANTERIOR REGENERATION	-13.2464	4.67569	8.1624e-06	0.000792994
TR84656|c0_g1	POSTERIOR REGENERATION	ANTERIOR REGENERATION	-13.2464	4.67569	8.1624e-06	0.000792994
TR95358|c1_g2	POSTERIOR REGENERATION	ANTERIOR REGENERATION	-13.2438	4.67309	8.18939e-06	0.000792994
TR153047|c2_g2	POSTERIOR REGENERATION	ANTERIOR REGENERATION	-13.2438	4.67309	8.18939e-06	0.000792994
TR59007|c0_g1	POSTERIOR REGENERATION	ANTERIOR REGENERATION	-13.2438	4.67309	8.18939e-06	0.000792994
TR54297|c1_g2	POSTERIOR REGENERATION	ANTERIOR REGENERATION	-13.2425	4.67179	8.20294e-06	0.000792994
TR103384|c2_g1	POSTERIOR REGENERATION	ANTERIOR REGENERATION	-13.2412	4.67049	8.21652e-06	0.000792994
TR82293|c0_g1	POSTERIOR REGENERATION	ANTERIOR REGENERATION	-13.2399	4.66919	8.23014e-06	0.000792994
TR100841|c0_g1	POSTERIOR REGENERATION	ANTERIOR REGENERATION	-13.2399	4.66919	8.23014e-06	0.000792994
TR60554|c1_g1	POSTERIOR REGENERATION	ANTERIOR REGENERATION	-10.9657	5.46164	8.24288e-06	0.000792994
TR117569|c1_g3	POSTERIOR REGENERATION	ANTERIOR REGENERATION	-13.2386	4.66789	8.24379e-06	0.000792994
TR154290|c1_g1	POSTERIOR REGENERATION	ANTERIOR REGENERATION	-13.2373	4.66658	8.25747e-06	0.000792994
TR55240|c2_g1	POSTERIOR REGENERATION	ANTERIOR REGENERATION	-13.2373	4.66658	8.25747e-06	0.000792994
TR56159|c0_g1	POSTERIOR REGENERATION	ANTERIOR REGENERATION	-13.236	4.66528	8.28494e-06	0.000794356
TR103456|c3_g1	POSTERIOR REGENERATION	ANTERIOR REGENERATION	-13.2347	4.66397	8.29872e-06	0.000794356
TR116169|c1_g2	POSTERIOR REGENERATION	ANTERIOR REGENERATION	-13.2334	4.66267	8.31254e-06	0.000794356
TR113729|c1_g1	POSTERIOR REGENERATION	ANTERIOR REGENERATION	-10.9589	5.45485	8.31434e-06	0.000794356
TR72983|c5_g1	POSTERIOR REGENERATION	ANTERIOR REGENERATION	-13.2321	4.66136	8.32639e-06	0.000794487
TR119372|c0_g1	POSTERIOR REGENERATION	ANTERIOR REGENERATION	-13.2308	4.66005	8.34028e-06	0.000794794
TR47594|c0_g1	POSTERIOR REGENERATION	ANTERIOR REGENERATION	-13.2295	4.65873	8.35421e-06	0.000795103
TR153201|c3_g1	POSTERIOR REGENERATION	ANTERIOR REGENERATION	-13.2282	4.65742	8.36817e-06	0.000795414
TR7290|c0_g1	POSTERIOR REGENERATION	ANTERIOR REGENERATION	-13.2268	4.65611	8.38216e-06	0.000795728
TR125834|c2_g2	POSTERIOR REGENERATION	ANTERIOR REGENERATION	-13.2255	4.65479	8.39619e-06	0.000796044
TR97294|c0_g1	POSTERIOR REGENERATION	ANTERIOR REGENERATION	-13.2242	4.65348	8.41025e-06	0.000796363
TR120909|c3_g1	POSTERIOR REGENERATION	ANTERIOR REGENERATION	-13.2229	4.65216	8.42435e-06	0.000796685
TR78386|c1_g1	POSTERIOR REGENERATION	ANTERIOR REGENERATION	-13.2203	4.64952	8.46686e-06	0.000797798
TR118214|c0_g1	POSTERIOR REGENERATION	ANTERIOR REGENERATION	-10.946	5.44195	8.46828e-06	0.000797798
TR57334|c0_g1	POSTERIOR REGENERATION	ANTERIOR REGENERATION	-10.946	5.44195	8.46828e-06	0.000797798
TR48256|c0_g1	POSTERIOR REGENERATION	ANTERIOR REGENERATION	-13.2189	4.6482	8.4811e-06	0.000797996
TR61721|c1_g1	POSTERIOR REGENERATION	ANTERIOR REGENERATION	-13.2176	4.64688	8.49538e-06	0.00079833
TR64249|c0_g1	POSTERIOR REGENERATION	ANTERIOR REGENERATION	-10.9422	5.43813	8.5095e-06	0.000798648
TR17867|c0_g1	POSTERIOR REGENERATION	ANTERIOR REGENERATION	-10.9368	5.43277	8.57609e-06	0.000802399
TR58662|c0_g2	POSTERIOR REGENERATION	ANTERIOR REGENERATION	-13.2096	4.63892	8.58181e-06	0.000802399
TR82504|c0_g1	POSTERIOR REGENERATION	ANTERIOR REGENERATION	-13.2096	4.63892	8.58181e-06	0.000802399
TR110331|c3_g1	POSTERIOR REGENERATION	ANTERIOR REGENERATION	-13.207	4.63626	8.61092e-06	0.00080411
TR132256|c0_g1	POSTERIOR REGENERATION	ANTERIOR REGENERATION	-13.2043	4.63359	8.65485e-06	0.0008072
TR148235|c0_g1	POSTERIOR REGENERATION	ANTERIOR REGENERATION	-13.2016	4.63092	8.68432e-06	0.000807652
TR153660|c0_g2	POSTERIOR REGENERATION	ANTERIOR REGENERATION	-10.9276	5.42354	8.68596e-06	0.000807652
TR92139|c4_g2	POSTERIOR REGENERATION	ANTERIOR REGENERATION	-13.2003	4.62958	8.69912e-06	0.000807652
TR107517|c1_g1	POSTERIOR REGENERATION	ANTERIOR REGENERATION	-10.9252	5.42122	8.71162e-06	0.000807652
TR162462|c0_g1	POSTERIOR REGENERATION	ANTERIOR REGENERATION	-13.199	4.62824	8.71395e-06	0.000807652
TR61883|c2_g1	POSTERIOR REGENERATION	ANTERIOR REGENERATION	-10.9229	5.4189	8.746e-06	0.000809614
TR58009|c2_g1	POSTERIOR REGENERATION	ANTERIOR REGENERATION	-13.1936	4.62287	8.77366e-06	0.000810159
TR80454|c5_g1	POSTERIOR REGENERATION	ANTERIOR REGENERATION	-13.1936	4.62287	8.77366e-06	0.000810159
TR120318|c0_g1	POSTERIOR REGENERATION	ANTERIOR REGENERATION	-13.1855	4.61478	8.87964e-06	0.00081893
TR111166|c0_g2	POSTERIOR REGENERATION	ANTERIOR REGENERATION	-10.9097	5.40567	8.90328e-06	0.000819723
TR47213|c0_g1	POSTERIOR REGENERATION	ANTERIOR REGENERATION	-13.1828	4.61207	8.91027e-06	0.000819723
TR136696|c5_g1	POSTERIOR REGENERATION	ANTERIOR REGENERATION	-13.1814	4.61072	8.92565e-06	0.000820124
TR54789|c0_g1	POSTERIOR REGENERATION	ANTERIOR REGENERATION	-13.1801	4.60936	8.94106e-06	0.000820527
TR121617|c0_g1	POSTERIOR REGENERATION	ANTERIOR REGENERATION	-13.1719	4.60119	9.0501e-06	0.000829032
TR94887|c0_g1	POSTERIOR REGENERATION	ANTERIOR REGENERATION	-13.1705	4.59983	9.06584e-06	0.000829032
TR71361|c3_g1	POSTERIOR REGENERATION	ANTERIOR REGENERATION	-13.1664	4.59572	9.11331e-06	0.000829032
TR85201|c7_g1	POSTERIOR REGENERATION	ANTERIOR REGENERATION	-13.1664	4.59572	9.11331e-06	0.000829032
TR112588|c0_g1	POSTERIOR REGENERATION	ANTERIOR REGENERATION	-13.1637	4.59298	9.14516e-06	0.000829032
TR58862|c0_g1	POSTERIOR REGENERATION	ANTERIOR REGENERATION	-13.1637	4.59298	9.14516e-06	0.000829032
TR85522|c0_g1	POSTERIOR REGENERATION	ANTERIOR REGENERATION	-10.116	6.78947	9.15971e-06	0.000829032
TR57909|c0_g1	POSTERIOR REGENERATION	ANTERIOR REGENERATION	-13.1609	4.59023	9.17717e-06	0.000829032
TR102665|c0_g1	POSTERIOR REGENERATION	ANTERIOR REGENERATION	-10.886	5.38202	9.20286e-06	0.000829032
TR42833|c0_g1	POSTERIOR REGENERATION	ANTERIOR REGENERATION	-13.1596	4.58885	9.20936e-06	0.000829032
TR65517|c0_g1	POSTERIOR REGENERATION	ANTERIOR REGENERATION	-10.8844	5.38043	9.2215e-06	0.000829032
TR66980|c0_g3	POSTERIOR REGENERATION	ANTERIOR REGENERATION	-10.4734	5.88081	9.22206e-06	0.000829032
TR110525|c4_g1	POSTERIOR REGENERATION	ANTERIOR REGENERATION	-13.1582	4.58748	9.22552e-06	0.000829032
TR53171|c0_g1	POSTERIOR REGENERATION	ANTERIOR REGENERATION	-13.1568	4.5861	9.24172e-06	0.000829032
TR62572|c2_g1	POSTERIOR REGENERATION	ANTERIOR REGENERATION	-13.1568	4.5861	9.24172e-06	0.000829032
TR74551|c0_g2	POSTERIOR REGENERATION	ANTERIOR REGENERATION	-13.1554	4.58472	9.25796e-06	0.000829032
TR150835|c6_g1	POSTERIOR REGENERATION	ANTERIOR REGENERATION	-13.1554	4.58472	9.25796e-06	0.000829032
TR66400|c0_g1	POSTERIOR REGENERATION	ANTERIOR REGENERATION	-10.8812	5.37725	9.25895e-06	0.000829032
TR76011|c3_g2	POSTERIOR REGENERATION	ANTERIOR REGENERATION	-13.154	4.58334	9.27424e-06	0.000829032
TR135023|c0_g2	POSTERIOR REGENERATION	ANTERIOR REGENERATION	-13.154	4.58334	9.27424e-06	0.000829032
TR69170|c3_g1	POSTERIOR REGENERATION	ANTERIOR REGENERATION	-13.154	4.58334	9.27424e-06	0.000829032
TR120131|c1_g1	POSTERIOR REGENERATION	ANTERIOR REGENERATION	-13.1526	4.58195	9.29057e-06	0.000829032
TR114653|c0_g1	POSTERIOR REGENERATION	ANTERIOR REGENERATION	-13.1499	4.57918	9.32336e-06	0.000829032
TR49736|c7_g2	POSTERIOR REGENERATION	ANTERIOR REGENERATION	-13.1499	4.57918	9.32336e-06	0.000829032
TR111549|c0_g1	POSTERIOR REGENERATION	ANTERIOR REGENERATION	-13.1499	4.57918	9.32336e-06	0.000829032
TR77319|c1_g1	POSTERIOR REGENERATION	ANTERIOR REGENERATION	-13.1499	4.57918	9.32336e-06	0.000829032
TR111382|c1_g1	POSTERIOR REGENERATION	ANTERIOR REGENERATION	-10.8708	5.36685	9.39185e-06	0.000833383
TR99942|c1_g2	POSTERIOR REGENERATION	ANTERIOR REGENERATION	-13.1443	4.57363	9.40608e-06	0.000833383
TR78736|c3_g1	POSTERIOR REGENERATION	ANTERIOR REGENERATION	-13.1429	4.57224	9.42276e-06	0.000833383
TR48726|c3_g1	POSTERIOR REGENERATION	ANTERIOR REGENERATION	-13.1429	4.57224	9.42276e-06	0.000833383
TR96113|c7_g1	POSTERIOR REGENERATION	ANTERIOR REGENERATION	-10.8684	5.36444	9.43034e-06	0.000833383
TR54976|c4_g3	POSTERIOR REGENERATION	ANTERIOR REGENERATION	-13.1415	4.57084	9.43948e-06	0.000833383
TR81449|c0_g1	POSTERIOR REGENERATION	ANTERIOR REGENERATION	-13.1401	4.56945	9.45625e-06	0.000833383
TR120873|c3_g1	POSTERIOR REGENERATION	ANTERIOR REGENERATION	-13.1387	4.56805	9.47306e-06	0.000833383
TR160099|c0_g1	POSTERIOR REGENERATION	ANTERIOR REGENERATION	-13.1387	4.56805	9.47306e-06	0.000833383
TR87473|c4_g1	POSTERIOR REGENERATION	ANTERIOR REGENERATION	-13.1359	4.56525	9.50682e-06	0.000834883
TR80907|c7_g1	POSTERIOR REGENERATION	ANTERIOR REGENERATION	-13.1345	4.56385	9.52376e-06	0.000834883
TR110364|c1_g1	POSTERIOR REGENERATION	ANTERIOR REGENERATION	-13.1345	4.56385	9.52376e-06	0.000834883
TR80033|c1_g1	POSTERIOR REGENERATION	ANTERIOR REGENERATION	-13.1331	4.56245	9.54076e-06	0.000835389
TR59226|c2_g1	POSTERIOR REGENERATION	ANTERIOR REGENERATION	-13.1317	4.56105	9.55779e-06	0.000835428
TR95729|c0_g1	POSTERIOR REGENERATION	ANTERIOR REGENERATION	-13.1303	4.55964	9.57488e-06	0.000835428
TR68572|c0_g1	POSTERIOR REGENERATION	ANTERIOR REGENERATION	-13.1303	4.55964	9.57488e-06	0.000835428
TR112835|c2_g1	POSTERIOR REGENERATION	ANTERIOR REGENERATION	-13.1289	4.55824	9.592e-06	0.000835942
TR55445|c1_g1	POSTERIOR REGENERATION	ANTERIOR REGENERATION	-13.1261	4.55542	9.64367e-06	0.00083688
TR108438|c2_g1	POSTERIOR REGENERATION	ANTERIOR REGENERATION	-13.1247	4.55401	9.66098e-06	0.00083688
TR69878|c0_g1	POSTERIOR REGENERATION	ANTERIOR REGENERATION	-13.1247	4.55401	9.66098e-06	0.00083688
TR108831|c4_g1	POSTERIOR REGENERATION	ANTERIOR REGENERATION	-13.1247	4.55401	9.66098e-06	0.00083688
TR112460|c1_g1	POSTERIOR REGENERATION	ANTERIOR REGENERATION	-13.1233	4.5526	9.67834e-06	0.00083688
TR75967|c0_g4	POSTERIOR REGENERATION	ANTERIOR REGENERATION	-13.1233	4.5526	9.67834e-06	0.00083688
TR78335|c2_g1	POSTERIOR REGENERATION	ANTERIOR REGENERATION	-13.1204	4.54978	9.7132e-06	0.00083688
TR108667|c5_g1	POSTERIOR REGENERATION	ANTERIOR REGENERATION	-13.1204	4.54978	9.7132e-06	0.00083688
TR47501|c0_g1	POSTERIOR REGENERATION	ANTERIOR REGENERATION	-10.8465	5.34255	9.71664e-06	0.00083688
TR93678|c0_g1	POSTERIOR REGENERATION	ANTERIOR REGENERATION	-13.119	4.54836	9.7307e-06	0.00083688
TR92084|c0_g1	POSTERIOR REGENERATION	ANTERIOR REGENERATION	-10.8424	5.33846	9.7775e-06	0.00083688
TR109085|c0_g1	POSTERIOR REGENERATION	ANTERIOR REGENERATION	-13.1148	4.54411	9.78349e-06	0.00083688
TR46013|c0_g1	POSTERIOR REGENERATION	ANTERIOR REGENERATION	-10.4283	5.83568	9.81706e-06	0.00083688
TR79860|c6_g1	POSTERIOR REGENERATION	ANTERIOR REGENERATION	-10.8391	5.33518	9.81839e-06	0.00083688
TR98848|c0_g1	POSTERIOR REGENERATION	ANTERIOR REGENERATION	-10.4277	5.8351	9.82432e-06	0.00083688
TR102142|c0_g1	POSTERIOR REGENERATION	ANTERIOR REGENERATION	-13.1119	4.54126	9.83671e-06	0.00083688
TR73282|c0_g1	POSTERIOR REGENERATION	ANTERIOR REGENERATION	-13.1119	4.54126	9.83671e-06	0.00083688
TR104065|c3_g1	POSTERIOR REGENERATION	ANTERIOR REGENERATION	-13.1105	4.53984	9.85455e-06	0.00083688
TR90733|c3_g1	POSTERIOR REGENERATION	ANTERIOR REGENERATION	-13.1091	4.53841	9.87243e-06	0.00083688
TR141852|c1_g1	POSTERIOR REGENERATION	ANTERIOR REGENERATION	-13.1091	4.53841	9.87243e-06	0.00083688
TR53121|c1_g1	POSTERIOR REGENERATION	ANTERIOR REGENERATION	-10.1311	6.49216	9.87766e-06	0.00083688
TR48729|c0_g1	POSTERIOR REGENERATION	ANTERIOR REGENERATION	-13.1077	4.53699	9.89037e-06	0.00083688
TR91059|c0_g1	POSTERIOR REGENERATION	ANTERIOR REGENERATION	-10.8334	5.32942	9.90095e-06	0.00083688
TR94203|c0_g1	POSTERIOR REGENERATION	ANTERIOR REGENERATION	-13.1062	4.53556	9.90835e-06	0.00083688
TR81607|c2_g1	POSTERIOR REGENERATION	ANTERIOR REGENERATION	-13.1048	4.53413	9.92638e-06	0.00083688
TR64029|c0_g2	POSTERIOR REGENERATION	ANTERIOR REGENERATION	-13.1048	4.53413	9.92638e-06	0.00083688
TR113452|c1_g1	POSTERIOR REGENERATION	ANTERIOR REGENERATION	-13.1034	4.5327	9.94446e-06	0.00083688
TR84421|c0_g1	POSTERIOR REGENERATION	ANTERIOR REGENERATION	-13.1034	4.5327	9.94446e-06	0.00083688
TR102799|c0_g1	POSTERIOR REGENERATION	ANTERIOR REGENERATION	-13.1019	4.53127	9.96259e-06	0.00083688
TR101650|c1_g1	POSTERIOR REGENERATION	ANTERIOR REGENERATION	-13.1019	4.53127	9.96259e-06	0.00083688
TR81528|c1_g1	POSTERIOR REGENERATION	ANTERIOR REGENERATION	-13.1019	4.53127	9.96259e-06	0.00083688
TR85113|c0_g1	POSTERIOR REGENERATION	ANTERIOR REGENERATION	-13.1019	4.53127	9.96259e-06	0.00083688
TR66896|c2_g1	POSTERIOR REGENERATION	ANTERIOR REGENERATION	-13.0991	4.5284	9.999e-06	0.000838992
TR160128|c0_g1	POSTERIOR REGENERATION	ANTERIOR REGENERATION	-13.0947	4.52408	1.00724e-05	0.000840073
TR107155|c4_g1	POSTERIOR REGENERATION	ANTERIOR REGENERATION	-13.0947	4.52408	1.00724e-05	0.000840073
TR122373|c0_g1	POSTERIOR REGENERATION	ANTERIOR REGENERATION	-13.0933	4.52264	1.00909e-05	0.000840073
TR49735|c1_g1	POSTERIOR REGENERATION	ANTERIOR REGENERATION	-13.0933	4.52264	1.00909e-05	0.000840073
TR79395|c0_g1	POSTERIOR REGENERATION	ANTERIOR REGENERATION	-13.0933	4.52264	1.00909e-05	0.000840073
TR68733|c0_g1	POSTERIOR REGENERATION	ANTERIOR REGENERATION	-13.0933	4.52264	1.00909e-05	0.000840073
TR146337|c0_g1	POSTERIOR REGENERATION	ANTERIOR REGENERATION	13.0926	4.53056	1.00909e-05	0.000840073
TR54130|c0_g1	POSTERIOR REGENERATION	ANTERIOR REGENERATION	-13.0919	4.5212	1.01094e-05	0.000840676
TR123545|c2_g2	POSTERIOR REGENERATION	ANTERIOR REGENERATION	-13.089	4.51831	1.01467e-05	0.000842501
TR150153|c1_g2	POSTERIOR REGENERATION	ANTERIOR REGENERATION	-13.0875	4.51686	1.01653e-05	0.000842501
TR153529|c2_g1	POSTERIOR REGENERATION	ANTERIOR REGENERATION	-13.0875	4.51686	1.01653e-05	0.000842501
TR47701|c2_g1	POSTERIOR REGENERATION	ANTERIOR REGENERATION	-13.0817	4.51106	1.02406e-05	0.000845075
TR111414|c1_g2	POSTERIOR REGENERATION	ANTERIOR REGENERATION	-13.0817	4.51106	1.02406e-05	0.000845075
TR108850|c6_g1	POSTERIOR REGENERATION	ANTERIOR REGENERATION	-13.0817	4.51106	1.02406e-05	0.000845075
TR45887|c1_g1	POSTERIOR REGENERATION	ANTERIOR REGENERATION	-10.8084	5.30449	1.02418e-05	0.000845075
TR117049|c2_g1	POSTERIOR REGENERATION	ANTERIOR REGENERATION	-13.0803	4.50961	1.02785e-05	0.000845294
TR52199|c4_g1	POSTERIOR REGENERATION	ANTERIOR REGENERATION	-13.0803	4.50961	1.02785e-05	0.000845294
TR76775|c7_g1	POSTERIOR REGENERATION	ANTERIOR REGENERATION	-13.0803	4.50961	1.02785e-05	0.000845294
TR136244|c0_g1	POSTERIOR REGENERATION	ANTERIOR REGENERATION	-13.0759	4.50524	1.03359e-05	0.000847199
TR54035|c1_g1	POSTERIOR REGENERATION	ANTERIOR REGENERATION	-13.0759	4.50524	1.03359e-05	0.000847199
TR71325|c4_g1	POSTERIOR REGENERATION	ANTERIOR REGENERATION	13.0754	4.51352	1.03359e-05	0.000847199
TR28229|c0_g1	POSTERIOR REGENERATION	ANTERIOR REGENERATION	-10.3834	5.7909	1.04397e-05	0.000854276
TR105628|c0_g1	POSTERIOR REGENERATION	ANTERIOR REGENERATION	-13.0656	4.49499	1.04715e-05	0.000854276
TR78475|c3_g1	POSTERIOR REGENERATION	ANTERIOR REGENERATION	-13.0656	4.49499	1.04715e-05	0.000854276
TR118920|c0_g1	POSTERIOR REGENERATION	ANTERIOR REGENERATION	-13.0656	4.49499	1.04715e-05	0.000854276
TR63446|c0_g1	POSTERIOR REGENERATION	ANTERIOR REGENERATION	-10.7915	5.28762	1.04865e-05	0.000854276
TR50708|c0_g1	POSTERIOR REGENERATION	ANTERIOR REGENERATION	-13.0642	4.49352	1.04911e-05	0.000854276
TR86023|c0_g1	POSTERIOR REGENERATION	ANTERIOR REGENERATION	-10.789	5.28507	1.05205e-05	0.000854675
TR137267|c4_g1	POSTERIOR REGENERATION	ANTERIOR REGENERATION	-13.0627	4.49205	1.05304e-05	0.000854675
TR100706|c0_g1	POSTERIOR REGENERATION	ANTERIOR REGENERATION	-13.0627	4.49205	1.05304e-05	0.000854675
TR95784|c2_g1	POSTERIOR REGENERATION	ANTERIOR REGENERATION	-13.0583	4.48762	1.05899e-05	0.000857628
TR49839|c0_g1	POSTERIOR REGENERATION	ANTERIOR REGENERATION	-13.0583	4.48762	1.05899e-05	0.000857628
TR128647|c0_g1	POSTERIOR REGENERATION	ANTERIOR REGENERATION	-13.0553	4.48467	1.06298e-05	0.000859924
TR83146|c1_g1	POSTERIOR REGENERATION	ANTERIOR REGENERATION	-13.0538	4.48318	1.06498e-05	0.00086061
TR86965|c1_g1	POSTERIOR REGENERATION	ANTERIOR REGENERATION	-13.0508	4.48022	1.069e-05	0.000862925
TR78421|c3_g2	POSTERIOR REGENERATION	ANTERIOR REGENERATION	-13.0464	4.47576	1.07712e-05	0.000866986
TR66012|c0_g1	POSTERIOR REGENERATION	ANTERIOR REGENERATION	-10.7719	5.26797	1.07753e-05	0.000866986
TR156883|c0_g1	POSTERIOR REGENERATION	ANTERIOR REGENERATION	-10.7719	5.26797	1.07753e-05	0.000866986
TR51128|c0_g1	POSTERIOR REGENERATION	ANTERIOR REGENERATION	-13.0449	4.47427	1.07917e-05	0.000867139
TR86843|c5_g1	POSTERIOR REGENERATION	ANTERIOR REGENERATION	-13.0434	4.47278	1.08122e-05	0.000867139
TR107846|c2_g1	POSTERIOR REGENERATION	ANTERIOR REGENERATION	-13.0434	4.47278	1.08122e-05	0.000867139
TR108540|c0_g1	POSTERIOR REGENERATION	ANTERIOR REGENERATION	-10.7658	5.26194	1.08702e-05	0.000867939
TR147002|c2_g4	POSTERIOR REGENERATION	ANTERIOR REGENERATION	-13.0374	4.46679	1.08947e-05	0.000867939
TR17291|c0_g1	POSTERIOR REGENERATION	ANTERIOR REGENERATION	-13.0374	4.46679	1.08947e-05	0.000867939
TR81597|c0_g1	POSTERIOR REGENERATION	ANTERIOR REGENERATION	-13.0374	4.46679	1.08947e-05	0.000867939
TR104860|c4_g1	POSTERIOR REGENERATION	ANTERIOR REGENERATION	-13.0359	4.4653	1.09155e-05	0.000867939
TR18751|c0_g1	POSTERIOR REGENERATION	ANTERIOR REGENERATION	-13.0359	4.4653	1.09155e-05	0.000867939
TR54852|c0_g1	POSTERIOR REGENERATION	ANTERIOR REGENERATION	-10.7624	5.25848	1.09182e-05	0.000867939
TR115186|c0_g1	POSTERIOR REGENERATION	ANTERIOR REGENERATION	-13.0329	4.46229	1.09573e-05	0.000867939
TR59263|c7_g1	POSTERIOR REGENERATION	ANTERIOR REGENERATION	13.0316	4.46999	1.09783e-05	0.000867939
TR96392|c0_g1	POSTERIOR REGENERATION	ANTERIOR REGENERATION	-13.0314	4.46079	1.09783e-05	0.000867939
TR47281|c0_g1	POSTERIOR REGENERATION	ANTERIOR REGENERATION	-13.0314	4.46079	1.09783e-05	0.000867939
TR60187|c0_g1	POSTERIOR REGENERATION	ANTERIOR REGENERATION	-13.0299	4.45928	1.10204e-05	0.000867939
TR93689|c1_g1	POSTERIOR REGENERATION	ANTERIOR REGENERATION	-13.0299	4.45928	1.10204e-05	0.000867939
TR49109|c0_g1	POSTERIOR REGENERATION	ANTERIOR REGENERATION	-13.0299	4.45928	1.10204e-05	0.000867939
TR91758|c4_g1	POSTERIOR REGENERATION	ANTERIOR REGENERATION	-13.0299	4.45928	1.10204e-05	0.000867939
TR97730|c5_g1	POSTERIOR REGENERATION	ANTERIOR REGENERATION	-13.0299	4.45928	1.10204e-05	0.000867939
TR70658|c0_g1	POSTERIOR REGENERATION	ANTERIOR REGENERATION	-13.0299	4.45928	1.10204e-05	0.000867939
TR101309|c0_g1	POSTERIOR REGENERATION	ANTERIOR REGENERATION	-13.0269	4.45627	1.10627e-05	0.000869114
TR81470|c2_g2	POSTERIOR REGENERATION	ANTERIOR REGENERATION	-13.0269	4.45627	1.10627e-05	0.000869114
TR65380|c0_g1	POSTERIOR REGENERATION	ANTERIOR REGENERATION	-13.0254	4.45476	1.1084e-05	0.000869114
TR100824|c0_g1	POSTERIOR REGENERATION	ANTERIOR REGENERATION	-13.0254	4.45476	1.1084e-05	0.000869114
TR69121|c0_g1	POSTERIOR REGENERATION	ANTERIOR REGENERATION	-10.7502	5.24631	1.11008e-05	0.000869114
TR101611|c0_g1	POSTERIOR REGENERATION	ANTERIOR REGENERATION	-13.0239	4.45325	1.11054e-05	0.000869114
TR100879|c0_g1	POSTERIOR REGENERATION	ANTERIOR REGENERATION	-13.0223	4.45173	1.11268e-05	0.00086939
TR105419|c7_g2	POSTERIOR REGENERATION	ANTERIOR REGENERATION	-10.3372	5.74467	1.11322e-05	0.00086939
TR118955|c1_g2	POSTERIOR REGENERATION	ANTERIOR REGENERATION	-13.0208	4.45022	1.11482e-05	0.000869724
TR73025|c10_g1	POSTERIOR REGENERATION	ANTERIOR REGENERATION	-10.7432	5.23931	1.12126e-05	0.000871123
TR101020|c0_g1	POSTERIOR REGENERATION	ANTERIOR REGENERATION	-13.0163	4.44566	1.1213e-05	0.000871123
TR47645|c3_g1	POSTERIOR REGENERATION	ANTERIOR REGENERATION	-13.0163	4.44566	1.1213e-05	0.000871123
TR97702|c0_g1	POSTERIOR REGENERATION	ANTERIOR REGENERATION	-13.0163	4.44566	1.1213e-05	0.000871123
TR112257|c0_g1	POSTERIOR REGENERATION	ANTERIOR REGENERATION	-13.0132	4.44262	1.12564e-05	0.000872679
TR86050|c2_g1	POSTERIOR REGENERATION	ANTERIOR REGENERATION	-13.0132	4.44262	1.12564e-05	0.000872679
TR57000|c0_g1	POSTERIOR REGENERATION	ANTERIOR REGENERATION	-13.0117	4.44109	1.13002e-05	0.000874131
TR98913|c0_g1	POSTERIOR REGENERATION	ANTERIOR REGENERATION	-13.0117	4.44109	1.13002e-05	0.000874131
TR86009|c2_g1	POSTERIOR REGENERATION	ANTERIOR REGENERATION	-13.0102	4.43957	1.13221e-05	0.000874131
TR65349|c0_g1	POSTERIOR REGENERATION	ANTERIOR REGENERATION	-13.0102	4.43957	1.13221e-05	0.000874131
TR71593|c0_g1	POSTERIOR REGENERATION	ANTERIOR REGENERATION	-13.0086	4.43804	1.13442e-05	0.000874814
TR119188|c2_g1	POSTERIOR REGENERATION	ANTERIOR REGENERATION	-13.0071	4.43651	1.13663e-05	0.000874814
TR71211|c1_g2	POSTERIOR REGENERATION	ANTERIOR REGENERATION	-13.0071	4.43651	1.13663e-05	0.000874814
TR137157|c0_g1	POSTERIOR REGENERATION	ANTERIOR REGENERATION	-10.7317	5.22786	1.13899e-05	0.000875419
TR72311|c1_g1	POSTERIOR REGENERATION	ANTERIOR REGENERATION	-10.7308	5.22697	1.14027e-05	0.000875419
TR97663|c0_g2	POSTERIOR REGENERATION	ANTERIOR REGENERATION	-13.004	4.43345	1.14106e-05	0.000875419
TR66399|c0_g2	POSTERIOR REGENERATION	ANTERIOR REGENERATION	-13.0025	4.43191	1.14329e-05	0.000875419
TR36607|c0_g1	POSTERIOR REGENERATION	ANTERIOR REGENERATION	-13.0025	4.43191	1.14329e-05	0.000875419
TR76183|c0_g1	POSTERIOR REGENERATION	ANTERIOR REGENERATION	-12.9994	4.42884	1.14777e-05	0.000877943
TR98935|c1_g1	POSTERIOR REGENERATION	ANTERIOR REGENERATION	-12.9948	4.42422	1.1568e-05	0.000880943
TR88063|c0_g1	POSTERIOR REGENERATION	ANTERIOR REGENERATION	-12.9948	4.42422	1.1568e-05	0.000880943
TR68043|c0_g1	POSTERIOR REGENERATION	ANTERIOR REGENERATION	-12.9902	4.41958	1.16365e-05	0.000880943
TR49795|c1_g1	POSTERIOR REGENERATION	ANTERIOR REGENERATION	-12.9886	4.41803	1.16594e-05	0.000880943
TR46334|c0_g1	POSTERIOR REGENERATION	ANTERIOR REGENERATION	-12.9886	4.41803	1.16594e-05	0.000880943
TR63238|c0_g1	POSTERIOR REGENERATION	ANTERIOR REGENERATION	-12.9871	4.41648	1.16824e-05	0.000880943
TR91716|c1_g2	POSTERIOR REGENERATION	ANTERIOR REGENERATION	-12.9871	4.41648	1.16824e-05	0.000880943
TR104572|c0_g1	POSTERIOR REGENERATION	ANTERIOR REGENERATION	-12.9871	4.41648	1.16824e-05	0.000880943
TR66591|c3_g1	POSTERIOR REGENERATION	ANTERIOR REGENERATION	-12.9871	4.41648	1.16824e-05	0.000880943
TR3731|c0_g1	POSTERIOR REGENERATION	ANTERIOR REGENERATION	-12.9871	4.41648	1.16824e-05	0.000880943
TR99970|c1_g1	POSTERIOR REGENERATION	ANTERIOR REGENERATION	-12.9871	4.41648	1.16824e-05	0.000880943
TR81906|c0_g1	POSTERIOR REGENERATION	ANTERIOR REGENERATION	-12.9855	4.41493	1.17055e-05	0.000880943
TR162988|c0_g1	POSTERIOR REGENERATION	ANTERIOR REGENERATION	-12.9855	4.41493	1.17055e-05	0.000880943
TR74097|c0_g1	POSTERIOR REGENERATION	ANTERIOR REGENERATION	-12.9824	4.41182	1.17519e-05	0.000880943
TR116312|c2_g1	POSTERIOR REGENERATION	ANTERIOR REGENERATION	-12.9808	4.41026	1.17752e-05	0.000880943
TR129857|c3_g1	POSTERIOR REGENERATION	ANTERIOR REGENERATION	-12.9808	4.41026	1.17752e-05	0.000880943
TR97001|c0_g1	POSTERIOR REGENERATION	ANTERIOR REGENERATION	-12.9793	4.4087	1.17986e-05	0.000880943
TR58107|c2_g1	POSTERIOR REGENERATION	ANTERIOR REGENERATION	-12.9793	4.4087	1.17986e-05	0.000880943
TR101246|c1_g1	POSTERIOR REGENERATION	ANTERIOR REGENERATION	-12.9793	4.4087	1.17986e-05	0.000880943
TR110310|c2_g1	POSTERIOR REGENERATION	ANTERIOR REGENERATION	-10.7049	5.20108	1.18248e-05	0.000880943
TR97756|c1_g1	POSTERIOR REGENERATION	ANTERIOR REGENERATION	-12.9777	4.40714	1.18455e-05	0.000880943
TR81605|c6_g1	POSTERIOR REGENERATION	ANTERIOR REGENERATION	-12.9777	4.40714	1.18455e-05	0.000880943
TR113100|c0_g1	POSTERIOR REGENERATION	ANTERIOR REGENERATION	-12.9777	4.40714	1.18455e-05	0.000880943
TR53019|c0_g1	POSTERIOR REGENERATION	ANTERIOR REGENERATION	-12.9777	4.40714	1.18455e-05	0.000880943
TR102913|c0_g1	POSTERIOR REGENERATION	ANTERIOR REGENERATION	-12.9777	4.40714	1.18455e-05	0.000880943
TR96115|c6_g1	POSTERIOR REGENERATION	ANTERIOR REGENERATION	-12.9777	4.40714	1.18455e-05	0.000880943
TR84624|c5_g1	POSTERIOR REGENERATION	ANTERIOR REGENERATION	-10.7031	5.19928	1.1852e-05	0.000880943
TR84640|c0_g1	POSTERIOR REGENERATION	ANTERIOR REGENERATION	-12.9714	4.40088	1.19402e-05	0.000880943
TR73294|c4_g1	POSTERIOR REGENERATION	ANTERIOR REGENERATION	-12.9714	4.40088	1.19402e-05	0.000880943
TR100650|c3_g2	POSTERIOR REGENERATION	ANTERIOR REGENERATION	-12.9714	4.40088	1.19402e-05	0.000880943
TR157549|c3_g1	POSTERIOR REGENERATION	ANTERIOR REGENERATION	-12.9699	4.39931	1.19641e-05	0.000880943
TR82810|c0_g1	POSTERIOR REGENERATION	ANTERIOR REGENERATION	-12.9699	4.39931	1.19641e-05	0.000880943
TR147653|c0_g1	POSTERIOR REGENERATION	ANTERIOR REGENERATION	-12.9699	4.39931	1.19641e-05	0.000880943
TR97785|c0_g1	POSTERIOR REGENERATION	ANTERIOR REGENERATION	-12.9699	4.39931	1.19641e-05	0.000880943
TR94056|c4_g1	POSTERIOR REGENERATION	ANTERIOR REGENERATION	-10.6959	5.19205	1.19753e-05	0.000880943
TR85693|c0_g2	POSTERIOR REGENERATION	ANTERIOR REGENERATION	-12.9683	4.39774	1.1988e-05	0.000880943
TR69351|c2_g1	POSTERIOR REGENERATION	ANTERIOR REGENERATION	-10.695	5.19114	1.19892e-05	0.000880943
TR50544|c0_g1	POSTERIOR REGENERATION	ANTERIOR REGENERATION	-12.9667	4.39616	1.2012e-05	0.000880943
TR107067|c0_g1	POSTERIOR REGENERATION	ANTERIOR REGENERATION	-12.9667	4.39616	1.2012e-05	0.000880943
TR114855|c5_g2	POSTERIOR REGENERATION	ANTERIOR REGENERATION	-10.6931	5.18933	1.20169e-05	0.000880943
TR153048|c2_g1	POSTERIOR REGENERATION	ANTERIOR REGENERATION	-12.9652	4.39459	1.20361e-05	0.000880943
TR130626|c1_g1	POSTERIOR REGENERATION	ANTERIOR REGENERATION	-12.9652	4.39459	1.20361e-05	0.000880943
TR68538|c1_g1	POSTERIOR REGENERATION	ANTERIOR REGENERATION	-9.91765	6.59133	1.20547e-05	0.000880943
TR128264|c0_g1	POSTERIOR REGENERATION	ANTERIOR REGENERATION	-12.9636	4.39301	1.20602e-05	0.000880943
TR114587|c0_g1	POSTERIOR REGENERATION	ANTERIOR REGENERATION	-12.9636	4.39301	1.20602e-05	0.000880943
TR121143|c2_g1	POSTERIOR REGENERATION	ANTERIOR REGENERATION	-10.6895	5.18569	1.20726e-05	0.000880943
TR69334|c1_g1	POSTERIOR REGENERATION	ANTERIOR REGENERATION	-12.962	4.39144	1.20844e-05	0.000880943
TR77621|c0_g1	POSTERIOR REGENERATION	ANTERIOR REGENERATION	-12.9604	4.38986	1.21087e-05	0.000880943
TR73154|c0_g1	POSTERIOR REGENERATION	ANTERIOR REGENERATION	-12.9604	4.38986	1.21087e-05	0.000880943
TR153353|c0_g1	POSTERIOR REGENERATION	ANTERIOR REGENERATION	-12.9604	4.38986	1.21087e-05	0.000880943
TR53838|c0_g1	POSTERIOR REGENERATION	ANTERIOR REGENERATION	-10.6849	5.18113	1.2157e-05	0.00088203
TR81603|c1_g1	POSTERIOR REGENERATION	ANTERIOR REGENERATION	-12.9588	4.38827	1.21575e-05	0.00088203
TR66589|c1_g1	POSTERIOR REGENERATION	ANTERIOR REGENERATION	-12.9573	4.38669	1.2182e-05	0.00088203
TR114908|c5_g4	POSTERIOR REGENERATION	ANTERIOR REGENERATION	-12.9573	4.38669	1.2182e-05	0.00088203
TR72183|c0_g1	POSTERIOR REGENERATION	ANTERIOR REGENERATION	-12.9557	4.38511	1.22066e-05	0.00088203
TR147376|c2_g1	POSTERIOR REGENERATION	ANTERIOR REGENERATION	-12.9557	4.38511	1.22066e-05	0.00088203
TR50556|c0_g1	POSTERIOR REGENERATION	ANTERIOR REGENERATION	12.9546	4.39351	1.22066e-05	0.00088203
TR128246|c1_g1	POSTERIOR REGENERATION	ANTERIOR REGENERATION	-12.9541	4.38352	1.22313e-05	0.000882955
TR125855|c0_g2	POSTERIOR REGENERATION	ANTERIOR REGENERATION	-12.9525	4.38193	1.2256e-05	0.000883027
TR88058|c0_g1	POSTERIOR REGENERATION	ANTERIOR REGENERATION	-12.9525	4.38193	1.2256e-05	0.000883027
TR51569|c1_g1	POSTERIOR REGENERATION	ANTERIOR REGENERATION	-12.9509	4.38034	1.22808e-05	0.000883413
TR40345|c0_g1	POSTERIOR REGENERATION	ANTERIOR REGENERATION	-10.6767	5.17288	1.22851e-05	0.000883413
TR50973|c0_g1	POSTERIOR REGENERATION	ANTERIOR REGENERATION	-12.9493	4.37875	1.23057e-05	0.00088404
TR132294|c1_g1	POSTERIOR REGENERATION	ANTERIOR REGENERATION	-12.9477	4.37716	1.23307e-05	0.000884127
TR78924|c3_g1	POSTERIOR REGENERATION	ANTERIOR REGENERATION	-12.9477	4.37716	1.23307e-05	0.000884127
TR67112|c0_g1	POSTERIOR REGENERATION	ANTERIOR REGENERATION	-12.9461	4.37556	1.23557e-05	0.000884218
TR141834|c1_g1	POSTERIOR REGENERATION	ANTERIOR REGENERATION	-12.9461	4.37556	1.23557e-05	0.000884218
TR127255|c1_g1	POSTERIOR REGENERATION	ANTERIOR REGENERATION	12.9452	4.38416	1.23808e-05	0.000884315
TR100704|c1_g1	POSTERIOR REGENERATION	ANTERIOR REGENERATION	-12.9445	4.37396	1.23808e-05	0.000884315
TR127803|c3_g2	POSTERIOR REGENERATION	ANTERIOR REGENERATION	-10.6693	5.16552	1.24153e-05	0.00088548
TR59265|c0_g1	POSTERIOR REGENERATION	ANTERIOR REGENERATION	-12.9413	4.37076	1.24566e-05	0.00088548
TR48184|c0_g1	POSTERIOR REGENERATION	ANTERIOR REGENERATION	-12.9413	4.37076	1.24566e-05	0.00088548
TR66584|c0_g1	POSTERIOR REGENERATION	ANTERIOR REGENERATION	-12.9413	4.37076	1.24566e-05	0.00088548
TR80497|c0_g1	POSTERIOR REGENERATION	ANTERIOR REGENERATION	-12.9413	4.37076	1.24566e-05	0.00088548
TR110425|c0_g1	POSTERIOR REGENERATION	ANTERIOR REGENERATION	-12.9397	4.36916	1.24821e-05	0.000886108
TR67682|c2_g1	POSTERIOR REGENERATION	ANTERIOR REGENERATION	-12.9381	4.36756	1.25076e-05	0.000886108
TR78475|c4_g1	POSTERIOR REGENERATION	ANTERIOR REGENERATION	-10.6638	5.15997	1.2518e-05	0.000886108
TR63421|c5_g1	POSTERIOR REGENERATION	ANTERIOR REGENERATION	-12.9365	4.36595	1.25331e-05	0.000886108
TR153194|c3_g1	POSTERIOR REGENERATION	ANTERIOR REGENERATION	-12.9349	4.36434	1.25588e-05	0.000886108
TR86129|c1_g1	POSTERIOR REGENERATION	ANTERIOR REGENERATION	12.9344	4.3734	1.25588e-05	0.000886108
TR75210|c0_g1	POSTERIOR REGENERATION	ANTERIOR REGENERATION	-12.9333	4.36273	1.25845e-05	0.000886108
TR86120|c0_g2	POSTERIOR REGENERATION	ANTERIOR REGENERATION	-12.9333	4.36273	1.25845e-05	0.000886108
TR59684|c0_g1	POSTERIOR REGENERATION	ANTERIOR REGENERATION	-12.9333	4.36273	1.25845e-05	0.000886108
TR90531|c0_g1	POSTERIOR REGENERATION	ANTERIOR REGENERATION	-12.9333	4.36273	1.25845e-05	0.000886108
TR77170|c0_g1	POSTERIOR REGENERATION	ANTERIOR REGENERATION	-10.6573	5.15346	1.2622e-05	0.000886394
TR137296|c1_g1	POSTERIOR REGENERATION	ANTERIOR REGENERATION	-10.2459	5.65347	1.26348e-05	0.000886394
TR73117|c0_g1	POSTERIOR REGENERATION	ANTERIOR REGENERATION	-12.93	4.35951	1.26362e-05	0.000886394
TR132316|c1_g1	POSTERIOR REGENERATION	ANTERIOR REGENERATION	-12.93	4.35951	1.26362e-05	0.000886394
TR79842|c0_g1	POSTERIOR REGENERATION	ANTERIOR REGENERATION	-12.9284	4.35789	1.26622e-05	0.000886545
TR107050|c3_g1	POSTERIOR REGENERATION	ANTERIOR REGENERATION	-12.9284	4.35789	1.26622e-05	0.000886545
TR116031|c5_g2	POSTERIOR REGENERATION	ANTERIOR REGENERATION	-12.9268	4.35628	1.26883e-05	0.000887534
TR103243|c9_g1	POSTERIOR REGENERATION	ANTERIOR REGENERATION	-12.9252	4.35466	1.27144e-05	0.000888527
TR80454|c3_g1	POSTERIOR REGENERATION	ANTERIOR REGENERATION	-12.9236	4.35304	1.27669e-05	0.000891237
TR110339|c0_g1	POSTERIOR REGENERATION	ANTERIOR REGENERATION	-12.9219	4.35142	1.27933e-05	0.000891237
TR88859|c0_g1	POSTERIOR REGENERATION	ANTERIOR REGENERATION	-12.9187	4.34817	1.28463e-05	0.000891237
TR49980|c0_g1	POSTERIOR REGENERATION	ANTERIOR REGENERATION	-12.9187	4.34817	1.28463e-05	0.000891237
TR64197|c0_g2	POSTERIOR REGENERATION	ANTERIOR REGENERATION	9.81195	6.01178	1.28702e-05	0.000891237
TR84634|c1_g1	POSTERIOR REGENERATION	ANTERIOR REGENERATION	-12.9171	4.34654	1.28729e-05	0.000891237
TR105560|c11_g2	POSTERIOR REGENERATION	ANTERIOR REGENERATION	-12.9171	4.34654	1.28729e-05	0.000891237
TR107185|c0_g1	POSTERIOR REGENERATION	ANTERIOR REGENERATION	-12.9171	4.34654	1.28729e-05	0.000891237
TR74105|c0_g1	POSTERIOR REGENERATION	ANTERIOR REGENERATION	-12.9171	4.34654	1.28729e-05	0.000891237
TR87712|c4_g1	POSTERIOR REGENERATION	ANTERIOR REGENERATION	-12.9171	4.34654	1.28729e-05	0.000891237
TR115350|c0_g1	POSTERIOR REGENERATION	ANTERIOR REGENERATION	-12.9154	4.34491	1.28996e-05	0.000891427
TR106674|c3_g1	POSTERIOR REGENERATION	ANTERIOR REGENERATION	-12.9154	4.34491	1.28996e-05	0.000891427
TR109369|c0_g1	POSTERIOR REGENERATION	ANTERIOR REGENERATION	-12.9138	4.34328	1.29264e-05	0.00089245
TR63209|c1_g1	POSTERIOR REGENERATION	ANTERIOR REGENERATION	-12.9122	4.34164	1.29533e-05	0.000893476
TR62501|c3_g1	POSTERIOR REGENERATION	ANTERIOR REGENERATION	-12.9105	4.34001	1.29802e-05	0.000894507
TR87468|c2_g3	POSTERIOR REGENERATION	ANTERIOR REGENERATION	-10.6347	5.13094	1.30198e-05	0.000896404
TR49396|c0_g1	POSTERIOR REGENERATION	ANTERIOR REGENERATION	-12.9073	4.33673	1.30344e-05	0.00089658
TR51243|c1_g1	POSTERIOR REGENERATION	ANTERIOR REGENERATION	-12.904	4.33345	1.31163e-05	0.000899498
TR62123|c0_g1	POSTERIOR REGENERATION	ANTERIOR REGENERATION	-12.9023	4.3318	1.31438e-05	0.000899498
TR127255|c0_g1	POSTERIOR REGENERATION	ANTERIOR REGENERATION	12.9014	4.34063	1.31438e-05	0.000899498
TR18716|c0_g1	POSTERIOR REGENERATION	ANTERIOR REGENERATION	-10.6281	5.12431	1.3146e-05	0.000899498
TR62086|c1_g1	POSTERIOR REGENERATION	ANTERIOR REGENERATION	-12.9007	4.33016	1.31713e-05	0.000899498
TR102052|c0_g1	POSTERIOR REGENERATION	ANTERIOR REGENERATION	-10.6262	5.12241	1.31778e-05	0.000899498
TR47531|c1_g1	POSTERIOR REGENERATION	ANTERIOR REGENERATION	-12.899	4.32851	1.3199e-05	0.000899498
TR78331|c0_g1	POSTERIOR REGENERATION	ANTERIOR REGENERATION	-12.899	4.32851	1.3199e-05	0.000899498
TR88249|c0_g1	POSTERIOR REGENERATION	ANTERIOR REGENERATION	-12.899	4.32851	1.3199e-05	0.000899498
TR66406|c6_g1	POSTERIOR REGENERATION	ANTERIOR REGENERATION	-12.899	4.32851	1.3199e-05	0.000899498
TR100226|c1_g1	POSTERIOR REGENERATION	ANTERIOR REGENERATION	-10.6243	5.1205	1.32098e-05	0.000899498
TR93999|c0_g1	POSTERIOR REGENERATION	ANTERIOR REGENERATION	10.406	5.12541	1.32258e-05	0.000899766
TR130748|c0_g1	POSTERIOR REGENERATION	ANTERIOR REGENERATION	-12.8957	4.32521	1.32545e-05	0.000900895
TR96206|c0_g1	POSTERIOR REGENERATION	ANTERIOR REGENERATION	-12.8941	4.32355	1.32824e-05	0.000901146
TR87408|c1_g3	POSTERIOR REGENERATION	ANTERIOR REGENERATION	-12.8941	4.32355	1.32824e-05	0.000901146
TR96332|c0_g1	POSTERIOR REGENERATION	ANTERIOR REGENERATION	-12.8924	4.3219	1.33104e-05	0.000902223
TR12670|c0_g1	POSTERIOR REGENERATION	ANTERIOR REGENERATION	-10.6166	5.11286	1.3355e-05	0.000904388
TR81540|c2_g1	POSTERIOR REGENERATION	ANTERIOR REGENERATION	-12.8891	4.31858	1.33667e-05	0.000904388
TR148230|c0_g2	POSTERIOR REGENERATION	ANTERIOR REGENERATION	-12.8858	4.31526	1.34517e-05	0.000908491
TR71735|c1_g4	POSTERIOR REGENERATION	ANTERIOR REGENERATION	-12.8858	4.31526	1.34517e-05	0.000908491
TR78408|c3_g1	POSTERIOR REGENERATION	ANTERIOR REGENERATION	-10.6109	5.10711	1.34696e-05	0.000908601
TR82519|c3_g1	POSTERIOR REGENERATION	ANTERIOR REGENERATION	-12.8841	4.31359	1.34802e-05	0.000908601
TR99188|c0_g1	POSTERIOR REGENERATION	ANTERIOR REGENERATION	-12.8824	4.31192	1.35089e-05	0.000908601
TR68296|c0_g1	POSTERIOR REGENERATION	ANTERIOR REGENERATION	-12.8824	4.31192	1.35089e-05	0.000908601
TR147002|c1_g1	POSTERIOR REGENERATION	ANTERIOR REGENERATION	-10.608	5.10422	1.35192e-05	0.000908601
TR56957|c6_g1	POSTERIOR REGENERATION	ANTERIOR REGENERATION	-12.8808	4.31025	1.35376e-05	0.000908601
TR51228|c2_g1	POSTERIOR REGENERATION	ANTERIOR REGENERATION	-10.606	5.10229	1.35524e-05	0.000908601
TR157563|c4_g1	POSTERIOR REGENERATION	ANTERIOR REGENERATION	-12.8791	4.30858	1.35664e-05	0.000908601
TR121973|c1_g1	POSTERIOR REGENERATION	ANTERIOR REGENERATION	-12.8791	4.30858	1.35664e-05	0.000908601
TR87654|c0_g1	POSTERIOR REGENERATION	ANTERIOR REGENERATION	-12.8774	4.30691	1.35953e-05	0.000908601
TR159231|c1_g1	POSTERIOR REGENERATION	ANTERIOR REGENERATION	-12.8757	4.30523	1.36243e-05	0.000908601
TR111135|c0_g1	POSTERIOR REGENERATION	ANTERIOR REGENERATION	-12.8757	4.30523	1.36243e-05	0.000908601
TR110513|c1_g1	POSTERIOR REGENERATION	ANTERIOR REGENERATION	-12.8757	4.30523	1.36243e-05	0.000908601
TR107415|c0_g1	POSTERIOR REGENERATION	ANTERIOR REGENERATION	-12.8757	4.30523	1.36243e-05	0.000908601
TR89148|c0_g1	POSTERIOR REGENERATION	ANTERIOR REGENERATION	-12.8741	4.30356	1.36533e-05	0.000908912
TR160157|c0_g2	POSTERIOR REGENERATION	ANTERIOR REGENERATION	-12.8741	4.30356	1.36533e-05	0.000908912
TR115350|c0_g2	POSTERIOR REGENERATION	ANTERIOR REGENERATION	-12.869	4.29852	1.37411e-05	0.000913939
TR72158|c0_g2	POSTERIOR REGENERATION	ANTERIOR REGENERATION	-12.8673	4.29683	1.38001e-05	0.00091541
TR74166|c5_g1	POSTERIOR REGENERATION	ANTERIOR REGENERATION	-12.8673	4.29683	1.38001e-05	0.00091541
TR108248|c0_g2	POSTERIOR REGENERATION	ANTERIOR REGENERATION	-12.8673	4.29683	1.38001e-05	0.00091541
TR141910|c4_g1	POSTERIOR REGENERATION	ANTERIOR REGENERATION	-12.8656	4.29514	1.38298e-05	0.000916428
TR89343|c0_g1	POSTERIOR REGENERATION	ANTERIOR REGENERATION	-12.8639	4.29345	1.38595e-05	0.000916428
TR157549|c2_g3	POSTERIOR REGENERATION	ANTERIOR REGENERATION	-12.8639	4.29345	1.38595e-05	0.000916428
TR100995|c0_g1	POSTERIOR REGENERATION	ANTERIOR REGENERATION	-12.8623	4.29176	1.38894e-05	0.000916428
TR72461|c0_g1	POSTERIOR REGENERATION	ANTERIOR REGENERATION	-12.8623	4.29176	1.38894e-05	0.000916428
TR100963|c0_g1	POSTERIOR REGENERATION	ANTERIOR REGENERATION	-12.8623	4.29176	1.38894e-05	0.000916428
TR67122|c1_g1	POSTERIOR REGENERATION	ANTERIOR REGENERATION	-12.8606	4.29007	1.39193e-05	0.000917589
TR105969|c0_g1	POSTERIOR REGENERATION	ANTERIOR REGENERATION	-12.8589	4.28838	1.39493e-05	0.000918302
TR99454|c0_g1	POSTERIOR REGENERATION	ANTERIOR REGENERATION	-10.5846	5.08091	1.39605e-05	0.000918302
TR60682|c0_g1	POSTERIOR REGENERATION	ANTERIOR REGENERATION	-12.8572	4.28668	1.39795e-05	0.000918302
TR92139|c5_g1	POSTERIOR REGENERATION	ANTERIOR REGENERATION	-12.8572	4.28668	1.39795e-05	0.000918302
TR79256|c1_g1	POSTERIOR REGENERATION	ANTERIOR REGENERATION	-12.8555	4.28498	1.40097e-05	0.000918665
TR102521|c0_g1	POSTERIOR REGENERATION	ANTERIOR REGENERATION	-12.8555	4.28498	1.40097e-05	0.000918665
TR63307|c9_g1	POSTERIOR REGENERATION	ANTERIOR REGENERATION	-12.8538	4.28328	1.404e-05	0.000919034
TR56659|c0_g1	POSTERIOR REGENERATION	ANTERIOR REGENERATION	-12.8538	4.28328	1.404e-05	0.000919034
TR77585|c0_g1	POSTERIOR REGENERATION	ANTERIOR REGENERATION	-12.8521	4.28158	1.40704e-05	0.000920172
TR61526|c0_g1	POSTERIOR REGENERATION	ANTERIOR REGENERATION	-12.8486	4.27817	1.41316e-05	0.000920172
TR58094|c0_g1	POSTERIOR REGENERATION	ANTERIOR REGENERATION	-12.8486	4.27817	1.41316e-05	0.000920172
TR60533|c0_g1	POSTERIOR REGENERATION	ANTERIOR REGENERATION	-12.8486	4.27817	1.41316e-05	0.000920172
TR84663|c8_g2	POSTERIOR REGENERATION	ANTERIOR REGENERATION	-12.8486	4.27817	1.41316e-05	0.000920172
TR82818|c0_g1	POSTERIOR REGENERATION	ANTERIOR REGENERATION	-12.8486	4.27817	1.41316e-05	0.000920172
TR64499|c0_g1	POSTERIOR REGENERATION	ANTERIOR REGENERATION	-12.8452	4.27475	1.4224e-05	0.000920961
TR167233|c0_g1	POSTERIOR REGENERATION	ANTERIOR REGENERATION	-12.8452	4.27475	1.4224e-05	0.000920961
TR116170|c0_g1	POSTERIOR REGENERATION	ANTERIOR REGENERATION	-12.8452	4.27475	1.4224e-05	0.000920961
TR95306|c7_g1	POSTERIOR REGENERATION	ANTERIOR REGENERATION	-12.8452	4.27475	1.4224e-05	0.000920961
TR135839|c2_g1	POSTERIOR REGENERATION	ANTERIOR REGENERATION	-12.8452	4.27475	1.4224e-05	0.000920961
TR98928|c1_g2	POSTERIOR REGENERATION	ANTERIOR REGENERATION	-12.8435	4.27303	1.42551e-05	0.000920961
TR116279|c2_g1	POSTERIOR REGENERATION	ANTERIOR REGENERATION	-12.8435	4.27303	1.42551e-05	0.000920961
TR60673|c1_g1	POSTERIOR REGENERATION	ANTERIOR REGENERATION	-12.8435	4.27303	1.42551e-05	0.000920961
TR50542|c0_g1	POSTERIOR REGENERATION	ANTERIOR REGENERATION	-12.8435	4.27303	1.42551e-05	0.000920961
TR65292|c0_g1	POSTERIOR REGENERATION	ANTERIOR REGENERATION	-12.8418	4.27132	1.42862e-05	0.000921373
TR116050|c2_g1	POSTERIOR REGENERATION	ANTERIOR REGENERATION	-12.8418	4.27132	1.42862e-05	0.000921373
TR93954|c0_g1	POSTERIOR REGENERATION	ANTERIOR REGENERATION	-12.8401	4.2696	1.43174e-05	0.000922206
TR137244|c8_g1	POSTERIOR REGENERATION	ANTERIOR REGENERATION	-12.8384	4.26788	1.43487e-05	0.000922206
TR22488|c0_g1	POSTERIOR REGENERATION	ANTERIOR REGENERATION	-12.8384	4.26788	1.43487e-05	0.000922206
TR158082|c1_g2	POSTERIOR REGENERATION	ANTERIOR REGENERATION	-12.8384	4.26788	1.43487e-05	0.000922206
TR112588|c0_g2	POSTERIOR REGENERATION	ANTERIOR REGENERATION	-12.8366	4.26616	1.43802e-05	0.000922206
TR144695|c0_g2	POSTERIOR REGENERATION	ANTERIOR REGENERATION	-12.8366	4.26616	1.43802e-05	0.000922206
TR77649|c0_g1	POSTERIOR REGENERATION	ANTERIOR REGENERATION	-10.1519	5.55963	1.43859e-05	0.000922206
TR67631|c0_g1	POSTERIOR REGENERATION	ANTERIOR REGENERATION	-12.8332	4.26271	1.44434e-05	0.0009243
TR88444|c0_g1	POSTERIOR REGENERATION	ANTERIOR REGENERATION	-12.8332	4.26271	1.44434e-05	0.0009243
TR74785|c0_g1	POSTERIOR REGENERATION	ANTERIOR REGENERATION	-12.8314	4.26099	1.44751e-05	0.000924741
TR71804|c1_g1	POSTERIOR REGENERATION	ANTERIOR REGENERATION	-12.8314	4.26099	1.44751e-05	0.000924741
TR71152|c6_g1	POSTERIOR REGENERATION	ANTERIOR REGENERATION	-12.8297	4.25926	1.45069e-05	0.000925981
TR78874|c0_g1	POSTERIOR REGENERATION	ANTERIOR REGENERATION	-12.828	4.25753	1.4571e-05	0.00092816
TR97593|c4_g1	POSTERIOR REGENERATION	ANTERIOR REGENERATION	-12.828	4.25753	1.4571e-05	0.00092816
TR127782|c0_g2	POSTERIOR REGENERATION	ANTERIOR REGENERATION	-12.8263	4.25579	1.46031e-05	0.00092816
TR82439|c0_g1	POSTERIOR REGENERATION	ANTERIOR REGENERATION	-12.8263	4.25579	1.46031e-05	0.00092816
TR92212|c5_g1	POSTERIOR REGENERATION	ANTERIOR REGENERATION	-12.8245	4.25406	1.46354e-05	0.00092816
TR110330|c1_g2	POSTERIOR REGENERATION	ANTERIOR REGENERATION	-12.8245	4.25406	1.46354e-05	0.00092816
TR85491|c1_g1	POSTERIOR REGENERATION	ANTERIOR REGENERATION	-10.5499	5.04623	1.46454e-05	0.00092816
TR71778|c1_g1	POSTERIOR REGENERATION	ANTERIOR REGENERATION	-12.8228	4.25232	1.46678e-05	0.00092816
TR105872|c0_g1	POSTERIOR REGENERATION	ANTERIOR REGENERATION	-10.5479	5.04422	1.46829e-05	0.00092816
TR105596|c2_g1	POSTERIOR REGENERATION	ANTERIOR REGENERATION	-12.821	4.25058	1.47003e-05	0.00092816
TR45835|c0_g1	POSTERIOR REGENERATION	ANTERIOR REGENERATION	-12.821	4.25058	1.47003e-05	0.00092816
TR91214|c2_g1	POSTERIOR REGENERATION	ANTERIOR REGENERATION	-10.5469	5.04322	1.47017e-05	0.00092816
TR113161|c0_g1	POSTERIOR REGENERATION	ANTERIOR REGENERATION	-12.8193	4.24884	1.47329e-05	0.00092816
TR72543|c2_g1	POSTERIOR REGENERATION	ANTERIOR REGENERATION	-12.8175	4.2471	1.47656e-05	0.00092816
TR64404|c0_g1	POSTERIOR REGENERATION	ANTERIOR REGENERATION	-12.8175	4.2471	1.47656e-05	0.00092816
TR95306|c8_g1	POSTERIOR REGENERATION	ANTERIOR REGENERATION	-12.8175	4.2471	1.47656e-05	0.00092816
TR86031|c0_g1	POSTERIOR REGENERATION	ANTERIOR REGENERATION	-12.8175	4.2471	1.47656e-05	0.00092816
TR110491|c6_g2	POSTERIOR REGENERATION	ANTERIOR REGENERATION	-12.8175	4.2471	1.47656e-05	0.00092816
TR77328|c0_g1	POSTERIOR REGENERATION	ANTERIOR REGENERATION	-12.8158	4.24535	1.47984e-05	0.000929438
TR79888|c4_g1	POSTERIOR REGENERATION	ANTERIOR REGENERATION	-10.5398	5.03617	1.48531e-05	0.000930167
TR62309|c0_g1	POSTERIOR REGENERATION	ANTERIOR REGENERATION	-12.8123	4.24185	1.48643e-05	0.000930167
TR87703|c1_g1	POSTERIOR REGENERATION	ANTERIOR REGENERATION	-12.8123	4.24185	1.48643e-05	0.000930167
TR111664|c0_g1	POSTERIOR REGENERATION	ANTERIOR REGENERATION	-12.8105	4.2401	1.48975e-05	0.000930167
TR84871|c0_g1	POSTERIOR REGENERATION	ANTERIOR REGENERATION	-12.8105	4.2401	1.48975e-05	0.000930167
TR107591|c0_g1	POSTERIOR REGENERATION	ANTERIOR REGENERATION	-12.8105	4.2401	1.48975e-05	0.000930167
TR74058|c0_g1	POSTERIOR REGENERATION	ANTERIOR REGENERATION	-12.8105	4.2401	1.48975e-05	0.000930167
TR63768|c0_g2	POSTERIOR REGENERATION	ANTERIOR REGENERATION	-10.1257	5.5334	1.49144e-05	0.000930444
TR133422|c1_g2	POSTERIOR REGENERATION	ANTERIOR REGENERATION	-12.807	4.23659	1.49976e-05	0.000933813
TR140519|c0_g1	POSTERIOR REGENERATION	ANTERIOR REGENERATION	-12.807	4.23659	1.49976e-05	0.000933813
TR91067|c0_g1	POSTERIOR REGENERATION	ANTERIOR REGENERATION	-12.8053	4.23483	1.50312e-05	0.000933813
TR106685|c3_g1	POSTERIOR REGENERATION	ANTERIOR REGENERATION	-12.8053	4.23483	1.50312e-05	0.000933813
TR105342|c0_g1	POSTERIOR REGENERATION	ANTERIOR REGENERATION	-12.8053	4.23483	1.50312e-05	0.000933813
TR86037|c4_g1	POSTERIOR REGENERATION	ANTERIOR REGENERATION	-12.8035	4.23307	1.50649e-05	0.000934347
TR65099|c0_g1	POSTERIOR REGENERATION	ANTERIOR REGENERATION	-12.8035	4.23307	1.50649e-05	0.000934347
TR72550|c2_g1	POSTERIOR REGENERATION	ANTERIOR REGENERATION	-12.8017	4.23131	1.50987e-05	0.000934887
TR145308|c0_g1	POSTERIOR REGENERATION	ANTERIOR REGENERATION	-12.8017	4.23131	1.50987e-05	0.000934887
TR94937|c0_g1	POSTERIOR REGENERATION	ANTERIOR REGENERATION	-12.7982	4.22777	1.51666e-05	0.000937535
TR62315|c1_g1	POSTERIOR REGENERATION	ANTERIOR REGENERATION	-12.7982	4.22777	1.51666e-05	0.000937535
TR123320|c1_g3	POSTERIOR REGENERATION	ANTERIOR REGENERATION	-10.5226	5.0189	1.52026e-05	0.000937871
TR100656|c0_g1	POSTERIOR REGENERATION	ANTERIOR REGENERATION	-12.7947	4.22423	1.52351e-05	0.000937871
TR85332|c4_g1	POSTERIOR REGENERATION	ANTERIOR REGENERATION	-12.7947	4.22423	1.52351e-05	0.000937871
TR103630|c2_g1	POSTERIOR REGENERATION	ANTERIOR REGENERATION	-12.7947	4.22423	1.52351e-05	0.000937871
TR61810|c0_g3	POSTERIOR REGENERATION	ANTERIOR REGENERATION	-12.7947	4.22423	1.52351e-05	0.000937871
TR85308|c4_g1	POSTERIOR REGENERATION	ANTERIOR REGENERATION	-12.7911	4.22068	1.5304e-05	0.000940556
TR86164|c5_g2	POSTERIOR REGENERATION	ANTERIOR REGENERATION	-12.7911	4.22068	1.5304e-05	0.000940556
TR78373|c1_g1	POSTERIOR REGENERATION	ANTERIOR REGENERATION	-10.5164	5.01275	1.53419e-05	0.000940934
TR35242|c0_g1	POSTERIOR REGENERATION	ANTERIOR REGENERATION	-12.7893	4.2189	1.53733e-05	0.000940934
TR105634|c2_g1	POSTERIOR REGENERATION	ANTERIOR REGENERATION	-12.7893	4.2189	1.53733e-05	0.000940934
TR89637|c1_g1	POSTERIOR REGENERATION	ANTERIOR REGENERATION	-12.7893	4.2189	1.53733e-05	0.000940934
TR105862|c4_g2	POSTERIOR REGENERATION	ANTERIOR REGENERATION	-12.7893	4.2189	1.53733e-05	0.000940934
TR119431|c0_g1	POSTERIOR REGENERATION	ANTERIOR REGENERATION	-12.7875	4.21712	1.54082e-05	0.000941768
TR42|c0_g1	POSTERIOR REGENERATION	ANTERIOR REGENERATION	-12.7858	4.21534	1.54432e-05	0.000941768
TR82752|c1_g1	POSTERIOR REGENERATION	ANTERIOR REGENERATION	-9.7368	6.4107	1.54767e-05	0.000941768
TR61250|c0_g1	POSTERIOR REGENERATION	ANTERIOR REGENERATION	-12.784	4.21356	1.54783e-05	0.000941768
TR123174|c3_g1	POSTERIOR REGENERATION	ANTERIOR REGENERATION	-12.784	4.21356	1.54783e-05	0.000941768
TR111129|c0_g1	POSTERIOR REGENERATION	ANTERIOR REGENERATION	-12.784	4.21356	1.54783e-05	0.000941768
TR81911|c0_g1	POSTERIOR REGENERATION	ANTERIOR REGENERATION	-12.7822	4.21177	1.55135e-05	0.000941768
TR81581|c1_g1	POSTERIOR REGENERATION	ANTERIOR REGENERATION	-12.7822	4.21177	1.55135e-05	0.000941768
TR82640|c2_g2	POSTERIOR REGENERATION	ANTERIOR REGENERATION	-12.7822	4.21177	1.55135e-05	0.000941768
TR51213|c5_g2	POSTERIOR REGENERATION	ANTERIOR REGENERATION	-12.7822	4.21177	1.55135e-05	0.000941768
TR77201|c0_g1	POSTERIOR REGENERATION	ANTERIOR REGENERATION	-10.5071	5.00348	1.55442e-05	0.00094223
TR62040|c2_g1	POSTERIOR REGENERATION	ANTERIOR REGENERATION	-12.7804	4.20998	1.55488e-05	0.00094223
TR111719|c0_g1	POSTERIOR REGENERATION	ANTERIOR REGENERATION	-10.0953	5.50303	1.55591e-05	0.00094223
TR71361|c2_g1	POSTERIOR REGENERATION	ANTERIOR REGENERATION	-12.7768	4.20639	1.56199e-05	0.000942573
TR119111|c0_g1	POSTERIOR REGENERATION	ANTERIOR REGENERATION	-12.7768	4.20639	1.56199e-05	0.000942573
TR112695|c2_g1	POSTERIOR REGENERATION	ANTERIOR REGENERATION	-12.7768	4.20639	1.56199e-05	0.000942573
TR82743|c0_g2	POSTERIOR REGENERATION	ANTERIOR REGENERATION	-12.7768	4.20639	1.56199e-05	0.000942573
TR142145|c2_g1	POSTERIOR REGENERATION	ANTERIOR REGENERATION	-10.5019	4.99831	1.56468e-05	0.000942573
TR49771|c2_g2	POSTERIOR REGENERATION	ANTERIOR REGENERATION	-12.775	4.2046	1.56556e-05	0.000942573
TR101392|c0_g2	POSTERIOR REGENERATION	ANTERIOR REGENERATION	-12.775	4.2046	1.56556e-05	0.000942573
TR66290|c0_g1	POSTERIOR REGENERATION	ANTERIOR REGENERATION	-12.7732	4.2028	1.56914e-05	0.000942573
TR46869|c4_g1	POSTERIOR REGENERATION	ANTERIOR REGENERATION	-12.7732	4.2028	1.56914e-05	0.000942573
TR107052|c2_g1	POSTERIOR REGENERATION	ANTERIOR REGENERATION	-12.7732	4.2028	1.56914e-05	0.000942573
TR122768|c0_g1	POSTERIOR REGENERATION	ANTERIOR REGENERATION	-12.7714	4.201	1.57274e-05	0.000943971
TR41666|c0_g2	POSTERIOR REGENERATION	ANTERIOR REGENERATION	-9.34427	8.12637	1.57936e-05	0.000947184
TR81630|c7_g2	POSTERIOR REGENERATION	ANTERIOR REGENERATION	-12.7678	4.19739	1.58359e-05	0.000947802
TR80728|c0_g1	POSTERIOR REGENERATION	ANTERIOR REGENERATION	-12.7678	4.19739	1.58359e-05	0.000947802
TR75544|c0_g1	POSTERIOR REGENERATION	ANTERIOR REGENERATION	-12.766	4.19559	1.58724e-05	0.000947802
TR61234|c2_g1	POSTERIOR REGENERATION	ANTERIOR REGENERATION	-12.766	4.19559	1.58724e-05	0.000947802
TR53567|c0_g1	POSTERIOR REGENERATION	ANTERIOR REGENERATION	-10.4915	4.9879	1.58763e-05	0.000947802
TR73164|c2_g1	POSTERIOR REGENERATION	ANTERIOR REGENERATION	-12.7642	4.19378	1.5909e-05	0.000947802
TR71288|c1_g1	POSTERIOR REGENERATION	ANTERIOR REGENERATION	-12.7642	4.19378	1.5909e-05	0.000947802
TR135841|c11_g1	POSTERIOR REGENERATION	ANTERIOR REGENERATION	-12.7642	4.19378	1.5909e-05	0.000947802
TR50912|c2_g1	POSTERIOR REGENERATION	ANTERIOR REGENERATION	-10.4894	4.98581	1.59185e-05	0.000947802
TR80450|c0_g1	POSTERIOR REGENERATION	ANTERIOR REGENERATION	-12.7624	4.19196	1.59457e-05	0.000948658
TR60806|c1_g1	POSTERIOR REGENERATION	ANTERIOR REGENERATION	-12.7606	4.19015	1.59825e-05	0.000949331
TR92111|c0_g1	POSTERIOR REGENERATION	ANTERIOR REGENERATION	-12.7606	4.19015	1.59825e-05	0.000949331
TR118520|c0_g1	POSTERIOR REGENERATION	ANTERIOR REGENERATION	-12.7587	4.18833	1.60194e-05	0.00095001
TR97783|c4_g1	POSTERIOR REGENERATION	ANTERIOR REGENERATION	-12.7587	4.18833	1.60194e-05	0.00095001
TR10426|c0_g1	POSTERIOR REGENERATION	ANTERIOR REGENERATION	-12.7569	4.18652	1.60565e-05	0.000950694
TR141956|c2_g1	POSTERIOR REGENERATION	ANTERIOR REGENERATION	-12.7569	4.18652	1.60565e-05	0.000950694
TR62526|c0_g1	POSTERIOR REGENERATION	ANTERIOR REGENERATION	-10.0717	5.47946	1.6078e-05	0.000951119
TR76902|c0_g1	POSTERIOR REGENERATION	ANTERIOR REGENERATION	-10.4821	4.97847	1.60893e-05	0.000951119
TR95328|c1_g1	POSTERIOR REGENERATION	ANTERIOR REGENERATION	-9.88399	5.846	1.61188e-05	0.000952025
TR150198|c1_g1	POSTERIOR REGENERATION	ANTERIOR REGENERATION	-12.7533	4.18287	1.61311e-05	0.000952025
TR83146|c0_g1	POSTERIOR REGENERATION	ANTERIOR REGENERATION	-12.7514	4.18105	1.61685e-05	0.000952025
TR104963|c0_g1	POSTERIOR REGENERATION	ANTERIOR REGENERATION	-12.7514	4.18105	1.61685e-05	0.000952025
TR49575|c0_g1	POSTERIOR REGENERATION	ANTERIOR REGENERATION	-12.7514	4.18105	1.61685e-05	0.000952025
TR60692|c0_g1	POSTERIOR REGENERATION	ANTERIOR REGENERATION	-12.7496	4.17922	1.62061e-05	0.000952732
TR77369|c2_g1	POSTERIOR REGENERATION	ANTERIOR REGENERATION	-12.7496	4.17922	1.62061e-05	0.000952732
TR100665|c0_g1	POSTERIOR REGENERATION	ANTERIOR REGENERATION	-12.7478	4.17739	1.62817e-05	0.000954104
TR112619|c0_g1	POSTERIOR REGENERATION	ANTERIOR REGENERATION	-12.7478	4.17739	1.62817e-05	0.000954104
TR103298|c8_g1	POSTERIOR REGENERATION	ANTERIOR REGENERATION	-10.4736	4.97004	1.62846e-05	0.000954104
TR14353|c0_g1	POSTERIOR REGENERATION	ANTERIOR REGENERATION	-12.7459	4.17556	1.63197e-05	0.000954104
TR117954|c1_g1	POSTERIOR REGENERATION	ANTERIOR REGENERATION	-12.7459	4.17556	1.63197e-05	0.000954104
TR108449|c0_g1	POSTERIOR REGENERATION	ANTERIOR REGENERATION	-12.7441	4.17372	1.63579e-05	0.000954104
TR50989|c1_g1	POSTERIOR REGENERATION	ANTERIOR REGENERATION	-12.7441	4.17372	1.63579e-05	0.000954104
TR83189|c0_g1	POSTERIOR REGENERATION	ANTERIOR REGENERATION	-9.43979	6.37075	1.63646e-05	0.000954104
TR54937|c1_g1	POSTERIOR REGENERATION	ANTERIOR REGENERATION	-10.4683	4.96474	1.63947e-05	0.000954104
TR117604|c0_g1	POSTERIOR REGENERATION	ANTERIOR REGENERATION	-12.7423	4.17188	1.63961e-05	0.000954104
TR141893|c3_g1	POSTERIOR REGENERATION	ANTERIOR REGENERATION	-10.4673	4.96368	1.64169e-05	0.000954104
TR74843|c0_g1	POSTERIOR REGENERATION	ANTERIOR REGENERATION	-12.7404	4.17004	1.64345e-05	0.000954104
TR99945|c0_g1	POSTERIOR REGENERATION	ANTERIOR REGENERATION	-12.7404	4.17004	1.64345e-05	0.000954104
TR53976|c0_g1	POSTERIOR REGENERATION	ANTERIOR REGENERATION	-12.7404	4.17004	1.64345e-05	0.000954104
TR91758|c5_g1	POSTERIOR REGENERATION	ANTERIOR REGENERATION	-10.4662	4.96262	1.6439e-05	0.000954104
TR51108|c1_g1	POSTERIOR REGENERATION	ANTERIOR REGENERATION	-10.4652	4.96156	1.64613e-05	0.000954104
TR66896|c1_g2	POSTERIOR REGENERATION	ANTERIOR REGENERATION	-12.7386	4.1682	1.64731e-05	0.000954104
TR103423|c0_g1	POSTERIOR REGENERATION	ANTERIOR REGENERATION	-12.7386	4.1682	1.64731e-05	0.000954104
TR68621|c5_g1	POSTERIOR REGENERATION	ANTERIOR REGENERATION	-12.7386	4.1682	1.64731e-05	0.000954104
TR86125|c0_g1	POSTERIOR REGENERATION	ANTERIOR REGENERATION	-10.463	4.95943	1.65283e-05	0.000956558
TR82742|c0_g4	POSTERIOR REGENERATION	ANTERIOR REGENERATION	-12.733	4.16266	1.65895e-05	0.000958635
TR113906|c0_g1	POSTERIOR REGENERATION	ANTERIOR REGENERATION	-10.4598	4.95623	1.65957e-05	0.000958635
TR130803|c1_g1	POSTERIOR REGENERATION	ANTERIOR REGENERATION	-12.7312	4.16081	1.66286e-05	0.000958635
TR111142|c1_g1	POSTERIOR REGENERATION	ANTERIOR REGENERATION	-12.7312	4.16081	1.66286e-05	0.000958635
TR59801|c0_g1	POSTERIOR REGENERATION	ANTERIOR REGENERATION	-12.7312	4.16081	1.66286e-05	0.000958635
TR57335|c5_g1	POSTERIOR REGENERATION	ANTERIOR REGENERATION	-12.7293	4.15896	1.66678e-05	0.000959409
TR90566|c0_g1	POSTERIOR REGENERATION	ANTERIOR REGENERATION	-12.7293	4.15896	1.66678e-05	0.000959409
TR65652|c0_g1	POSTERIOR REGENERATION	ANTERIOR REGENERATION	-12.7256	4.15524	1.67863e-05	0.000963993
TR117936|c0_g1	POSTERIOR REGENERATION	ANTERIOR REGENERATION	-12.7256	4.15524	1.67863e-05	0.000963993
TR91220|c1_g1	POSTERIOR REGENERATION	ANTERIOR REGENERATION	-12.7256	4.15524	1.67863e-05	0.000963993
TR100392|c4_g1	POSTERIOR REGENERATION	ANTERIOR REGENERATION	-12.7238	4.15338	1.6826e-05	0.000964847
TR100705|c0_g1	POSTERIOR REGENERATION	ANTERIOR REGENERATION	-12.7219	4.15152	1.6866e-05	0.000964847
TR51150|c4_g1	POSTERIOR REGENERATION	ANTERIOR REGENERATION	-12.7219	4.15152	1.6866e-05	0.000964847
TR77516|c0_g1	POSTERIOR REGENERATION	ANTERIOR REGENERATION	-12.7219	4.15152	1.6866e-05	0.000964847
TR61232|c5_g1	POSTERIOR REGENERATION	ANTERIOR REGENERATION	-12.7219	4.15152	1.6866e-05	0.000964847
TR116522|c0_g1	POSTERIOR REGENERATION	ANTERIOR REGENERATION	-12.72	4.14965	1.6906e-05	0.000965655
TR133405|c0_g1	POSTERIOR REGENERATION	ANTERIOR REGENERATION	-12.72	4.14965	1.6906e-05	0.000965655
TR91053|c1_g1	POSTERIOR REGENERATION	ANTERIOR REGENERATION	-10.4448	4.94121	1.6939e-05	0.000965808
TR94946|c3_g1	POSTERIOR REGENERATION	ANTERIOR REGENERATION	-12.7181	4.14779	1.69462e-05	0.000965808
TR64005|c0_g1	POSTERIOR REGENERATION	ANTERIOR REGENERATION	-12.7163	4.14592	1.69866e-05	0.000965808
TR107232|c2_g3	POSTERIOR REGENERATION	ANTERIOR REGENERATION	-12.7163	4.14592	1.69866e-05	0.000965808
TR88493|c2_g1	POSTERIOR REGENERATION	ANTERIOR REGENERATION	-12.7163	4.14592	1.69866e-05	0.000965808
TR3847|c0_g2	POSTERIOR REGENERATION	ANTERIOR REGENERATION	-12.7163	4.14592	1.69866e-05	0.000965808
TR72170|c0_g1	POSTERIOR REGENERATION	ANTERIOR REGENERATION	-12.7144	4.14404	1.70271e-05	0.000967372
TR76198|c1_g1	POSTERIOR REGENERATION	ANTERIOR REGENERATION	-12.7125	4.14217	1.70677e-05	0.000968941
TR92921|c0_g1	POSTERIOR REGENERATION	ANTERIOR REGENERATION	-12.7106	4.14029	1.71085e-05	0.000969652
TR120308|c0_g1	POSTERIOR REGENERATION	ANTERIOR REGENERATION	-12.7106	4.14029	1.71085e-05	0.000969652
TR79225|c0_g1	POSTERIOR REGENERATION	ANTERIOR REGENERATION	-12.7088	4.13841	1.71494e-05	0.000969652
TR121981|c3_g1	POSTERIOR REGENERATION	ANTERIOR REGENERATION	-12.7088	4.13841	1.71494e-05	0.000969652
TR86811|c1_g1	POSTERIOR REGENERATION	ANTERIOR REGENERATION	-10.435	4.93147	1.71737e-05	0.000969652
TR81854|c1_g1	POSTERIOR REGENERATION	ANTERIOR REGENERATION	10.2169	4.93734	1.71737e-05	0.000969652
TR80254|c0_g1	POSTERIOR REGENERATION	ANTERIOR REGENERATION	-12.7069	4.13653	1.71905e-05	0.000969652
TR86009|c4_g1	POSTERIOR REGENERATION	ANTERIOR REGENERATION	-12.7069	4.13653	1.71905e-05	0.000969652
TR89060|c2_g1	POSTERIOR REGENERATION	ANTERIOR REGENERATION	-10.4339	4.93038	1.71975e-05	0.000969652
TR58116|c1_g4	POSTERIOR REGENERATION	ANTERIOR REGENERATION	-10.4318	4.92821	1.72451e-05	0.000971104
TR71353|c0_g1	POSTERIOR REGENERATION	ANTERIOR REGENERATION	-9.39166	6.5405	1.72493e-05	0.000971104
TR160540|c1_g1	POSTERIOR REGENERATION	ANTERIOR REGENERATION	-12.7031	4.13276	1.73146e-05	0.000973306
TR50713|c2_g2	POSTERIOR REGENERATION	ANTERIOR REGENERATION	-12.7031	4.13276	1.73146e-05	0.000973306
TR72582|c0_g1	POSTERIOR REGENERATION	ANTERIOR REGENERATION	-12.7012	4.13087	1.73563e-05	0.000974177
TR117054|c0_g1	POSTERIOR REGENERATION	ANTERIOR REGENERATION	-12.7012	4.13087	1.73563e-05	0.000974177
TR79673|c0_g1	POSTERIOR REGENERATION	ANTERIOR REGENERATION	-10.4263	4.92275	1.73893e-05	0.000975203
TR97677|c0_g1	POSTERIOR REGENERATION	ANTERIOR REGENERATION	-12.6974	4.12708	1.74401e-05	0.000975203
TR142847|c0_g1	POSTERIOR REGENERATION	ANTERIOR REGENERATION	-12.6974	4.12708	1.74401e-05	0.000975203
TR47347|c2_g1	POSTERIOR REGENERATION	ANTERIOR REGENERATION	-12.6974	4.12708	1.74401e-05	0.000975203
TR76153|c1_g1	POSTERIOR REGENERATION	ANTERIOR REGENERATION	-12.6974	4.12708	1.74401e-05	0.000975203
TR51106|c4_g1	POSTERIOR REGENERATION	ANTERIOR REGENERATION	-12.6955	4.12518	1.74822e-05	0.000975879
TR73355|c1_g1	POSTERIOR REGENERATION	ANTERIOR REGENERATION	-12.6936	4.12328	1.75245e-05	0.000975879
TR100712|c0_g2	POSTERIOR REGENERATION	ANTERIOR REGENERATION	-12.6936	4.12328	1.75245e-05	0.000975879
TR112700|c4_g1	POSTERIOR REGENERATION	ANTERIOR REGENERATION	-12.6917	4.12138	1.75669e-05	0.000975879
TR57018|c0_g2	POSTERIOR REGENERATION	ANTERIOR REGENERATION	-12.6917	4.12138	1.75669e-05	0.000975879
TR100400|c3_g1	POSTERIOR REGENERATION	ANTERIOR REGENERATION	-12.6917	4.12138	1.75669e-05	0.000975879
TR80412|c5_g1	POSTERIOR REGENERATION	ANTERIOR REGENERATION	-12.6917	4.12138	1.75669e-05	0.000975879
TR83464|c0_g1	POSTERIOR REGENERATION	ANTERIOR REGENERATION	-12.6917	4.12138	1.75669e-05	0.000975879
TR48817|c0_g1	POSTERIOR REGENERATION	ANTERIOR REGENERATION	-10.4164	4.91289	1.76089e-05	0.000975879
TR61834|c8_g2	POSTERIOR REGENERATION	ANTERIOR REGENERATION	-12.6898	4.11947	1.76095e-05	0.000975879
TR3847|c0_g1	POSTERIOR REGENERATION	ANTERIOR REGENERATION	-12.6898	4.11947	1.76095e-05	0.000975879
TR69111|c1_g1	POSTERIOR REGENERATION	ANTERIOR REGENERATION	-12.6898	4.11947	1.76095e-05	0.000975879
TR103602|c0_g1	POSTERIOR REGENERATION	ANTERIOR REGENERATION	-12.6879	4.11757	1.76523e-05	0.00097752
TR91740|c1_g1	POSTERIOR REGENERATION	ANTERIOR REGENERATION	-12.686	4.11566	1.76951e-05	0.000978439
TR92085|c4_g2	POSTERIOR REGENERATION	ANTERIOR REGENERATION	-12.686	4.11566	1.76951e-05	0.000978439
TR81937|c0_g1	POSTERIOR REGENERATION	ANTERIOR REGENERATION	-12.6841	4.11374	1.77814e-05	0.000980955
TR107195|c2_g1	POSTERIOR REGENERATION	ANTERIOR REGENERATION	-12.6841	4.11374	1.77814e-05	0.000980955
TR97101|c0_g1	POSTERIOR REGENERATION	ANTERIOR REGENERATION	-12.6841	4.11374	1.77814e-05	0.000980955
TR116257|c7_g1	POSTERIOR REGENERATION	ANTERIOR REGENERATION	-12.6822	4.11183	1.78248e-05	0.000980955
TR60559|c1_g1	POSTERIOR REGENERATION	ANTERIOR REGENERATION	-9.99611	5.40398	1.78361e-05	0.000980955
TR127780|c3_g2	POSTERIOR REGENERATION	ANTERIOR REGENERATION	-12.6802	4.10991	1.78683e-05	0.000980955
TR78782|c0_g1	POSTERIOR REGENERATION	ANTERIOR REGENERATION	-12.6783	4.10799	1.7912e-05	0.000980955
TR90712|c1_g1	POSTERIOR REGENERATION	ANTERIOR REGENERATION	-12.6783	4.10799	1.7912e-05	0.000980955
TR72946|c0_g1	POSTERIOR REGENERATION	ANTERIOR REGENERATION	-12.6783	4.10799	1.7912e-05	0.000980955
TR102923|c0_g1	POSTERIOR REGENERATION	ANTERIOR REGENERATION	-12.6783	4.10799	1.7912e-05	0.000980955
TR74581|c1_g1	POSTERIOR REGENERATION	ANTERIOR REGENERATION	-12.6783	4.10799	1.7912e-05	0.000980955
TR133079|c2_g1	POSTERIOR REGENERATION	ANTERIOR REGENERATION	-12.6783	4.10799	1.7912e-05	0.000980955
TR98447|c0_g1	POSTERIOR REGENERATION	ANTERIOR REGENERATION	-12.6783	4.10799	1.7912e-05	0.000980955
TR50626|c2_g1	POSTERIOR REGENERATION	ANTERIOR REGENERATION	-12.6764	4.10607	1.79558e-05	0.000981191
TR71421|c0_g1	POSTERIOR REGENERATION	ANTERIOR REGENERATION	-12.6764	4.10607	1.79558e-05	0.000981191
TR130775|c0_g1	POSTERIOR REGENERATION	ANTERIOR REGENERATION	-12.6764	4.10607	1.79558e-05	0.000981191
TR55761|c1_g1	POSTERIOR REGENERATION	ANTERIOR REGENERATION	-12.6745	4.10414	1.79999e-05	0.000982874
TR136268|c1_g1	POSTERIOR REGENERATION	ANTERIOR REGENERATION	-10.3998	4.89629	1.80352e-05	0.000983378
TR120396|c0_g1	POSTERIOR REGENERATION	ANTERIOR REGENERATION	-10.3976	4.89407	1.80863e-05	0.000983378
TR117643|c2_g1	POSTERIOR REGENERATION	ANTERIOR REGENERATION	-12.6706	4.10028	1.80884e-05	0.000983378
TR35696|c0_g1	POSTERIOR REGENERATION	ANTERIOR REGENERATION	-12.6706	4.10028	1.80884e-05	0.000983378
TR51150|c3_g1	POSTERIOR REGENERATION	ANTERIOR REGENERATION	-12.6706	4.10028	1.80884e-05	0.000983378
TR63281|c2_g1	POSTERIOR REGENERATION	ANTERIOR REGENERATION	-12.6706	4.10028	1.80884e-05	0.000983378
TR129846|c0_g2	POSTERIOR REGENERATION	ANTERIOR REGENERATION	-12.6667	4.09642	1.81775e-05	0.000985346
TR68691|c0_g2	POSTERIOR REGENERATION	ANTERIOR REGENERATION	-12.6667	4.09642	1.81775e-05	0.000985346
TR121945|c0_g1	POSTERIOR REGENERATION	ANTERIOR REGENERATION	-12.6667	4.09642	1.81775e-05	0.000985346
TR55739|c3_g2	POSTERIOR REGENERATION	ANTERIOR REGENERATION	-12.6667	4.09642	1.81775e-05	0.000985346
TR141347|c4_g2	POSTERIOR REGENERATION	ANTERIOR REGENERATION	-12.6648	4.09448	1.82223e-05	0.000986339
TR60474|c1_g1	POSTERIOR REGENERATION	ANTERIOR REGENERATION	-12.6648	4.09448	1.82223e-05	0.000986339
TR66710|c0_g1	POSTERIOR REGENERATION	ANTERIOR REGENERATION	-10.3898	4.88624	1.82672e-05	0.000986508
TR82455|c2_g2	POSTERIOR REGENERATION	ANTERIOR REGENERATION	-12.6628	4.09254	1.83125e-05	0.000986508
TR29737|c0_g2	POSTERIOR REGENERATION	ANTERIOR REGENERATION	-12.6628	4.09254	1.83125e-05	0.000986508
TR125822|c1_g1	POSTERIOR REGENERATION	ANTERIOR REGENERATION	-12.6609	4.09059	1.83578e-05	0.000986508
TR54989|c2_g7	POSTERIOR REGENERATION	ANTERIOR REGENERATION	-12.6609	4.09059	1.83578e-05	0.000986508
TR101409|c0_g2	POSTERIOR REGENERATION	ANTERIOR REGENERATION	-12.659	4.08865	1.84033e-05	0.000986508
TR53507|c0_g1	POSTERIOR REGENERATION	ANTERIOR REGENERATION	-12.659	4.08865	1.84033e-05	0.000986508
TR83736|c3_g1	POSTERIOR REGENERATION	ANTERIOR REGENERATION	-10.3841	4.88063	1.84243e-05	0.000986508
TR51191|c1_g3	POSTERIOR REGENERATION	ANTERIOR REGENERATION	-10.3841	4.88063	1.84243e-05	0.000986508
TR4034|c0_g1	POSTERIOR REGENERATION	ANTERIOR REGENERATION	-12.657	4.0867	1.8449e-05	0.000986508
TR71330|c0_g1	POSTERIOR REGENERATION	ANTERIOR REGENERATION	-12.657	4.0867	1.8449e-05	0.000986508
TR42616|c0_g1	POSTERIOR REGENERATION	ANTERIOR REGENERATION	-10.3819	4.87838	1.84772e-05	0.000986508
TR142067|c3_g1	POSTERIOR REGENERATION	ANTERIOR REGENERATION	-10.3819	4.87838	1.84772e-05	0.000986508
TR104081|c1_g2	POSTERIOR REGENERATION	ANTERIOR REGENERATION	-12.655	4.08475	1.84948e-05	0.000986508
TR14293|c0_g1	POSTERIOR REGENERATION	ANTERIOR REGENERATION	-12.655	4.08475	1.84948e-05	0.000986508
TR107811|c1_g2	POSTERIOR REGENERATION	ANTERIOR REGENERATION	-12.655	4.08475	1.84948e-05	0.000986508
TR108453|c0_g1	POSTERIOR REGENERATION	ANTERIOR REGENERATION	-12.655	4.08475	1.84948e-05	0.000986508
TR49844|c0_g3	POSTERIOR REGENERATION	ANTERIOR REGENERATION	-12.655	4.08475	1.84948e-05	0.000986508
TR69633|c0_g1	POSTERIOR REGENERATION	ANTERIOR REGENERATION	-12.6531	4.08279	1.85408e-05	0.000986508
TR77739|c2_g1	POSTERIOR REGENERATION	ANTERIOR REGENERATION	-12.6531	4.08279	1.85408e-05	0.000986508
TR97948|c1_g2	POSTERIOR REGENERATION	ANTERIOR REGENERATION	-12.6531	4.08279	1.85408e-05	0.000986508
TR112488|c1_g1	POSTERIOR REGENERATION	ANTERIOR REGENERATION	-12.6531	4.08279	1.85408e-05	0.000986508
TR48092|c0_g1	POSTERIOR REGENERATION	ANTERIOR REGENERATION	-12.6531	4.08279	1.85408e-05	0.000986508
TR62575|c0_g1	POSTERIOR REGENERATION	ANTERIOR REGENERATION	-10.3785	4.875	1.85568e-05	0.000986508
TR48217|c2_g1	POSTERIOR REGENERATION	ANTERIOR REGENERATION	-10.3785	4.875	1.85568e-05	0.000986508
TR123245|c2_g2	POSTERIOR REGENERATION	ANTERIOR REGENERATION	-12.6511	4.08084	1.8587e-05	0.000987407
TR83441|c1_g1	POSTERIOR REGENERATION	ANTERIOR REGENERATION	-12.6492	4.07888	1.86334e-05	0.000987536
TR85138|c1_g1	POSTERIOR REGENERATION	ANTERIOR REGENERATION	-9.77934	5.74149	1.86367e-05	0.000987536
TR60015|c3_g1	POSTERIOR REGENERATION	ANTERIOR REGENERATION	-9.96442	5.37233	1.86438e-05	0.000987536
TR50008|c0_g1	POSTERIOR REGENERATION	ANTERIOR REGENERATION	-10.3751	4.8716	1.86639e-05	0.000987536
TR46822|c0_g2	POSTERIOR REGENERATION	ANTERIOR REGENERATION	-12.6472	4.07691	1.86799e-05	0.000987536
TR69507|c0_g1	POSTERIOR REGENERATION	ANTERIOR REGENERATION	-12.6472	4.07691	1.86799e-05	0.000987536
TR123165|c0_g2	POSTERIOR REGENERATION	ANTERIOR REGENERATION	9.43311	6.03508	1.86842e-05	0.000987536
TR96131|c0_g1	POSTERIOR REGENERATION	ANTERIOR REGENERATION	-9.77686	5.73901	1.86956e-05	0.000987536
TR46269|c0_g1	POSTERIOR REGENERATION	ANTERIOR REGENERATION	-12.6452	4.07495	1.87266e-05	0.000987771
TR76034|c1_g2	POSTERIOR REGENERATION	ANTERIOR REGENERATION	-12.6452	4.07495	1.87266e-05	0.000987771
TR85115|c1_g2	POSTERIOR REGENERATION	ANTERIOR REGENERATION	-10.3683	4.8648	1.88262e-05	0.00099162
TR145303|c0_g1	POSTERIOR REGENERATION	ANTERIOR REGENERATION	-10.3683	4.8648	1.88262e-05	0.00099162
TR120437|c4_g1	POSTERIOR REGENERATION	ANTERIOR REGENERATION	-12.6393	4.06904	1.89152e-05	0.000993888
TR65011|c0_g1	POSTERIOR REGENERATION	ANTERIOR REGENERATION	-12.6393	4.06904	1.89152e-05	0.000993888
TR67084|c3_g1	POSTERIOR REGENERATION	ANTERIOR REGENERATION	-12.6393	4.06904	1.89152e-05	0.000993888
TR80080|c0_g1	POSTERIOR REGENERATION	ANTERIOR REGENERATION	-12.6373	4.06706	1.89627e-05	0.000993888
TR57127|c4_g1	POSTERIOR REGENERATION	ANTERIOR REGENERATION	-12.6373	4.06706	1.89627e-05	0.000993888
TR48185|c0_g1	POSTERIOR REGENERATION	ANTERIOR REGENERATION	-12.6373	4.06706	1.89627e-05	0.000993888
TR92071|c1_g1	POSTERIOR REGENERATION	ANTERIOR REGENERATION	-12.6373	4.06706	1.89627e-05	0.000993888
TR79307|c1_g1	POSTERIOR REGENERATION	ANTERIOR REGENERATION	-12.6354	4.06509	1.90105e-05	0.00099499
TR102797|c0_g1	POSTERIOR REGENERATION	ANTERIOR REGENERATION	-12.6354	4.06509	1.90105e-05	0.00099499
TR93613|c0_g1	POSTERIOR REGENERATION	ANTERIOR REGENERATION	-10.3603	4.85681	1.90459e-05	0.000996098
TR113738|c1_g1	POSTERIOR REGENERATION	ANTERIOR REGENERATION	-12.6334	4.06311	1.90584e-05	0.000996098
TR108732|c0_g2	POSTERIOR REGENERATION	ANTERIOR REGENERATION	-12.6314	4.06112	1.91066e-05	0.000997913
TR82449|c0_g1	POSTERIOR REGENERATION	ANTERIOR REGENERATION	-12.6294	4.05914	1.91549e-05	0.000998457
TR47645|c0_g1	POSTERIOR REGENERATION	ANTERIOR REGENERATION	-12.6294	4.05914	1.91549e-05	0.000998457
TR51541|c1_g1	POSTERIOR REGENERATION	ANTERIOR REGENERATION	-10.3557	4.85223	1.91572e-05	0.000998457
TR61057|c0_g1	POSTERIOR REGENERATION	ANTERIOR REGENERATION	-12.6254	4.05516	1.92521e-05	0.00100195
TR123205|c0_g1	POSTERIOR REGENERATION	ANTERIOR REGENERATION	-12.6234	4.05316	1.93009e-05	0.00100195
TR77748|c0_g1	POSTERIOR REGENERATION	ANTERIOR REGENERATION	-12.6234	4.05316	1.93009e-05	0.00100195
TR116458|c0_g2	POSTERIOR REGENERATION	ANTERIOR REGENERATION	-10.35	4.84649	1.9326e-05	0.00100195
TR92216|c2_g1	POSTERIOR REGENERATION	ANTERIOR REGENERATION	-10.35	4.84649	1.9326e-05	0.00100195
TR115955|c0_g1	POSTERIOR REGENERATION	ANTERIOR REGENERATION	-12.6214	4.05116	1.935e-05	0.00100195
TR109500|c3_g1	POSTERIOR REGENERATION	ANTERIOR REGENERATION	-12.6214	4.05116	1.935e-05	0.00100195
TR62925|c2_g1	POSTERIOR REGENERATION	ANTERIOR REGENERATION	-12.6214	4.05116	1.935e-05	0.00100195
TR116993|c0_g1	POSTERIOR REGENERATION	ANTERIOR REGENERATION	-12.6214	4.05116	1.935e-05	0.00100195
TR84604|c6_g2	POSTERIOR REGENERATION	ANTERIOR REGENERATION	-12.6194	4.04916	1.93992e-05	0.00100195
TR145793|c3_g1	POSTERIOR REGENERATION	ANTERIOR REGENERATION	-12.6194	4.04916	1.93992e-05	0.00100195
TR103265|c1_g1	POSTERIOR REGENERATION	ANTERIOR REGENERATION	-12.6194	4.04916	1.93992e-05	0.00100195
TR116169|c0_g1	POSTERIOR REGENERATION	ANTERIOR REGENERATION	-12.6194	4.04916	1.93992e-05	0.00100195
TR92209|c4_g1	POSTERIOR REGENERATION	ANTERIOR REGENERATION	-10.3442	4.84071	1.94684e-05	0.00100427
TR78458|c3_g1	POSTERIOR REGENERATION	ANTERIOR REGENERATION	-12.6174	4.04716	1.94982e-05	0.00100427
TR46800|c0_g1	POSTERIOR REGENERATION	ANTERIOR REGENERATION	-12.6174	4.04716	1.94982e-05	0.00100427
TR48826|c1_g1	POSTERIOR REGENERATION	ANTERIOR REGENERATION	-12.6174	4.04716	1.94982e-05	0.00100427
TR54994|c1_g1	POSTERIOR REGENERATION	ANTERIOR REGENERATION	-12.6154	4.04516	1.9548e-05	0.00100614
TR125884|c0_g1	POSTERIOR REGENERATION	ANTERIOR REGENERATION	-12.6134	4.04315	1.9598e-05	0.00100802
TR77341|c0_g1	POSTERIOR REGENERATION	ANTERIOR REGENERATION	-10.3372	4.83376	1.96414e-05	0.00100851
TR80576|c0_g1	POSTERIOR REGENERATION	ANTERIOR REGENERATION	-12.6114	4.04114	1.96482e-05	0.00100851
TR61835|c2_g1	POSTERIOR REGENERATION	ANTERIOR REGENERATION	-12.6114	4.04114	1.96482e-05	0.00100851
TR49894|c3_g2	POSTERIOR REGENERATION	ANTERIOR REGENERATION	-12.6094	4.03912	1.96986e-05	0.0010097
TR110309|c0_g1	POSTERIOR REGENERATION	ANTERIOR REGENERATION	-12.6094	4.03912	1.96986e-05	0.0010097
TR89000|c0_g1	POSTERIOR REGENERATION	ANTERIOR REGENERATION	-12.6074	4.03711	1.97492e-05	0.00101066
TR85723|c7_g1	POSTERIOR REGENERATION	ANTERIOR REGENERATION	-12.6074	4.03711	1.97492e-05	0.00101066
TR46781|c2_g2	POSTERIOR REGENERATION	ANTERIOR REGENERATION	-10.3337	4.83027	1.9758e-05	0.00101066
TR120432|c6_g2	POSTERIOR REGENERATION	ANTERIOR REGENERATION	-10.3326	4.8291	1.97873e-05	0.00101141
TR65587|c0_g1	POSTERIOR REGENERATION	ANTERIOR REGENERATION	-12.6053	4.03509	1.98e-05	0.00101141
TR118672|c0_g1	POSTERIOR REGENERATION	ANTERIOR REGENERATION	-12.6033	4.03306	1.98509e-05	0.00101263
TR92226|c0_g1	POSTERIOR REGENERATION	ANTERIOR REGENERATION	-12.6033	4.03306	1.98509e-05	0.00101263
TR91227|c1_g1	POSTERIOR REGENERATION	ANTERIOR REGENERATION	-12.6013	4.03104	1.99021e-05	0.00101385
TR92167|c2_g1	POSTERIOR REGENERATION	ANTERIOR REGENERATION	-12.6013	4.03104	1.99021e-05	0.00101385
TR123217|c7_g2	POSTERIOR REGENERATION	ANTERIOR REGENERATION	-10.3267	4.82326	1.99348e-05	0.00101482
TR78070|c0_g1	POSTERIOR REGENERATION	ANTERIOR REGENERATION	-12.5972	4.02698	2.0005e-05	0.001017
TR47725|c0_g1	POSTERIOR REGENERATION	ANTERIOR REGENERATION	-12.5972	4.02698	2.0005e-05	0.001017
TR96144|c0_g1	POSTERIOR REGENERATION	ANTERIOR REGENERATION	-10.3208	4.8174	2.0114e-05	0.00102031
TR100227|c1_g1	POSTERIOR REGENERATION	ANTERIOR REGENERATION	-12.5931	4.02291	2.01609e-05	0.00102031
TR81536|c0_g1	POSTERIOR REGENERATION	ANTERIOR REGENERATION	-12.5931	4.02291	2.01609e-05	0.00102031
TR78737|c0_g1	POSTERIOR REGENERATION	ANTERIOR REGENERATION	-10.3185	4.81505	2.01743e-05	0.00102031
TR67169|c1_g1	POSTERIOR REGENERATION	ANTERIOR REGENERATION	-12.5911	4.02087	2.02132e-05	0.00102031
TR101595|c1_g1	POSTERIOR REGENERATION	ANTERIOR REGENERATION	-12.5911	4.02087	2.02132e-05	0.00102031
TR67709|c0_g2	POSTERIOR REGENERATION	ANTERIOR REGENERATION	-12.5911	4.02087	2.02132e-05	0.00102031
TR86835|c1_g1	POSTERIOR REGENERATION	ANTERIOR REGENERATION	-12.5911	4.02087	2.02132e-05	0.00102031
TR87783|c0_g1	POSTERIOR REGENERATION	ANTERIOR REGENERATION	-10.3161	4.81269	2.02348e-05	0.00102031
TR77160|c2_g1	POSTERIOR REGENERATION	ANTERIOR REGENERATION	-10.3149	4.81151	2.02652e-05	0.00102031
TR120939|c2_g2	POSTERIOR REGENERATION	ANTERIOR REGENERATION	-12.5891	4.01883	2.02658e-05	0.00102031
TR50604|c4_g1	POSTERIOR REGENERATION	ANTERIOR REGENERATION	-12.5891	4.01883	2.02658e-05	0.00102031
TR76196|c1_g1	POSTERIOR REGENERATION	ANTERIOR REGENERATION	-12.5891	4.01883	2.02658e-05	0.00102031
TR104008|c3_g3	POSTERIOR REGENERATION	ANTERIOR REGENERATION	-12.5891	4.01883	2.02658e-05	0.00102031
TR86965|c2_g1	POSTERIOR REGENERATION	ANTERIOR REGENERATION	-12.587	4.01678	2.03186e-05	0.00102031
TR110269|c7_g2	POSTERIOR REGENERATION	ANTERIOR REGENERATION	-12.587	4.01678	2.03186e-05	0.00102031
TR49107|c0_g1	POSTERIOR REGENERATION	ANTERIOR REGENERATION	-10.3126	4.80915	2.03261e-05	0.00102031
TR61959|c0_g1	POSTERIOR REGENERATION	ANTERIOR REGENERATION	-9.90139	5.30938	2.03459e-05	0.00102031
TR72232|c0_g1	POSTERIOR REGENERATION	ANTERIOR REGENERATION	-12.585	4.01473	2.03716e-05	0.00102031
TR159269|c2_g1	POSTERIOR REGENERATION	ANTERIOR REGENERATION	-12.585	4.01473	2.03716e-05	0.00102031
TR92155|c0_g1	POSTERIOR REGENERATION	ANTERIOR REGENERATION	-12.585	4.01473	2.03716e-05	0.00102031
TR51233|c0_g1	POSTERIOR REGENERATION	ANTERIOR REGENERATION	-12.585	4.01473	2.03716e-05	0.00102031
TR62554|c0_g1	POSTERIOR REGENERATION	ANTERIOR REGENERATION	-12.5829	4.01268	2.04248e-05	0.00102091
TR79702|c2_g1	POSTERIOR REGENERATION	ANTERIOR REGENERATION	-12.5829	4.01268	2.04248e-05	0.00102091
TR118278|c3_g1	POSTERIOR REGENERATION	ANTERIOR REGENERATION	-12.5829	4.01268	2.04248e-05	0.00102091
TR82345|c2_g3	POSTERIOR REGENERATION	ANTERIOR REGENERATION	-10.309	4.8056	2.04489e-05	0.00102143
TR76133|c5_g1	POSTERIOR REGENERATION	ANTERIOR REGENERATION	-12.5809	4.01063	2.04782e-05	0.00102152
TR113722|c2_g1	POSTERIOR REGENERATION	ANTERIOR REGENERATION	-12.5809	4.01063	2.04782e-05	0.00102152
TR61169|c1_g1	POSTERIOR REGENERATION	ANTERIOR REGENERATION	-12.5788	4.00857	2.05318e-05	0.00102282
TR108667|c5_g2	POSTERIOR REGENERATION	ANTERIOR REGENERATION	-12.5788	4.00857	2.05318e-05	0.00102282
TR48681|c0_g1	POSTERIOR REGENERATION	ANTERIOR REGENERATION	-12.5767	4.00651	2.05856e-05	0.00102413
TR66579|c0_g1	POSTERIOR REGENERATION	ANTERIOR REGENERATION	-12.5767	4.00651	2.05856e-05	0.00102413
TR80700|c0_g1	POSTERIOR REGENERATION	ANTERIOR REGENERATION	-10.3007	4.79728	2.06664e-05	0.00102746
TR79223|c1_g1	POSTERIOR REGENERATION	ANTERIOR REGENERATION	-12.5705	4.00031	2.0803e-05	0.00103081
TR52556|c5_g1	POSTERIOR REGENERATION	ANTERIOR REGENERATION	-12.5705	4.00031	2.0803e-05	0.00103081
TR114289|c0_g1	POSTERIOR REGENERATION	ANTERIOR REGENERATION	-12.5705	4.00031	2.0803e-05	0.00103081
TR150911|c2_g1	POSTERIOR REGENERATION	ANTERIOR REGENERATION	-12.5705	4.00031	2.0803e-05	0.00103081
TR118552|c0_g1	POSTERIOR REGENERATION	ANTERIOR REGENERATION	-12.5705	4.00031	2.0803e-05	0.00103081
TR50905|c0_g1	POSTERIOR REGENERATION	ANTERIOR REGENERATION	-12.5685	3.99824	2.08579e-05	0.00103285
TR156888|c1_g1	POSTERIOR REGENERATION	ANTERIOR REGENERATION	-12.5643	3.99409	2.09683e-05	0.00103762
TR97302|c0_g1	POSTERIOR REGENERATION	ANTERIOR REGENERATION	-10.2899	4.78652	2.09831e-05	0.00103767
TR63160|c1_g1	POSTERIOR REGENERATION	ANTERIOR REGENERATION	-10.2887	4.78531	2.10152e-05	0.0010383
TR107483|c1_g1	POSTERIOR REGENERATION	ANTERIOR REGENERATION	-12.5601	3.98992	2.10796e-05	0.0010383
TR92127|c1_g1	POSTERIOR REGENERATION	ANTERIOR REGENERATION	-12.5601	3.98992	2.10796e-05	0.0010383
TR47845|c0_g1	POSTERIOR REGENERATION	ANTERIOR REGENERATION	-12.5601	3.98992	2.10796e-05	0.0010383
TR88298|c2_g1	POSTERIOR REGENERATION	ANTERIOR REGENERATION	-12.5601	3.98992	2.10796e-05	0.0010383
TR106627|c4_g1	POSTERIOR REGENERATION	ANTERIOR REGENERATION	-12.5601	3.98992	2.10796e-05	0.0010383
TR107778|c1_g1	POSTERIOR REGENERATION	ANTERIOR REGENERATION	-12.558	3.98784	2.11356e-05	0.00103831
TR112441|c0_g1	POSTERIOR REGENERATION	ANTERIOR REGENERATION	-12.558	3.98784	2.11356e-05	0.00103831
TR49913|c0_g2	POSTERIOR REGENERATION	ANTERIOR REGENERATION	-12.558	3.98784	2.11356e-05	0.00103831
TR71170|c0_g1	POSTERIOR REGENERATION	ANTERIOR REGENERATION	-12.558	3.98784	2.11356e-05	0.00103831
TR79706|c2_g1	POSTERIOR REGENERATION	ANTERIOR REGENERATION	-12.5559	3.98575	2.11918e-05	0.0010397
TR58437|c0_g1	POSTERIOR REGENERATION	ANTERIOR REGENERATION	-12.5559	3.98575	2.11918e-05	0.0010397
TR76160|c0_g1	POSTERIOR REGENERATION	ANTERIOR REGENERATION	-12.5539	3.98366	2.12483e-05	0.00104041
TR95765|c2_g1	POSTERIOR REGENERATION	ANTERIOR REGENERATION	-12.5539	3.98366	2.12483e-05	0.00104041
TR103298|c11_g1	POSTERIOR REGENERATION	ANTERIOR REGENERATION	-12.5539	3.98366	2.12483e-05	0.00104041
TR120004|c5_g2	POSTERIOR REGENERATION	ANTERIOR REGENERATION	-12.5518	3.98156	2.13049e-05	0.0010425
TR47368|c0_g1	POSTERIOR REGENERATION	ANTERIOR REGENERATION	-12.5497	3.97946	2.13618e-05	0.0010446
TR97516|c0_g1	POSTERIOR REGENERATION	ANTERIOR REGENERATION	-12.5475	3.97736	2.14763e-05	0.0010475
TR79280|c0_g1	POSTERIOR REGENERATION	ANTERIOR REGENERATION	-12.5475	3.97736	2.14763e-05	0.0010475
TR51872|c0_g1	POSTERIOR REGENERATION	ANTERIOR REGENERATION	-12.5454	3.97525	2.15339e-05	0.0010475
TR95772|c1_g2	POSTERIOR REGENERATION	ANTERIOR REGENERATION	-12.5454	3.97525	2.15339e-05	0.0010475
TR66657|c0_g2	POSTERIOR REGENERATION	ANTERIOR REGENERATION	-12.5454	3.97525	2.15339e-05	0.0010475
TR64580|c0_g1	POSTERIOR REGENERATION	ANTERIOR REGENERATION	-12.5454	3.97525	2.15339e-05	0.0010475
TR116859|c1_g1	POSTERIOR REGENERATION	ANTERIOR REGENERATION	-12.5454	3.97525	2.15339e-05	0.0010475
TR5425|c0_g1	POSTERIOR REGENERATION	ANTERIOR REGENERATION	-12.5454	3.97525	2.15339e-05	0.0010475
TR82274|c0_g1	POSTERIOR REGENERATION	ANTERIOR REGENERATION	-12.5433	3.97315	2.15917e-05	0.00104963
TR59244|c3_g1	POSTERIOR REGENERATION	ANTERIOR REGENERATION	-12.5412	3.97103	2.16497e-05	0.00105108
TR50439|c0_g1	POSTERIOR REGENERATION	ANTERIOR REGENERATION	-12.5412	3.97103	2.16497e-05	0.00105108
TR114908|c5_g2	POSTERIOR REGENERATION	ANTERIOR REGENERATION	-10.2657	4.7623	2.17062e-05	0.00105116
TR80251|c6_g1	POSTERIOR REGENERATION	ANTERIOR REGENERATION	-12.5391	3.96892	2.1708e-05	0.00105116
TR159529|c8_g1	POSTERIOR REGENERATION	ANTERIOR REGENERATION	-12.5391	3.96892	2.1708e-05	0.00105116
TR79602|c2_g1	POSTERIOR REGENERATION	ANTERIOR REGENERATION	-12.5391	3.96892	2.1708e-05	0.00105116
TR142086|c5_g2	POSTERIOR REGENERATION	ANTERIOR REGENERATION	-12.537	3.9668	2.17665e-05	0.00105217
TR86968|c0_g1	POSTERIOR REGENERATION	ANTERIOR REGENERATION	-9.85115	5.25921	2.18043e-05	0.00105217
TR66397|c0_g1	POSTERIOR REGENERATION	ANTERIOR REGENERATION	-12.5349	3.96468	2.18252e-05	0.00105217
TR68127|c1_g1	POSTERIOR REGENERATION	ANTERIOR REGENERATION	-12.5349	3.96468	2.18252e-05	0.00105217
TR108850|c6_g3	POSTERIOR REGENERATION	ANTERIOR REGENERATION	-9.85029	5.25835	2.18283e-05	0.00105217
TR86100|c0_g2	POSTERIOR REGENERATION	ANTERIOR REGENERATION	-12.5327	3.96256	2.18842e-05	0.00105217
TR76314|c0_g1	POSTERIOR REGENERATION	ANTERIOR REGENERATION	-12.5327	3.96256	2.18842e-05	0.00105217
TR66478|c3_g1	POSTERIOR REGENERATION	ANTERIOR REGENERATION	-12.5327	3.96256	2.18842e-05	0.00105217
TR132243|c1_g2	POSTERIOR REGENERATION	ANTERIOR REGENERATION	-12.5327	3.96256	2.18842e-05	0.00105217
TR107226|c2_g1	POSTERIOR REGENERATION	ANTERIOR REGENERATION	-12.5327	3.96256	2.18842e-05	0.00105217
TR69925|c0_g1	POSTERIOR REGENERATION	ANTERIOR REGENERATION	-12.5327	3.96256	2.18842e-05	0.00105217
TR117955|c0_g1	POSTERIOR REGENERATION	ANTERIOR REGENERATION	-12.5306	3.96043	2.19435e-05	0.00105433
TR145032|c0_g1	POSTERIOR REGENERATION	ANTERIOR REGENERATION	12.5289	3.9712	2.20029e-05	0.00105583
TR63481|c1_g1	POSTERIOR REGENERATION	ANTERIOR REGENERATION	-12.5285	3.9583	2.20029e-05	0.00105583
TR50704|c0_g1	POSTERIOR REGENERATION	ANTERIOR REGENERATION	-12.5263	3.95617	2.20626e-05	0.00105801
TR85760|c0_g1	POSTERIOR REGENERATION	ANTERIOR REGENERATION	-12.5242	3.95403	2.21828e-05	0.00106256
TR107200|c2_g1	POSTERIOR REGENERATION	ANTERIOR REGENERATION	-12.5221	3.95189	2.22432e-05	0.00106256
TR135913|c3_g1	POSTERIOR REGENERATION	ANTERIOR REGENERATION	-12.5221	3.95189	2.22432e-05	0.00106256
TR50912|c1_g1	POSTERIOR REGENERATION	ANTERIOR REGENERATION	-12.5221	3.95189	2.22432e-05	0.00106256
TR108778|c0_g1	POSTERIOR REGENERATION	ANTERIOR REGENERATION	-12.5221	3.95189	2.22432e-05	0.00106256
TR89406|c0_g2	POSTERIOR REGENERATION	ANTERIOR REGENERATION	-12.5221	3.95189	2.22432e-05	0.00106256
TR86650|c2_g1	POSTERIOR REGENERATION	ANTERIOR REGENERATION	-12.5199	3.94975	2.23039e-05	0.00106264
TR66589|c2_g1	POSTERIOR REGENERATION	ANTERIOR REGENERATION	-12.5199	3.94975	2.23039e-05	0.00106264
TR32167|c0_g1	POSTERIOR REGENERATION	ANTERIOR REGENERATION	-12.5199	3.94975	2.23039e-05	0.00106264
TR116220|c1_g1	POSTERIOR REGENERATION	ANTERIOR REGENERATION	-9.6476	5.60993	2.2343e-05	0.00106264
TR57004|c0_g1	POSTERIOR REGENERATION	ANTERIOR REGENERATION	-12.5178	3.94761	2.23649e-05	0.00106264
TR109071|c0_g1	POSTERIOR REGENERATION	ANTERIOR REGENERATION	-10.2423	4.73891	2.23964e-05	0.00106264
TR116428|c0_g1	POSTERIOR REGENERATION	ANTERIOR REGENERATION	-12.5156	3.94546	2.24261e-05	0.00106264
TR143963|c5_g2	POSTERIOR REGENERATION	ANTERIOR REGENERATION	-12.5156	3.94546	2.24261e-05	0.00106264
TR119199|c0_g1	POSTERIOR REGENERATION	ANTERIOR REGENERATION	-12.5156	3.94546	2.24261e-05	0.00106264
TR153194|c2_g1	POSTERIOR REGENERATION	ANTERIOR REGENERATION	-12.5156	3.94546	2.24261e-05	0.00106264
TR49990|c0_g1	POSTERIOR REGENERATION	ANTERIOR REGENERATION	-9.83021	5.2383	2.24419e-05	0.00106264
TR92774|c0_g1	POSTERIOR REGENERATION	ANTERIOR REGENERATION	-12.5135	3.9433	2.24875e-05	0.00106264
TR109105|c1_g1	POSTERIOR REGENERATION	ANTERIOR REGENERATION	-12.5135	3.9433	2.24875e-05	0.00106264
TR61679|c0_g1	POSTERIOR REGENERATION	ANTERIOR REGENERATION	-12.5135	3.9433	2.24875e-05	0.00106264
TR81280|c0_g2	POSTERIOR REGENERATION	ANTERIOR REGENERATION	-12.5135	3.9433	2.24875e-05	0.00106264
TR61242|c0_g1	POSTERIOR REGENERATION	ANTERIOR REGENERATION	-12.5135	3.9433	2.24875e-05	0.00106264
TR46865|c0_g1	POSTERIOR REGENERATION	ANTERIOR REGENERATION	-12.5135	3.9433	2.24875e-05	0.00106264
TR82614|c2_g1	POSTERIOR REGENERATION	ANTERIOR REGENERATION	-10.2398	4.73643	2.25028e-05	0.00106268
TR71211|c0_g1	POSTERIOR REGENERATION	ANTERIOR REGENERATION	-12.5113	3.94115	2.25492e-05	0.00106403
TR104592|c0_g1	POSTERIOR REGENERATION	ANTERIOR REGENERATION	-10.2373	4.73394	2.25741e-05	0.00106403
TR154966|c0_g1	POSTERIOR REGENERATION	ANTERIOR REGENERATION	-10.2373	4.73394	2.25741e-05	0.00106403
TR89770|c1_g1	POSTERIOR REGENERATION	ANTERIOR REGENERATION	-12.5091	3.93899	2.26111e-05	0.00106443
TR49973|c1_g1	POSTERIOR REGENERATION	ANTERIOR REGENERATION	-12.5091	3.93899	2.26111e-05	0.00106443
TR74138|c1_g1	POSTERIOR REGENERATION	ANTERIOR REGENERATION	-12.5048	3.93466	2.27358e-05	0.00106962
TR91062|c0_g1	POSTERIOR REGENERATION	ANTERIOR REGENERATION	-10.231	4.7277	2.27539e-05	0.00106979
TR79885|c5_g1	POSTERIOR REGENERATION	ANTERIOR REGENERATION	-12.5026	3.9325	2.27985e-05	0.00106986
TR74010|c0_g1	POSTERIOR REGENERATION	ANTERIOR REGENERATION	-12.5026	3.9325	2.27985e-05	0.00106986
TR68716|c3_g1	POSTERIOR REGENERATION	ANTERIOR REGENERATION	-12.5026	3.9325	2.27985e-05	0.00106986
TR154501|c0_g1	POSTERIOR REGENERATION	ANTERIOR REGENERATION	-12.5005	3.93032	2.28615e-05	0.00107147
TR103202|c0_g2	POSTERIOR REGENERATION	ANTERIOR REGENERATION	-12.5005	3.93032	2.28615e-05	0.00107147
TR45841|c2_g1	POSTERIOR REGENERATION	ANTERIOR REGENERATION	-10.226	4.72269	2.29359e-05	0.0010742
TR118621|c0_g1	POSTERIOR REGENERATION	ANTERIOR REGENERATION	-10.2247	4.72143	2.29725e-05	0.0010742
TR62666|c0_g1	POSTERIOR REGENERATION	ANTERIOR REGENERATION	-12.4983	3.92815	2.29882e-05	0.0010742
TR107847|c7_g1	POSTERIOR REGENERATION	ANTERIOR REGENERATION	-12.4983	3.92815	2.29882e-05	0.0010742
TR142067|c2_g2	POSTERIOR REGENERATION	ANTERIOR REGENERATION	-10.2235	4.72018	2.30093e-05	0.0010742
TR75676|c0_g1	POSTERIOR REGENERATION	ANTERIOR REGENERATION	-12.4961	3.92597	2.3052e-05	0.0010742
TR70718|c0_g1	POSTERIOR REGENERATION	ANTERIOR REGENERATION	-12.4961	3.92597	2.3052e-05	0.0010742
TR79284|c0_g2	POSTERIOR REGENERATION	ANTERIOR REGENERATION	-12.4939	3.92379	2.3116e-05	0.0010742
TR50658|c1_g5	POSTERIOR REGENERATION	ANTERIOR REGENERATION	-12.4939	3.92379	2.3116e-05	0.0010742
TR101571|c0_g1	POSTERIOR REGENERATION	ANTERIOR REGENERATION	-12.4917	3.9216	2.31803e-05	0.0010742
TR82642|c2_g1	POSTERIOR REGENERATION	ANTERIOR REGENERATION	-12.4917	3.9216	2.31803e-05	0.0010742
TR97744|c8_g1	POSTERIOR REGENERATION	ANTERIOR REGENERATION	-12.4917	3.9216	2.31803e-05	0.0010742
TR98956|c3_g2	POSTERIOR REGENERATION	ANTERIOR REGENERATION	-12.4917	3.9216	2.31803e-05	0.0010742
TR112617|c1_g2	POSTERIOR REGENERATION	ANTERIOR REGENERATION	-9.80538	5.2135	2.32394e-05	0.0010742
TR78408|c2_g1	POSTERIOR REGENERATION	ANTERIOR REGENERATION	-12.4895	3.91942	2.32449e-05	0.0010742
TR158251|c0_g1	POSTERIOR REGENERATION	ANTERIOR REGENERATION	-12.4895	3.91942	2.32449e-05	0.0010742
TR50703|c1_g2	POSTERIOR REGENERATION	ANTERIOR REGENERATION	-12.4895	3.91942	2.32449e-05	0.0010742
TR861|c0_g1	POSTERIOR REGENERATION	ANTERIOR REGENERATION	-12.4895	3.91942	2.32449e-05	0.0010742
TR103631|c2_g1	POSTERIOR REGENERATION	ANTERIOR REGENERATION	-12.4895	3.91942	2.32449e-05	0.0010742
TR136246|c2_g1	POSTERIOR REGENERATION	ANTERIOR REGENERATION	-12.4895	3.91942	2.32449e-05	0.0010742
TR97447|c0_g1	POSTERIOR REGENERATION	ANTERIOR REGENERATION	-12.4873	3.91723	2.33098e-05	0.0010742
TR156845|c0_g2	POSTERIOR REGENERATION	ANTERIOR REGENERATION	-12.4873	3.91723	2.33098e-05	0.0010742
TR49526|c0_g2	POSTERIOR REGENERATION	ANTERIOR REGENERATION	-12.4873	3.91723	2.33098e-05	0.0010742
TR91297|c1_g2	POSTERIOR REGENERATION	ANTERIOR REGENERATION	-12.4873	3.91723	2.33098e-05	0.0010742
TR108170|c0_g1	POSTERIOR REGENERATION	ANTERIOR REGENERATION	-12.4873	3.91723	2.33098e-05	0.0010742
TR105873|c9_g1	POSTERIOR REGENERATION	ANTERIOR REGENERATION	-9.8018	5.20993	2.33454e-05	0.0010742
TR53447|c0_g1	POSTERIOR REGENERATION	ANTERIOR REGENERATION	-12.4852	3.91503	2.33749e-05	0.0010742
TR68790|c0_g1	POSTERIOR REGENERATION	ANTERIOR REGENERATION	-12.4852	3.91503	2.33749e-05	0.0010742
TR51146|c0_g1	POSTERIOR REGENERATION	ANTERIOR REGENERATION	-12.4852	3.91503	2.33749e-05	0.0010742
TR122256|c2_g1	POSTERIOR REGENERATION	ANTERIOR REGENERATION	-12.4852	3.91503	2.33749e-05	0.0010742
TR79597|c1_g2	POSTERIOR REGENERATION	ANTERIOR REGENERATION	-12.4852	3.91503	2.33749e-05	0.0010742
TR58871|c1_g1	POSTERIOR REGENERATION	ANTERIOR REGENERATION	-10.2121	4.70882	2.33817e-05	0.0010742
TR89705|c1_g2	POSTERIOR REGENERATION	ANTERIOR REGENERATION	-12.483	3.91283	2.34402e-05	0.0010746
TR62538|c3_g1	POSTERIOR REGENERATION	ANTERIOR REGENERATION	-12.483	3.91283	2.34402e-05	0.0010746
TR136714|c1_g1	POSTERIOR REGENERATION	ANTERIOR REGENERATION	-10.2096	4.70628	2.34572e-05	0.0010746
TR67772|c0_g1	POSTERIOR REGENERATION	ANTERIOR REGENERATION	-9.79731	5.20544	2.34789e-05	0.0010746
TR83739|c0_g1	POSTERIOR REGENERATION	ANTERIOR REGENERATION	-12.4807	3.91063	2.35059e-05	0.0010746
TR49839|c2_g1	POSTERIOR REGENERATION	ANTERIOR REGENERATION	-12.4807	3.91063	2.35059e-05	0.0010746
TR108880|c2_g1	POSTERIOR REGENERATION	ANTERIOR REGENERATION	-12.4807	3.91063	2.35059e-05	0.0010746
TR86013|c0_g2	POSTERIOR REGENERATION	ANTERIOR REGENERATION	-12.4807	3.91063	2.35059e-05	0.0010746
TR94068|c0_g1	POSTERIOR REGENERATION	ANTERIOR REGENERATION	-12.4785	3.90843	2.35718e-05	0.00107695
TR67193|c0_g1	POSTERIOR REGENERATION	ANTERIOR REGENERATION	-12.4763	3.90622	2.36381e-05	0.00107799
TR85764|c8_g1	POSTERIOR REGENERATION	ANTERIOR REGENERATION	-12.4763	3.90622	2.36381e-05	0.00107799
TR95321|c1_g1	POSTERIOR REGENERATION	ANTERIOR REGENERATION	-12.4763	3.90622	2.36381e-05	0.00107799
TR139049|c3_g1	POSTERIOR REGENERATION	ANTERIOR REGENERATION	9.21749	6.79825	2.37506e-05	0.00107813
TR58114|c0_g1	POSTERIOR REGENERATION	ANTERIOR REGENERATION	-12.4741	3.90401	2.37713e-05	0.00107813
TR59168|c0_g1	POSTERIOR REGENERATION	ANTERIOR REGENERATION	-12.4741	3.90401	2.37713e-05	0.00107813
TR65539|c0_g3	POSTERIOR REGENERATION	ANTERIOR REGENERATION	-12.4741	3.90401	2.37713e-05	0.00107813
TR98588|c0_g1	POSTERIOR REGENERATION	ANTERIOR REGENERATION	-12.4741	3.90401	2.37713e-05	0.00107813
TR100626|c0_g2	POSTERIOR REGENERATION	ANTERIOR REGENERATION	-12.4741	3.90401	2.37713e-05	0.00107813
TR104897|c0_g1	POSTERIOR REGENERATION	ANTERIOR REGENERATION	-12.4741	3.90401	2.37713e-05	0.00107813
TR141925|c0_g2	POSTERIOR REGENERATION	ANTERIOR REGENERATION	-12.4741	3.90401	2.37713e-05	0.00107813
TR110511|c1_g1	POSTERIOR REGENERATION	ANTERIOR REGENERATION	-12.4741	3.90401	2.37713e-05	0.00107813
TR158088|c2_g2	POSTERIOR REGENERATION	ANTERIOR REGENERATION	-12.4719	3.90179	2.38384e-05	0.00107985
TR48174|c1_g1	POSTERIOR REGENERATION	ANTERIOR REGENERATION	-12.4719	3.90179	2.38384e-05	0.00107985
TR151475|c0_g1	POSTERIOR REGENERATION	ANTERIOR REGENERATION	-12.4697	3.89957	2.39057e-05	0.0010815
TR91641|c6_g1	POSTERIOR REGENERATION	ANTERIOR REGENERATION	-12.4697	3.89957	2.39057e-05	0.0010815
TR108376|c0_g1	POSTERIOR REGENERATION	ANTERIOR REGENERATION	-10.1955	4.69225	2.39183e-05	0.0010815
TR80272|c1_g2	POSTERIOR REGENERATION	ANTERIOR REGENERATION	-12.4675	3.89735	2.39733e-05	0.00108267
TR85139|c0_g1	POSTERIOR REGENERATION	ANTERIOR REGENERATION	-12.4675	3.89735	2.39733e-05	0.00108267
TR107569|c0_g1	POSTERIOR REGENERATION	ANTERIOR REGENERATION	-12.4652	3.89513	2.40413e-05	0.00108508
TR105828|c0_g1	POSTERIOR REGENERATION	ANTERIOR REGENERATION	-10.1904	4.68712	2.40751e-05	0.00108575
TR127787|c3_g1	POSTERIOR REGENERATION	ANTERIOR REGENERATION	-12.463	3.8929	2.41095e-05	0.00108575
TR103213|c0_g1	POSTERIOR REGENERATION	ANTERIOR REGENERATION	-10.1891	4.68583	2.41145e-05	0.00108575
TR71815|c0_g2	POSTERIOR REGENERATION	ANTERIOR REGENERATION	-10.1891	4.68583	2.41145e-05	0.00108575
TR48726|c2_g1	POSTERIOR REGENERATION	ANTERIOR REGENERATION	-12.4608	3.89067	2.41779e-05	0.00108729
TR77802|c3_g1	POSTERIOR REGENERATION	ANTERIOR REGENERATION	-12.4608	3.89067	2.41779e-05	0.00108729
TR69451|c0_g1	POSTERIOR REGENERATION	ANTERIOR REGENERATION	-12.4585	3.88843	2.42467e-05	0.00108758
TR107122|c0_g1	POSTERIOR REGENERATION	ANTERIOR REGENERATION	-12.4585	3.88843	2.42467e-05	0.00108758
TR107528|c0_g1	POSTERIOR REGENERATION	ANTERIOR REGENERATION	-12.4585	3.88843	2.42467e-05	0.00108758
TR86619|c1_g1	POSTERIOR REGENERATION	ANTERIOR REGENERATION	-12.4563	3.88619	2.43158e-05	0.00108758
TR77798|c3_g2	POSTERIOR REGENERATION	ANTERIOR REGENERATION	-12.4563	3.88619	2.43158e-05	0.00108758
TR97751|c0_g1	POSTERIOR REGENERATION	ANTERIOR REGENERATION	-12.4563	3.88619	2.43158e-05	0.00108758
TR102693|c0_g1	POSTERIOR REGENERATION	ANTERIOR REGENERATION	-12.4563	3.88619	2.43158e-05	0.00108758
TR143963|c5_g1	POSTERIOR REGENERATION	ANTERIOR REGENERATION	-12.4563	3.88619	2.43158e-05	0.00108758
TR69489|c0_g1	POSTERIOR REGENERATION	ANTERIOR REGENERATION	-12.4563	3.88619	2.43158e-05	0.00108758
TR106116|c1_g1	POSTERIOR REGENERATION	ANTERIOR REGENERATION	-12.454	3.88395	2.43852e-05	0.00109003
TR69116|c0_g1	POSTERIOR REGENERATION	ANTERIOR REGENERATION	-12.4518	3.8817	2.44549e-05	0.00109117
TR96422|c1_g1	POSTERIOR REGENERATION	ANTERIOR REGENERATION	-12.4518	3.8817	2.44549e-05	0.00109117
TR59782|c1_g1	POSTERIOR REGENERATION	ANTERIOR REGENERATION	-12.4518	3.8817	2.44549e-05	0.00109117
TR58001|c1_g1	POSTERIOR REGENERATION	ANTERIOR REGENERATION	-12.4495	3.87946	2.45951e-05	0.00109416
TR79743|c0_g1	POSTERIOR REGENERATION	ANTERIOR REGENERATION	-12.4495	3.87946	2.45951e-05	0.00109416
TR78696|c1_g1	POSTERIOR REGENERATION	ANTERIOR REGENERATION	-12.4495	3.87946	2.45951e-05	0.00109416
TR69499|c0_g1	POSTERIOR REGENERATION	ANTERIOR REGENERATION	-12.4495	3.87946	2.45951e-05	0.00109416
TR117015|c3_g1	POSTERIOR REGENERATION	ANTERIOR REGENERATION	-10.1748	4.6716	2.45952e-05	0.00109416
TR89314|c0_g1	POSTERIOR REGENERATION	ANTERIOR REGENERATION	-9.76364	5.17183	2.46181e-05	0.00109452
TR53845|c1_g1	POSTERIOR REGENERATION	ANTERIOR REGENERATION	-12.4473	3.8772	2.46657e-05	0.00109598
TR107512|c1_g1	POSTERIOR REGENERATION	ANTERIOR REGENERATION	-12.445	3.87495	2.47366e-05	0.00109717
TR78092|c2_g1	POSTERIOR REGENERATION	ANTERIOR REGENERATION	-12.445	3.87495	2.47366e-05	0.00109717
TR86859|c2_g1	POSTERIOR REGENERATION	ANTERIOR REGENERATION	-12.445	3.87495	2.47366e-05	0.00109717
TR63315|c6_g1	POSTERIOR REGENERATION	ANTERIOR REGENERATION	-12.4428	3.87269	2.48077e-05	0.00109836
TR54013|c5_g1	POSTERIOR REGENERATION	ANTERIOR REGENERATION	-12.4428	3.87269	2.48077e-05	0.00109836
TR59257|c2_g2	POSTERIOR REGENERATION	ANTERIOR REGENERATION	-12.4428	3.87269	2.48077e-05	0.00109836
TR23999|c0_g1	POSTERIOR REGENERATION	ANTERIOR REGENERATION	-9.57157	5.53401	2.48272e-05	0.00109853
TR57656|c0_g1	POSTERIOR REGENERATION	ANTERIOR REGENERATION	-10.1683	4.66508	2.4841e-05	0.00109853
TR92310|c0_g1	POSTERIOR REGENERATION	ANTERIOR REGENERATION	-12.4405	3.87042	2.48792e-05	0.00109891
TR141188|c4_g2	POSTERIOR REGENERATION	ANTERIOR REGENERATION	12.4398	3.88291	2.48792e-05	0.00109891
TR87166|c1_g1	POSTERIOR REGENERATION	ANTERIOR REGENERATION	-10.1657	4.66247	2.49238e-05	0.00109947
TR159222|c0_g1	POSTERIOR REGENERATION	ANTERIOR REGENERATION	9.9482	4.67027	2.49238e-05	0.00109947
TR136741|c4_g1	POSTERIOR REGENERATION	ANTERIOR REGENERATION	-12.4382	3.86816	2.4951e-05	0.00109947
TR74777|c0_g1	POSTERIOR REGENERATION	ANTERIOR REGENERATION	-12.4382	3.86816	2.4951e-05	0.00109947
TR113725|c1_g1	POSTERIOR REGENERATION	ANTERIOR REGENERATION	-10.1631	4.65985	2.50069e-05	0.00110004
TR93894|c1_g2	POSTERIOR REGENERATION	ANTERIOR REGENERATION	-12.4359	3.86589	2.50231e-05	0.00110004
TR48087|c2_g1	POSTERIOR REGENERATION	ANTERIOR REGENERATION	-12.4359	3.86589	2.50231e-05	0.00110004
TR104921|c0_g1	POSTERIOR REGENERATION	ANTERIOR REGENERATION	-12.4359	3.86589	2.50231e-05	0.00110004
TR152265|c0_g1	POSTERIOR REGENERATION	ANTERIOR REGENERATION	-12.4337	3.86361	2.50956e-05	0.00110258
TR96395|c2_g1	POSTERIOR REGENERATION	ANTERIOR REGENERATION	-12.4314	3.86133	2.51683e-05	0.00110344
TR113413|c2_g1	POSTERIOR REGENERATION	ANTERIOR REGENERATION	-12.4314	3.86133	2.51683e-05	0.00110344
TR30804|c0_g1	POSTERIOR REGENERATION	ANTERIOR REGENERATION	-12.4314	3.86133	2.51683e-05	0.00110344
TR154340|c1_g1	POSTERIOR REGENERATION	ANTERIOR REGENERATION	-10.1578	4.6546	2.51745e-05	0.00110344
TR107226|c1_g1	POSTERIOR REGENERATION	ANTERIOR REGENERATION	-12.4291	3.85905	2.52414e-05	0.00110442
TR85788|c1_g1	POSTERIOR REGENERATION	ANTERIOR REGENERATION	-12.4291	3.85905	2.52414e-05	0.00110442
TR62352|c0_g1	POSTERIOR REGENERATION	ANTERIOR REGENERATION	-12.4291	3.85905	2.52414e-05	0.00110442
TR69202|c1_g1	POSTERIOR REGENERATION	ANTERIOR REGENERATION	-12.4268	3.85677	2.53147e-05	0.00110501
TR89336|c0_g1	POSTERIOR REGENERATION	ANTERIOR REGENERATION	-12.4268	3.85677	2.53147e-05	0.00110501
TR104885|c0_g1	POSTERIOR REGENERATION	ANTERIOR REGENERATION	-12.4268	3.85677	2.53147e-05	0.00110501
TR92774|c0_g2	POSTERIOR REGENERATION	ANTERIOR REGENERATION	-12.4245	3.85448	2.53884e-05	0.00110501
TR107144|c2_g1	POSTERIOR REGENERATION	ANTERIOR REGENERATION	-12.4245	3.85448	2.53884e-05	0.00110501
TR94004|c0_g1	POSTERIOR REGENERATION	ANTERIOR REGENERATION	-12.4245	3.85448	2.53884e-05	0.00110501
TR83752|c5_g2	POSTERIOR REGENERATION	ANTERIOR REGENERATION	-12.4245	3.85448	2.53884e-05	0.00110501
TR80282|c0_g1	POSTERIOR REGENERATION	ANTERIOR REGENERATION	-12.4245	3.85448	2.53884e-05	0.00110501
TR70926|c1_g2	POSTERIOR REGENERATION	ANTERIOR REGENERATION	-12.4245	3.85448	2.53884e-05	0.00110501
TR91598|c2_g1	POSTERIOR REGENERATION	ANTERIOR REGENERATION	-12.4222	3.85219	2.55368e-05	0.00110952
TR66245|c1_g1	POSTERIOR REGENERATION	ANTERIOR REGENERATION	-12.4222	3.85219	2.55368e-05	0.00110952
TR75814|c0_g1	POSTERIOR REGENERATION	ANTERIOR REGENERATION	-12.4222	3.85219	2.55368e-05	0.00110952
TR119128|c2_g1	POSTERIOR REGENERATION	ANTERIOR REGENERATION	-12.4199	3.84989	2.56115e-05	0.00111017
TR53321|c0_g1	POSTERIOR REGENERATION	ANTERIOR REGENERATION	-12.4199	3.84989	2.56115e-05	0.00111017
TR85420|c0_g1	POSTERIOR REGENERATION	ANTERIOR REGENERATION	-12.4199	3.84989	2.56115e-05	0.00111017
TR90108|c2_g1	POSTERIOR REGENERATION	ANTERIOR REGENERATION	-12.4199	3.84989	2.56115e-05	0.00111017
TR96362|c0_g1	POSTERIOR REGENERATION	ANTERIOR REGENERATION	-12.4176	3.84759	2.56865e-05	0.00111148
TR64501|c0_g1	POSTERIOR REGENERATION	ANTERIOR REGENERATION	-12.4176	3.84759	2.56865e-05	0.00111148
TR136668|c3_g1	POSTERIOR REGENERATION	ANTERIOR REGENERATION	-12.4176	3.84759	2.56865e-05	0.00111148
TR98951|c0_g1	POSTERIOR REGENERATION	ANTERIOR REGENERATION	-12.4153	3.84529	2.57618e-05	0.0011128
TR166780|c1_g2	POSTERIOR REGENERATION	ANTERIOR REGENERATION	-12.4153	3.84529	2.57618e-05	0.0011128
TR96826|c0_g1	POSTERIOR REGENERATION	ANTERIOR REGENERATION	-12.4153	3.84529	2.57618e-05	0.0011128
TR127764|c5_g1	POSTERIOR REGENERATION	ANTERIOR REGENERATION	-12.413	3.84298	2.58375e-05	0.00111305
TR145057|c2_g1	POSTERIOR REGENERATION	ANTERIOR REGENERATION	-12.413	3.84298	2.58375e-05	0.00111305
TR62541|c1_g1	POSTERIOR REGENERATION	ANTERIOR REGENERATION	-12.413	3.84298	2.58375e-05	0.00111305
TR158061|c2_g2	POSTERIOR REGENERATION	ANTERIOR REGENERATION	-12.413	3.84298	2.58375e-05	0.00111305
TR79782|c0_g1	POSTERIOR REGENERATION	ANTERIOR REGENERATION	-9.72823	5.13646	2.58424e-05	0.00111305
TR101261|c2_g1	POSTERIOR REGENERATION	ANTERIOR REGENERATION	-12.4107	3.84067	2.59134e-05	0.00111482
TR64833|c3_g1	POSTERIOR REGENERATION	ANTERIOR REGENERATION	-12.4107	3.84067	2.59134e-05	0.00111482
TR55377|c0_g1	POSTERIOR REGENERATION	ANTERIOR REGENERATION	-12.4084	3.83836	2.59898e-05	0.00111634
TR86980|c1_g2	POSTERIOR REGENERATION	ANTERIOR REGENERATION	-10.1353	4.63205	2.59939e-05	0.00111634
TR55761|c2_g1	POSTERIOR REGENERATION	ANTERIOR REGENERATION	-10.1353	4.63205	2.59939e-05	0.00111634
TR68538|c1_g2	POSTERIOR REGENERATION	ANTERIOR REGENERATION	-12.4061	3.83604	2.60664e-05	0.00111688
TR71182|c0_g1	POSTERIOR REGENERATION	ANTERIOR REGENERATION	-12.4061	3.83604	2.60664e-05	0.00111688
TR96808|c0_g1	POSTERIOR REGENERATION	ANTERIOR REGENERATION	-12.4061	3.83604	2.60664e-05	0.00111688
TR102882|c4_g3	POSTERIOR REGENERATION	ANTERIOR REGENERATION	-12.4061	3.83604	2.60664e-05	0.00111688
TR76899|c0_g1	POSTERIOR REGENERATION	ANTERIOR REGENERATION	-9.07701	6.58284	2.61278e-05	0.00111834
TR50555|c5_g2	POSTERIOR REGENERATION	ANTERIOR REGENERATION	-12.4037	3.83372	2.61434e-05	0.00111834
TR116262|c1_g1	POSTERIOR REGENERATION	ANTERIOR REGENERATION	-9.53383	5.49633	2.61664e-05	0.00111834
TR226|c0_g1	POSTERIOR REGENERATION	ANTERIOR REGENERATION	-12.4014	3.83139	2.62208e-05	0.00111834
TR125781|c0_g1	POSTERIOR REGENERATION	ANTERIOR REGENERATION	-12.4014	3.83139	2.62208e-05	0.00111834
TR59259|c0_g1	POSTERIOR REGENERATION	ANTERIOR REGENERATION	-12.4014	3.83139	2.62208e-05	0.00111834
TR48196|c0_g1	POSTERIOR REGENERATION	ANTERIOR REGENERATION	-12.4014	3.83139	2.62208e-05	0.00111834
TR108311|c5_g2	POSTERIOR REGENERATION	ANTERIOR REGENERATION	-12.4014	3.83139	2.62208e-05	0.00111834
TR95969|c1_g1	POSTERIOR REGENERATION	ANTERIOR REGENERATION	-9.42276	5.78471	2.63058e-05	0.00112133
TR84023|c0_g1	POSTERIOR REGENERATION	ANTERIOR REGENERATION	-10.1245	4.62132	2.63961e-05	0.00112453
TR76219|c2_g1	POSTERIOR REGENERATION	ANTERIOR REGENERATION	-12.3967	3.82673	2.64549e-05	0.0011246
TR48191|c0_g1	POSTERIOR REGENERATION	ANTERIOR REGENERATION	-12.3967	3.82673	2.64549e-05	0.0011246
TR65357|c1_g1	POSTERIOR REGENERATION	ANTERIOR REGENERATION	-12.3967	3.82673	2.64549e-05	0.0011246
TR81870|c0_g1	POSTERIOR REGENERATION	ANTERIOR REGENERATION	-10.1218	4.61863	2.64868e-05	0.0011246
TR112681|c1_g2	POSTERIOR REGENERATION	ANTERIOR REGENERATION	-12.3944	3.82439	2.65336e-05	0.0011246
TR68598|c0_g1	POSTERIOR REGENERATION	ANTERIOR REGENERATION	-12.3944	3.82439	2.65336e-05	0.0011246
TR62923|c2_g1	POSTERIOR REGENERATION	ANTERIOR REGENERATION	-12.3944	3.82439	2.65336e-05	0.0011246
TR123352|c0_g1	POSTERIOR REGENERATION	ANTERIOR REGENERATION	-12.3944	3.82439	2.65336e-05	0.0011246
TR63280|c10_g1	POSTERIOR REGENERATION	ANTERIOR REGENERATION	-12.3944	3.82439	2.65336e-05	0.0011246
TR114012|c0_g1	POSTERIOR REGENERATION	ANTERIOR REGENERATION	-12.3921	3.82205	2.66127e-05	0.00112603
TR120045|c7_g1	POSTERIOR REGENERATION	ANTERIOR REGENERATION	-12.3921	3.82205	2.66127e-05	0.00112603
TR71014|c0_g1	POSTERIOR REGENERATION	ANTERIOR REGENERATION	-12.3921	3.82205	2.66127e-05	0.00112603
TR93580|c0_g1	POSTERIOR REGENERATION	ANTERIOR REGENERATION	-12.3897	3.81971	2.66922e-05	0.00112682
TR68118|c0_g1	POSTERIOR REGENERATION	ANTERIOR REGENERATION	-12.3897	3.81971	2.66922e-05	0.00112682
TR52263|c1_g1	POSTERIOR REGENERATION	ANTERIOR REGENERATION	-12.3897	3.81971	2.66922e-05	0.00112682
TR98604|c1_g1	POSTERIOR REGENERATION	ANTERIOR REGENERATION	12.3891	3.83273	2.66922e-05	0.00112682
TR60668|c1_g1	POSTERIOR REGENERATION	ANTERIOR REGENERATION	-12.3874	3.81736	2.6772e-05	0.00112718
TR79665|c7_g1	POSTERIOR REGENERATION	ANTERIOR REGENERATION	-12.3874	3.81736	2.6772e-05	0.00112718
TR143992|c0_g1	POSTERIOR REGENERATION	ANTERIOR REGENERATION	-12.3874	3.81736	2.6772e-05	0.00112718
TR97069|c1_g1	POSTERIOR REGENERATION	ANTERIOR REGENERATION	-10.1123	4.60916	2.68077e-05	0.00112718
TR79291|c0_g1	POSTERIOR REGENERATION	ANTERIOR REGENERATION	-12.385	3.81501	2.68521e-05	0.00112718
TR62758|c0_g1	POSTERIOR REGENERATION	ANTERIOR REGENERATION	-12.385	3.81501	2.68521e-05	0.00112718
TR110560|c2_g1	POSTERIOR REGENERATION	ANTERIOR REGENERATION	-12.385	3.81501	2.68521e-05	0.00112718
TR76211|c1_g1	POSTERIOR REGENERATION	ANTERIOR REGENERATION	-12.385	3.81501	2.68521e-05	0.00112718
TR95382|c5_g2	POSTERIOR REGENERATION	ANTERIOR REGENERATION	-12.385	3.81501	2.68521e-05	0.00112718
TR108916|c0_g1	POSTERIOR REGENERATION	ANTERIOR REGENERATION	-12.385	3.81501	2.68521e-05	0.00112718
TR66240|c0_g1	POSTERIOR REGENERATION	ANTERIOR REGENERATION	-12.3826	3.81265	2.69326e-05	0.00112802
TR107144|c3_g1	POSTERIOR REGENERATION	ANTERIOR REGENERATION	-12.3826	3.81265	2.69326e-05	0.00112802
TR91249|c0_g1	POSTERIOR REGENERATION	ANTERIOR REGENERATION	-12.3826	3.81265	2.69326e-05	0.00112802
TR116057|c2_g1	POSTERIOR REGENERATION	ANTERIOR REGENERATION	-12.3826	3.81265	2.69326e-05	0.00112802
TR109083|c0_g1	POSTERIOR REGENERATION	ANTERIOR REGENERATION	-12.3803	3.81029	2.70135e-05	0.00112886
TR51170|c0_g1	POSTERIOR REGENERATION	ANTERIOR REGENERATION	-12.3803	3.81029	2.70135e-05	0.00112886
TR156868|c3_g1	POSTERIOR REGENERATION	ANTERIOR REGENERATION	-12.3803	3.81029	2.70135e-05	0.00112886
TR93494|c1_g1	POSTERIOR REGENERATION	ANTERIOR REGENERATION	-12.3803	3.81029	2.70135e-05	0.00112886
TR4778|c0_g1	POSTERIOR REGENERATION	ANTERIOR REGENERATION	-12.3779	3.80793	2.70948e-05	0.00113099
TR83480|c0_g1	POSTERIOR REGENERATION	ANTERIOR REGENERATION	-12.3779	3.80793	2.70948e-05	0.00113099
TR83690|c1_g1	POSTERIOR REGENERATION	ANTERIOR REGENERATION	-12.3755	3.80556	2.71764e-05	0.00113186
TR118651|c1_g1	POSTERIOR REGENERATION	ANTERIOR REGENERATION	-12.3755	3.80556	2.71764e-05	0.00113186
TR74111|c0_g1	POSTERIOR REGENERATION	ANTERIOR REGENERATION	-12.3755	3.80556	2.71764e-05	0.00113186
TR62512|c1_g1	POSTERIOR REGENERATION	ANTERIOR REGENERATION	-12.3755	3.80556	2.71764e-05	0.00113186
TR89437|c0_g3	POSTERIOR REGENERATION	ANTERIOR REGENERATION	-12.3732	3.80319	2.72584e-05	0.00113274
TR102016|c0_g1	POSTERIOR REGENERATION	ANTERIOR REGENERATION	-12.3732	3.80319	2.72584e-05	0.00113274
TR80237|c2_g1	POSTERIOR REGENERATION	ANTERIOR REGENERATION	-12.3732	3.80319	2.72584e-05	0.00113274
TR117563|c7_g1	POSTERIOR REGENERATION	ANTERIOR REGENERATION	-12.3732	3.80319	2.72584e-05	0.00113274
TR57386|c0_g1	POSTERIOR REGENERATION	ANTERIOR REGENERATION	-9.68902	5.09731	2.72942e-05	0.00113359
TR36269|c0_g1	POSTERIOR REGENERATION	ANTERIOR REGENERATION	-12.3708	3.80081	2.74234e-05	0.00113769
TR82024|c0_g1	POSTERIOR REGENERATION	ANTERIOR REGENERATION	-12.3708	3.80081	2.74234e-05	0.00113769
TR145812|c0_g1	POSTERIOR REGENERATION	ANTERIOR REGENERATION	-12.3684	3.79843	2.75065e-05	0.00113793
TR60569|c0_g1	POSTERIOR REGENERATION	ANTERIOR REGENERATION	-12.3684	3.79843	2.75065e-05	0.00113793
TR21679|c0_g1	POSTERIOR REGENERATION	ANTERIOR REGENERATION	-12.3684	3.79843	2.75065e-05	0.00113793
TR159759|c1_g2	POSTERIOR REGENERATION	ANTERIOR REGENERATION	-12.3684	3.79843	2.75065e-05	0.00113793
TR71362|c5_g3	POSTERIOR REGENERATION	ANTERIOR REGENERATION	-12.366	3.79605	2.759e-05	0.00113793
TR135038|c3_g1	POSTERIOR REGENERATION	ANTERIOR REGENERATION	-12.366	3.79605	2.759e-05	0.00113793
TR112700|c2_g1	POSTERIOR REGENERATION	ANTERIOR REGENERATION	-12.366	3.79605	2.759e-05	0.00113793
TR61664|c1_g1	POSTERIOR REGENERATION	ANTERIOR REGENERATION	-12.366	3.79605	2.759e-05	0.00113793
TR83739|c2_g1	POSTERIOR REGENERATION	ANTERIOR REGENERATION	-12.366	3.79605	2.759e-05	0.00113793
TR49801|c0_g1	POSTERIOR REGENERATION	ANTERIOR REGENERATION	-12.366	3.79605	2.759e-05	0.00113793
TR51565|c2_g1	POSTERIOR REGENERATION	ANTERIOR REGENERATION	-10.0918	4.58865	2.76119e-05	0.00113793
TR91742|c0_g1	POSTERIOR REGENERATION	ANTERIOR REGENERATION	-12.3636	3.79366	2.76739e-05	0.00113793
TR140287|c0_g1	POSTERIOR REGENERATION	ANTERIOR REGENERATION	-12.3636	3.79366	2.76739e-05	0.00113793
TR95155|c1_g1	POSTERIOR REGENERATION	ANTERIOR REGENERATION	-12.3636	3.79366	2.76739e-05	0.00113793
TR100214|c0_g1	POSTERIOR REGENERATION	ANTERIOR REGENERATION	-12.3636	3.79366	2.76739e-05	0.00113793
TR108766|c1_g1	POSTERIOR REGENERATION	ANTERIOR REGENERATION	-12.3636	3.79366	2.76739e-05	0.00113793
TR112696|c0_g1	POSTERIOR REGENERATION	ANTERIOR REGENERATION	-10.089	4.58589	2.77089e-05	0.00113874
TR49736|c6_g2	POSTERIOR REGENERATION	ANTERIOR REGENERATION	-12.3612	3.79127	2.77581e-05	0.00113951
TR150164|c1_g1	POSTERIOR REGENERATION	ANTERIOR REGENERATION	-12.3612	3.79127	2.77581e-05	0.00113951
TR47002|c0_g1	POSTERIOR REGENERATION	ANTERIOR REGENERATION	-12.3588	3.78888	2.78427e-05	0.00114046
TR74010|c0_g2	POSTERIOR REGENERATION	ANTERIOR REGENERATION	-12.3588	3.78888	2.78427e-05	0.00114046
TR62485|c0_g1	POSTERIOR REGENERATION	ANTERIOR REGENERATION	-12.3588	3.78888	2.78427e-05	0.00114046
TR36079|c0_g1	POSTERIOR REGENERATION	ANTERIOR REGENERATION	-12.3588	3.78888	2.78427e-05	0.00114046
TR153508|c1_g1	POSTERIOR REGENERATION	ANTERIOR REGENERATION	-12.3564	3.78648	2.79278e-05	0.00114124
TR51254|c3_g1	POSTERIOR REGENERATION	ANTERIOR REGENERATION	-12.3564	3.78648	2.79278e-05	0.00114124
TR69896|c3_g1	POSTERIOR REGENERATION	ANTERIOR REGENERATION	-12.3564	3.78648	2.79278e-05	0.00114124
TR65658|c0_g1	POSTERIOR REGENERATION	ANTERIOR REGENERATION	-12.3564	3.78648	2.79278e-05	0.00114124
TR50691|c3_g1	POSTERIOR REGENERATION	ANTERIOR REGENERATION	-10.0821	4.57897	2.79536e-05	0.00114124
TR67090|c0_g1	POSTERIOR REGENERATION	ANTERIOR REGENERATION	-10.0821	4.57897	2.79536e-05	0.00114124
TR93598|c0_g3	POSTERIOR REGENERATION	ANTERIOR REGENERATION	-12.354	3.78408	2.80132e-05	0.00114304
TR57073|c1_g1	POSTERIOR REGENERATION	ANTERIOR REGENERATION	-10.0793	4.5762	2.80524e-05	0.00114339
TR86932|c2_g1	POSTERIOR REGENERATION	ANTERIOR REGENERATION	-10.0793	4.5762	2.80524e-05	0.00114339
TR65369|c0_g1	POSTERIOR REGENERATION	ANTERIOR REGENERATION	-12.3492	3.77926	2.81852e-05	0.00114692
TR112669|c1_g1	POSTERIOR REGENERATION	ANTERIOR REGENERATION	-12.3492	3.77926	2.81852e-05	0.00114692
TR119162|c6_g6	POSTERIOR REGENERATION	ANTERIOR REGENERATION	-12.3492	3.77926	2.81852e-05	0.00114692
TR55913|c1_g2	POSTERIOR REGENERATION	ANTERIOR REGENERATION	-12.3468	3.77684	2.82717e-05	0.00114981
TR120884|c0_g2	POSTERIOR REGENERATION	ANTERIOR REGENERATION	-12.3444	3.77443	2.84461e-05	0.00115354
TR114250|c0_g1	POSTERIOR REGENERATION	ANTERIOR REGENERATION	-12.3444	3.77443	2.84461e-05	0.00115354
TR79292|c0_g1	POSTERIOR REGENERATION	ANTERIOR REGENERATION	-12.3444	3.77443	2.84461e-05	0.00115354
TR57062|c0_g1	POSTERIOR REGENERATION	ANTERIOR REGENERATION	-12.3444	3.77443	2.84461e-05	0.00115354
TR68174|c0_g1	POSTERIOR REGENERATION	ANTERIOR REGENERATION	-12.3419	3.772	2.85339e-05	0.00115354
TR79240|c0_g1	POSTERIOR REGENERATION	ANTERIOR REGENERATION	-12.3419	3.772	2.85339e-05	0.00115354
TR46852|c1_g1	POSTERIOR REGENERATION	ANTERIOR REGENERATION	-12.3419	3.772	2.85339e-05	0.00115354
TR95771|c0_g1	POSTERIOR REGENERATION	ANTERIOR REGENERATION	-12.3419	3.772	2.85339e-05	0.00115354
TR71168|c0_g1	POSTERIOR REGENERATION	ANTERIOR REGENERATION	-12.3419	3.772	2.85339e-05	0.00115354
TR63768|c0_g1	POSTERIOR REGENERATION	ANTERIOR REGENERATION	-12.3419	3.772	2.85339e-05	0.00115354
TR68768|c9_g1	POSTERIOR REGENERATION	ANTERIOR REGENERATION	-12.3419	3.772	2.85339e-05	0.00115354
TR86987|c0_g1	POSTERIOR REGENERATION	ANTERIOR REGENERATION	-12.3395	3.76958	2.86221e-05	0.00115397
TR50884|c0_g1	POSTERIOR REGENERATION	ANTERIOR REGENERATION	-12.3395	3.76958	2.86221e-05	0.00115397
TR118535|c0_g1	POSTERIOR REGENERATION	ANTERIOR REGENERATION	-12.3395	3.76958	2.86221e-05	0.00115397
TR59775|c0_g1	POSTERIOR REGENERATION	ANTERIOR REGENERATION	-12.3395	3.76958	2.86221e-05	0.00115397
TR136711|c0_g1	POSTERIOR REGENERATION	ANTERIOR REGENERATION	-12.3395	3.76958	2.86221e-05	0.00115397
TR99154|c0_g1	POSTERIOR REGENERATION	ANTERIOR REGENERATION	-12.3371	3.76714	2.87107e-05	0.00115504
TR71169|c0_g1	POSTERIOR REGENERATION	ANTERIOR REGENERATION	-12.3371	3.76714	2.87107e-05	0.00115504
TR107470|c1_g1	POSTERIOR REGENERATION	ANTERIOR REGENERATION	-12.3371	3.76714	2.87107e-05	0.00115504
TR57778|c0_g1	POSTERIOR REGENERATION	ANTERIOR REGENERATION	-12.3371	3.76714	2.87107e-05	0.00115504
TR93541|c0_g1	POSTERIOR REGENERATION	ANTERIOR REGENERATION	-12.3346	3.76471	2.87998e-05	0.00115717
TR112375|c0_g1	POSTERIOR REGENERATION	ANTERIOR REGENERATION	-12.3346	3.76471	2.87998e-05	0.00115717
TR68559|c0_g1	POSTERIOR REGENERATION	ANTERIOR REGENERATION	-10.0611	4.55803	2.88103e-05	0.00115717
TR111424|c0_g1	POSTERIOR REGENERATION	ANTERIOR REGENERATION	-12.3322	3.76227	2.88892e-05	0.00115784
TR48736|c0_g1	POSTERIOR REGENERATION	ANTERIOR REGENERATION	-12.3322	3.76227	2.88892e-05	0.00115784
TR49931|c0_g1	POSTERIOR REGENERATION	ANTERIOR REGENERATION	-12.3322	3.76227	2.88892e-05	0.00115784
TR77272|c0_g1	POSTERIOR REGENERATION	ANTERIOR REGENERATION	-12.3322	3.76227	2.88892e-05	0.00115784
TR71185|c0_g1	POSTERIOR REGENERATION	ANTERIOR REGENERATION	-12.3273	3.75738	2.90693e-05	0.00116256
TR118998|c2_g1	POSTERIOR REGENERATION	ANTERIOR REGENERATION	-12.3273	3.75738	2.90693e-05	0.00116256
TR68152|c3_g1	POSTERIOR REGENERATION	ANTERIOR REGENERATION	-12.3273	3.75738	2.90693e-05	0.00116256
TR86892|c6_g2	POSTERIOR REGENERATION	ANTERIOR REGENERATION	-12.3273	3.75738	2.90693e-05	0.00116256
TR51171|c4_g2	POSTERIOR REGENERATION	ANTERIOR REGENERATION	-10.0526	4.54956	2.91221e-05	0.00116404
TR70980|c0_g1	POSTERIOR REGENERATION	ANTERIOR REGENERATION	-12.3248	3.75493	2.916e-05	0.00116489
TR79883|c0_g1	POSTERIOR REGENERATION	ANTERIOR REGENERATION	-10.0512	4.54815	2.91746e-05	0.00116489
TR88289|c1_g1	POSTERIOR REGENERATION	ANTERIOR REGENERATION	-10.0498	4.54673	2.92272e-05	0.00116535
TR73007|c0_g1	POSTERIOR REGENERATION	ANTERIOR REGENERATION	-12.3224	3.75247	2.92512e-05	0.00116535
TR47361|c3_g1	POSTERIOR REGENERATION	ANTERIOR REGENERATION	-12.3224	3.75247	2.92512e-05	0.00116535
TR151474|c1_g1	POSTERIOR REGENERATION	ANTERIOR REGENERATION	-12.3199	3.75001	2.93427e-05	0.00116535
TR88737|c0_g1	POSTERIOR REGENERATION	ANTERIOR REGENERATION	-12.3199	3.75001	2.93427e-05	0.00116535
TR76004|c1_g3	POSTERIOR REGENERATION	ANTERIOR REGENERATION	-12.3199	3.75001	2.93427e-05	0.00116535
TR104063|c2_g1	POSTERIOR REGENERATION	ANTERIOR REGENERATION	-12.3199	3.75001	2.93427e-05	0.00116535
TR97708|c4_g1	POSTERIOR REGENERATION	ANTERIOR REGENERATION	-12.3199	3.75001	2.93427e-05	0.00116535
TR58799|c0_g1	POSTERIOR REGENERATION	ANTERIOR REGENERATION	-12.3199	3.75001	2.93427e-05	0.00116535
TR104797|c1_g2	POSTERIOR REGENERATION	ANTERIOR REGENERATION	-12.3199	3.75001	2.93427e-05	0.00116535
TR62543|c2_g1	POSTERIOR REGENERATION	ANTERIOR REGENERATION	-12.3175	3.74755	2.94347e-05	0.0011673
TR116225|c2_g1	POSTERIOR REGENERATION	ANTERIOR REGENERATION	-12.3175	3.74755	2.94347e-05	0.0011673
TR57797|c1_g1	POSTERIOR REGENERATION	ANTERIOR REGENERATION	-10.0455	4.54247	2.9439e-05	0.0011673
TR49833|c3_g1	POSTERIOR REGENERATION	ANTERIOR REGENERATION	-12.315	3.74508	2.962e-05	0.00117074
TR81574|c0_g1	POSTERIOR REGENERATION	ANTERIOR REGENERATION	-12.315	3.74508	2.962e-05	0.00117074
TR72461|c1_g1	POSTERIOR REGENERATION	ANTERIOR REGENERATION	-12.315	3.74508	2.962e-05	0.00117074
TR97481|c1_g1	POSTERIOR REGENERATION	ANTERIOR REGENERATION	-12.315	3.74508	2.962e-05	0.00117074
TR48214|c1_g2	POSTERIOR REGENERATION	ANTERIOR REGENERATION	-12.315	3.74508	2.962e-05	0.00117074
TR113380|c0_g1	POSTERIOR REGENERATION	ANTERIOR REGENERATION	-12.315	3.74508	2.962e-05	0.00117074
TR151483|c1_g1	POSTERIOR REGENERATION	ANTERIOR REGENERATION	-12.3125	3.7426	2.97133e-05	0.00117129
TR60787|c0_g1	POSTERIOR REGENERATION	ANTERIOR REGENERATION	-12.3125	3.7426	2.97133e-05	0.00117129
TR60747|c1_g1	POSTERIOR REGENERATION	ANTERIOR REGENERATION	-12.3125	3.7426	2.97133e-05	0.00117129
TR72815|c0_g1	POSTERIOR REGENERATION	ANTERIOR REGENERATION	-12.31	3.74013	2.9807e-05	0.00117129
TR50745|c7_g1	POSTERIOR REGENERATION	ANTERIOR REGENERATION	-12.31	3.74013	2.9807e-05	0.00117129
TR49507|c4_g1	POSTERIOR REGENERATION	ANTERIOR REGENERATION	-12.31	3.74013	2.9807e-05	0.00117129
TR141347|c4_g1	POSTERIOR REGENERATION	ANTERIOR REGENERATION	-12.31	3.74013	2.9807e-05	0.00117129
TR47429|c0_g1	POSTERIOR REGENERATION	ANTERIOR REGENERATION	-12.31	3.74013	2.9807e-05	0.00117129
TR111124|c0_g1	POSTERIOR REGENERATION	ANTERIOR REGENERATION	-12.31	3.74013	2.9807e-05	0.00117129
TR109564|c0_g1	POSTERIOR REGENERATION	ANTERIOR REGENERATION	-12.31	3.74013	2.9807e-05	0.00117129
TR98973|c0_g1	POSTERIOR REGENERATION	ANTERIOR REGENERATION	-12.31	3.74013	2.9807e-05	0.00117129
TR73004|c0_g1	POSTERIOR REGENERATION	ANTERIOR REGENERATION	-12.3075	3.73765	2.99012e-05	0.00117437
TR104391|c0_g1	POSTERIOR REGENERATION	ANTERIOR REGENERATION	-9.62154	5.02994	2.99623e-05	0.0011749
TR114942|c0_g1	POSTERIOR REGENERATION	ANTERIOR REGENERATION	-12.3051	3.73516	2.99958e-05	0.0011749
TR60814|c0_g1	POSTERIOR REGENERATION	ANTERIOR REGENERATION	-12.3051	3.73516	2.99958e-05	0.0011749
TR123779|c1_g1	POSTERIOR REGENERATION	ANTERIOR REGENERATION	-12.3051	3.73516	2.99958e-05	0.0011749
TR111372|c0_g1	POSTERIOR REGENERATION	ANTERIOR REGENERATION	-12.3051	3.73516	2.99958e-05	0.0011749
TR55761|c3_g1	POSTERIOR REGENERATION	ANTERIOR REGENERATION	-9.6195	5.02791	3.00398e-05	0.0011749
TR118188|c0_g1	POSTERIOR REGENERATION	ANTERIOR REGENERATION	-12.3026	3.73267	3.00909e-05	0.0011749
TR89080|c0_g1	POSTERIOR REGENERATION	ANTERIOR REGENERATION	-12.3026	3.73267	3.00909e-05	0.0011749
TR77053|c0_g1	POSTERIOR REGENERATION	ANTERIOR REGENERATION	-12.3026	3.73267	3.00909e-05	0.0011749
TR87707|c2_g1	POSTERIOR REGENERATION	ANTERIOR REGENERATION	-12.3001	3.73018	3.01864e-05	0.0011749
TR65154|c0_g1	POSTERIOR REGENERATION	ANTERIOR REGENERATION	-12.3001	3.73018	3.01864e-05	0.0011749
TR49771|c2_g1	POSTERIOR REGENERATION	ANTERIOR REGENERATION	-12.3001	3.73018	3.01864e-05	0.0011749
TR128158|c2_g1	POSTERIOR REGENERATION	ANTERIOR REGENERATION	-12.3001	3.73018	3.01864e-05	0.0011749
TR55447|c0_g1	POSTERIOR REGENERATION	ANTERIOR REGENERATION	-12.3001	3.73018	3.01864e-05	0.0011749
TR50797|c2_g6	POSTERIOR REGENERATION	ANTERIOR REGENERATION	-12.3001	3.73018	3.01864e-05	0.0011749
TR120375|c3_g1	POSTERIOR REGENERATION	ANTERIOR REGENERATION	-12.3001	3.73018	3.01864e-05	0.0011749
TR142126|c0_g1	POSTERIOR REGENERATION	ANTERIOR REGENERATION	-12.3001	3.73018	3.01864e-05	0.0011749
TR72983|c7_g1	POSTERIOR REGENERATION	ANTERIOR REGENERATION	-10.0269	4.52387	3.01988e-05	0.0011749
TR103217|c9_g1	POSTERIOR REGENERATION	ANTERIOR REGENERATION	-10.0255	4.52242	3.02542e-05	0.0011763
TR64321|c1_g1	POSTERIOR REGENERATION	ANTERIOR REGENERATION	-12.2976	3.72768	3.02824e-05	0.0011763
TR84634|c0_g1	POSTERIOR REGENERATION	ANTERIOR REGENERATION	-12.2976	3.72768	3.02824e-05	0.0011763
TR88300|c0_g1	POSTERIOR REGENERATION	ANTERIOR REGENERATION	-10.024	4.52098	3.03097e-05	0.00117675
TR112688|c2_g1	POSTERIOR REGENERATION	ANTERIOR REGENERATION	-12.2951	3.72517	3.03788e-05	0.00117759
TR130781|c1_g1	POSTERIOR REGENERATION	ANTERIOR REGENERATION	-12.2951	3.72517	3.03788e-05	0.00117759
TR112681|c2_g1	POSTERIOR REGENERATION	ANTERIOR REGENERATION	-12.2951	3.72517	3.03788e-05	0.00117759
TR69481|c5_g1	POSTERIOR REGENERATION	ANTERIOR REGENERATION	-10.0211	4.51809	3.04213e-05	0.00117834
TR89697|c0_g1	POSTERIOR REGENERATION	ANTERIOR REGENERATION	-12.2925	3.72267	3.04757e-05	0.00117834
TR24931|c0_g1	POSTERIOR REGENERATION	ANTERIOR REGENERATION	-12.2925	3.72267	3.04757e-05	0.00117834
TR73110|c4_g1	POSTERIOR REGENERATION	ANTERIOR REGENERATION	-12.2925	3.72267	3.04757e-05	0.00117834
TR96333|c0_g1	POSTERIOR REGENERATION	ANTERIOR REGENERATION	-10.0197	4.51665	3.04773e-05	0.00117834
TR57985|c1_g1	POSTERIOR REGENERATION	ANTERIOR REGENERATION	-10.0182	4.5152	3.05334e-05	0.00117898
TR111437|c0_g1	POSTERIOR REGENERATION	ANTERIOR REGENERATION	-12.29	3.72016	3.05731e-05	0.00117898
TR89348|c0_g1	POSTERIOR REGENERATION	ANTERIOR REGENERATION	-12.29	3.72016	3.05731e-05	0.00117898
TR64159|c1_g1	POSTERIOR REGENERATION	ANTERIOR REGENERATION	-12.29	3.72016	3.05731e-05	0.00117898
TR90130|c5_g2	POSTERIOR REGENERATION	ANTERIOR REGENERATION	-12.29	3.72016	3.05731e-05	0.00117898
TR69506|c1_g1	POSTERIOR REGENERATION	ANTERIOR REGENERATION	-12.2875	3.71764	3.07692e-05	0.00118348
TR81994|c0_g1	POSTERIOR REGENERATION	ANTERIOR REGENERATION	-12.2875	3.71764	3.07692e-05	0.00118348
TR112624|c2_g1	POSTERIOR REGENERATION	ANTERIOR REGENERATION	-12.2875	3.71764	3.07692e-05	0.00118348
TR31253|c0_g1	POSTERIOR REGENERATION	ANTERIOR REGENERATION	-12.2875	3.71764	3.07692e-05	0.00118348
TR97811|c0_g2	POSTERIOR REGENERATION	ANTERIOR REGENERATION	-12.2875	3.71764	3.07692e-05	0.00118348
TR66427|c0_g1	POSTERIOR REGENERATION	ANTERIOR REGENERATION	-12.285	3.71512	3.0868e-05	0.00118361
TR61800|c0_g1	POSTERIOR REGENERATION	ANTERIOR REGENERATION	-12.285	3.71512	3.0868e-05	0.00118361
TR104008|c3_g2	POSTERIOR REGENERATION	ANTERIOR REGENERATION	-12.285	3.71512	3.0868e-05	0.00118361
TR67658|c1_g1	POSTERIOR REGENERATION	ANTERIOR REGENERATION	-12.285	3.71512	3.0868e-05	0.00118361
TR103406|c1_g1	POSTERIOR REGENERATION	ANTERIOR REGENERATION	-12.285	3.71512	3.0868e-05	0.00118361
TR49059|c0_g1	POSTERIOR REGENERATION	ANTERIOR REGENERATION	-12.285	3.71512	3.0868e-05	0.00118361
TR120188|c0_g1	POSTERIOR REGENERATION	ANTERIOR REGENERATION	-9.59798	5.00642	3.09526e-05	0.00118619
TR104008|c4_g2	POSTERIOR REGENERATION	ANTERIOR REGENERATION	-12.2825	3.71259	3.09673e-05	0.00118619
TR63320|c3_g5	POSTERIOR REGENERATION	ANTERIOR REGENERATION	-12.2799	3.71007	3.1067e-05	0.0011894
TR86071|c0_g2	POSTERIOR REGENERATION	ANTERIOR REGENERATION	-12.2774	3.70753	3.11672e-05	0.0011914
TR93969|c3_g1	POSTERIOR REGENERATION	ANTERIOR REGENERATION	-12.2774	3.70753	3.11672e-05	0.0011914
TR152641|c1_g1	POSTERIOR REGENERATION	ANTERIOR REGENERATION	-12.2774	3.70753	3.11672e-05	0.0011914
TR50755|c0_g1	POSTERIOR REGENERATION	ANTERIOR REGENERATION	-12.2748	3.70499	3.12679e-05	0.00119157
TR123619|c1_g1	POSTERIOR REGENERATION	ANTERIOR REGENERATION	-12.2748	3.70499	3.12679e-05	0.00119157
TR156888|c2_g1	POSTERIOR REGENERATION	ANTERIOR REGENERATION	-12.2748	3.70499	3.12679e-05	0.00119157
TR53413|c0_g1	POSTERIOR REGENERATION	ANTERIOR REGENERATION	-12.2748	3.70499	3.12679e-05	0.00119157
TR96368|c4_g1	POSTERIOR REGENERATION	ANTERIOR REGENERATION	-12.2748	3.70499	3.12679e-05	0.00119157
TR71350|c2_g2	POSTERIOR REGENERATION	ANTERIOR REGENERATION	-12.2748	3.70499	3.12679e-05	0.00119157
TR138336|c1_g1	POSTERIOR REGENERATION	ANTERIOR REGENERATION	-12.2723	3.70245	3.13691e-05	0.00119198
TR82480|c0_g2	POSTERIOR REGENERATION	ANTERIOR REGENERATION	-12.2723	3.70245	3.13691e-05	0.00119198
TR50705|c0_g1	POSTERIOR REGENERATION	ANTERIOR REGENERATION	-12.2723	3.70245	3.13691e-05	0.00119198
TR78882|c0_g2	POSTERIOR REGENERATION	ANTERIOR REGENERATION	-9.99776	4.49477	3.13948e-05	0.00119198
TR153048|c3_g1	POSTERIOR REGENERATION	ANTERIOR REGENERATION	-12.2697	3.6999	3.14708e-05	0.00119198
TR157863|c0_g1	POSTERIOR REGENERATION	ANTERIOR REGENERATION	-12.2697	3.6999	3.14708e-05	0.00119198
TR48814|c3_g1	POSTERIOR REGENERATION	ANTERIOR REGENERATION	-12.2697	3.6999	3.14708e-05	0.00119198
TR166112|c0_g1	POSTERIOR REGENERATION	ANTERIOR REGENERATION	-12.2697	3.6999	3.14708e-05	0.00119198
TR103271|c7_g1	POSTERIOR REGENERATION	ANTERIOR REGENERATION	-12.2697	3.6999	3.14708e-05	0.00119198
TR102887|c0_g1	POSTERIOR REGENERATION	ANTERIOR REGENERATION	-12.2697	3.6999	3.14708e-05	0.00119198
TR93294|c3_g1	POSTERIOR REGENERATION	ANTERIOR REGENERATION	-12.2697	3.6999	3.14708e-05	0.00119198
TR109109|c0_g1	POSTERIOR REGENERATION	ANTERIOR REGENERATION	-12.2697	3.6999	3.14708e-05	0.00119198
TR129850|c1_g1	POSTERIOR REGENERATION	ANTERIOR REGENERATION	-12.2672	3.69735	3.1573e-05	0.00119464
TR68138|c1_g1	POSTERIOR REGENERATION	ANTERIOR REGENERATION	-12.2672	3.69735	3.1573e-05	0.00119464
TR88457|c1_g1	POSTERIOR REGENERATION	ANTERIOR REGENERATION	-12.2646	3.6948	3.16756e-05	0.00119548
TR45788|c0_g1	POSTERIOR REGENERATION	ANTERIOR REGENERATION	-12.2646	3.6948	3.16756e-05	0.00119548
TR59788|c0_g1	POSTERIOR REGENERATION	ANTERIOR REGENERATION	-12.2646	3.6948	3.16756e-05	0.00119548
TR159358|c0_g1	POSTERIOR REGENERATION	ANTERIOR REGENERATION	-12.2646	3.6948	3.16756e-05	0.00119548
TR63505|c1_g1	POSTERIOR REGENERATION	ANTERIOR REGENERATION	-12.2646	3.6948	3.16756e-05	0.00119548
TR89486|c1_g1	POSTERIOR REGENERATION	ANTERIOR REGENERATION	-12.2621	3.69224	3.17788e-05	0.00119877
TR139966|c3_g4	POSTERIOR REGENERATION	ANTERIOR REGENERATION	-9.57718	4.98565	3.18229e-05	0.00119982
TR71815|c0_g1	POSTERIOR REGENERATION	ANTERIOR REGENERATION	-9.98742	4.48444	3.18692e-05	0.00120096
TR159286|c0_g1	POSTERIOR REGENERATION	ANTERIOR REGENERATION	-9.28315	5.64535	3.19158e-05	0.00120124
TR84604|c2_g1	POSTERIOR REGENERATION	ANTERIOR REGENERATION	-12.2595	3.68967	3.19867e-05	0.00120124
TR97498|c0_g1	POSTERIOR REGENERATION	ANTERIOR REGENERATION	-12.2595	3.68967	3.19867e-05	0.00120124
TR118252|c1_g1	POSTERIOR REGENERATION	ANTERIOR REGENERATION	-12.2595	3.68967	3.19867e-05	0.00120124
TR159591|c0_g1	POSTERIOR REGENERATION	ANTERIOR REGENERATION	-12.2595	3.68967	3.19867e-05	0.00120124
TR78874|c2_g1	POSTERIOR REGENERATION	ANTERIOR REGENERATION	-9.98445	4.48148	3.19895e-05	0.00120124
TR105597|c0_g1	POSTERIOR REGENERATION	ANTERIOR REGENERATION	-9.98445	4.48148	3.19895e-05	0.00120124
TR92129|c1_g1	POSTERIOR REGENERATION	ANTERIOR REGENERATION	-12.2569	3.6871	3.20914e-05	0.00120264
TR70936|c1_g1	POSTERIOR REGENERATION	ANTERIOR REGENERATION	-12.2569	3.6871	3.20914e-05	0.00120264
TR119369|c0_g1	POSTERIOR REGENERATION	ANTERIOR REGENERATION	-12.2569	3.6871	3.20914e-05	0.00120264
TR150608|c3_g2	POSTERIOR REGENERATION	ANTERIOR REGENERATION	12.2561	3.70121	3.20914e-05	0.00120264
TR160128|c1_g1	POSTERIOR REGENERATION	ANTERIOR REGENERATION	-12.2543	3.68453	3.21966e-05	0.00120536
TR63281|c2_g2	POSTERIOR REGENERATION	ANTERIOR REGENERATION	-12.2543	3.68453	3.21966e-05	0.00120536
TR91037|c0_g1	POSTERIOR REGENERATION	ANTERIOR REGENERATION	-12.2518	3.68195	3.23023e-05	0.00120811
TR58010|c0_g1	POSTERIOR REGENERATION	ANTERIOR REGENERATION	-12.2518	3.68195	3.23023e-05	0.00120811
TR96054|c1_g1	POSTERIOR REGENERATION	ANTERIOR REGENERATION	-12.2492	3.67936	3.24086e-05	0.00121147
TR117853|c0_g1	POSTERIOR REGENERATION	ANTERIOR REGENERATION	-9.97402	4.47106	3.24775e-05	0.00121181
TR72310|c0_g1	POSTERIOR REGENERATION	ANTERIOR REGENERATION	-12.2466	3.67678	3.25154e-05	0.00121181
TR62916|c8_g1	POSTERIOR REGENERATION	ANTERIOR REGENERATION	-12.2466	3.67678	3.25154e-05	0.00121181
TR155013|c3_g1	POSTERIOR REGENERATION	ANTERIOR REGENERATION	-12.2466	3.67678	3.25154e-05	0.00121181
TR62735|c0_g1	POSTERIOR REGENERATION	ANTERIOR REGENERATION	-12.2466	3.67678	3.25154e-05	0.00121181
TR97253|c1_g1	POSTERIOR REGENERATION	ANTERIOR REGENERATION	-12.2466	3.67678	3.25154e-05	0.00121181
TR75988|c0_g1	POSTERIOR REGENERATION	ANTERIOR REGENERATION	-9.97102	4.46807	3.26013e-05	0.00121278
[truncated: 72,428 more rows]

## Sheet: Table S9
Table S9. Results of differential expression analysis, comparison AxN.
Trinity genes	sampleA	sampleB	logFC	logCPM	PValue	FDR
TR161337|c0_g1	NON-REGENERATING	ANTERIOR REGENERATION	-13.919	9.60517	4.21643e-08	0.000458804
TR129489|c0_g1	NON-REGENERATING	ANTERIOR REGENERATION	-13.3479	9.74412	8.69428e-08	0.000458804
TR99438|c0_g1	NON-REGENERATING	ANTERIOR REGENERATION	-16.3107	7.56154	1.19367e-07	0.000458804
TR127161|c0_g1	NON-REGENERATING	ANTERIOR REGENERATION	-16.1134	7.3641	1.56932e-07	0.000458804
TR129079|c0_g1	NON-REGENERATING	ANTERIOR REGENERATION	-16.056	7.30672	1.69886e-07	0.000458804
TR18022|c0_g1	NON-REGENERATING	ANTERIOR REGENERATION	-12.6666	10.178	1.74695e-07	0.000458804
TR112209|c0_g1	NON-REGENERATING	ANTERIOR REGENERATION	-13.4273	8.56142	1.79136e-07	0.000458804
TR164292|c0_g1	NON-REGENERATING	ANTERIOR REGENERATION	-12.5529	10.7675	1.90789e-07	0.000458804
TR7116|c0_g1	NON-REGENERATING	ANTERIOR REGENERATION	-12.5457	10.8377	1.94747e-07	0.000458804
TR94504|c0_g1	NON-REGENERATING	ANTERIOR REGENERATION	-13.7661	7.99464	1.96486e-07	0.000458804
TR95354|c0_g1	NON-REGENERATING	ANTERIOR REGENERATION	-15.9443	7.19495	1.98382e-07	0.000458804
TR59039|c1_g1	NON-REGENERATING	ANTERIOR REGENERATION	-15.9346	7.18529	2.01009e-07	0.000458804
TR80451|c1_g1	NON-REGENERATING	ANTERIOR REGENERATION	-15.9284	7.1791	2.02737e-07	0.000458804
TR116383|c0_g1	NON-REGENERATING	ANTERIOR REGENERATION	-13.709	7.93758	2.1263e-07	0.000458804
TR93645|c0_g1	NON-REGENERATING	ANTERIOR REGENERATION	-15.8824	7.13301	2.16119e-07	0.000458804
TR45605|c0_g1	NON-REGENERATING	ANTERIOR REGENERATION	-12.4838	9.85961	2.2223e-07	0.000458804
TR100414|c0_g1	NON-REGENERATING	ANTERIOR REGENERATION	-15.8421	7.0927	2.2852e-07	0.000458804
TR79719|c0_g3	NON-REGENERATING	ANTERIOR REGENERATION	-13.2486	8.38264	2.29503e-07	0.000458804
TR76032|c1_g1	NON-REGENERATING	ANTERIOR REGENERATION	-13.6405	7.869	2.33836e-07	0.000458804
TR132281|c0_g1	NON-REGENERATING	ANTERIOR REGENERATION	-15.8205	7.07116	2.35487e-07	0.000458804
TR111522|c0_g1	NON-REGENERATING	ANTERIOR REGENERATION	-12.6366	8.72104	2.39318e-07	0.000458804
TR94|c0_g1	NON-REGENERATING	ANTERIOR REGENERATION	-12.2797	14.6799	2.45186e-07	0.000458804
TR69400|c0_g1	NON-REGENERATING	ANTERIOR REGENERATION	-15.773	7.02365	2.51501e-07	0.000458804
TR58104|c0_g1	NON-REGENERATING	ANTERIOR REGENERATION	-12.3336	10.3797	2.52149e-07	0.000458804
TR100430|c0_g1	NON-REGENERATING	ANTERIOR REGENERATION	-13.1803	8.31436	2.52296e-07	0.000458804
TR111478|c0_g1	NON-REGENERATING	ANTERIOR REGENERATION	-12.6234	8.30949	2.54037e-07	0.000458804
TR105539|c0_g1	NON-REGENERATING	ANTERIOR REGENERATION	-12.3437	10.7791	2.62301e-07	0.000458804
TR96869|c0_g1	NON-REGENERATING	ANTERIOR REGENERATION	-13.5078	7.73634	2.81045e-07	0.000458804
TR86247|c0_g1	NON-REGENERATING	ANTERIOR REGENERATION	-15.6873	6.93785	2.83195e-07	0.000458804
TR62785|c0_g1	NON-REGENERATING	ANTERIOR REGENERATION	-12.5432	8.22938	2.83864e-07	0.000458804
TR116437|c3_g3	NON-REGENERATING	ANTERIOR REGENERATION	-12.4938	8.89007	2.84014e-07	0.000458804
TR69805|c0_g1	NON-REGENERATING	ANTERIOR REGENERATION	-12.5386	8.22477	2.85655e-07	0.000458804
TR112700|c0_g3	NON-REGENERATING	ANTERIOR REGENERATION	-15.6799	6.9305	2.86089e-07	0.000458804
TR90163|c0_g1	NON-REGENERATING	ANTERIOR REGENERATION	-15.6678	6.91836	2.9101e-07	0.000458804
TR41140|c0_g1	NON-REGENERATING	ANTERIOR REGENERATION	-13.4696	7.69809	2.96343e-07	0.000458804
TR80039|c0_g1	NON-REGENERATING	ANTERIOR REGENERATION	-15.647	6.89753	2.99531e-07	0.000458804
TR26112|c0_g1	NON-REGENERATING	ANTERIOR REGENERATION	-13.4534	7.68194	3.03014e-07	0.000458804
TR104245|c0_g1	NON-REGENERATING	ANTERIOR REGENERATION	-15.5902	6.84075	3.24033e-07	0.000458804
TR102118|c0_g1	NON-REGENERATING	ANTERIOR REGENERATION	-15.5784	6.82895	3.29314e-07	0.000458804
TR116074|c1_g2	NON-REGENERATING	ANTERIOR REGENERATION	-12.4298	8.11594	3.32192e-07	0.000458804
TR94|c0_g2	NON-REGENERATING	ANTERIOR REGENERATION	-12.3902	8.4747	3.36702e-07	0.000458804
TR4526|c0_g1	NON-REGENERATING	ANTERIOR REGENERATION	-13.3732	7.60167	3.38688e-07	0.000458804
TR126828|c0_g1	NON-REGENERATING	ANTERIOR REGENERATION	-15.541	6.79152	3.46901e-07	0.000458804
TR74843|c1_g1	NON-REGENERATING	ANTERIOR REGENERATION	-15.5399	6.79036	3.47373e-07	0.000458804
TR76261|c0_g1	NON-REGENERATING	ANTERIOR REGENERATION	-15.5381	6.78862	3.48321e-07	0.000458804
TR79863|c1_g2	NON-REGENERATING	ANTERIOR REGENERATION	-13.3137	7.54218	3.67767e-07	0.000458804
TR121143|c3_g2	NON-REGENERATING	ANTERIOR REGENERATION	-15.4955	6.74594	3.69409e-07	0.000458804
TR96753|c1_g1	NON-REGENERATING	ANTERIOR REGENERATION	-15.4868	6.73725	3.73988e-07	0.000458804
TR65574|c0_g1	NON-REGENERATING	ANTERIOR REGENERATION	-13.2822	7.5107	3.84208e-07	0.000458804
TR17861|c0_g1	NON-REGENERATING	ANTERIOR REGENERATION	-15.4613	6.71178	3.87412e-07	0.000458804
TR97057|c0_g1	NON-REGENERATING	ANTERIOR REGENERATION	-12.1015	9.95693	3.9266e-07	0.000458804
TR52905|c0_g1	NON-REGENERATING	ANTERIOR REGENERATION	-12.844	7.97804	4.0205e-07	0.000458804
TR108361|c0_g1	NON-REGENERATING	ANTERIOR REGENERATION	-15.4341	6.6846	4.02307e-07	0.000458804
TR83306|c0_g1	NON-REGENERATING	ANTERIOR REGENERATION	-15.4241	6.67459	4.07814e-07	0.000458804
TR111832|c0_g1	NON-REGENERATING	ANTERIOR REGENERATION	-12.8284	7.96244	4.10844e-07	0.000458804
TR116437|c6_g1	NON-REGENERATING	ANTERIOR REGENERATION	-12.1937	9.0638	4.16657e-07	0.000458804
TR63606|c0_g1	NON-REGENERATING	ANTERIOR REGENERATION	-13.2166	7.44504	4.2076e-07	0.000458804
TR100788|c0_g1	NON-REGENERATING	ANTERIOR REGENERATION	-13.211	7.43951	4.23963e-07	0.000458804
TR76468|c0_g1	NON-REGENERATING	ANTERIOR REGENERATION	-12.0139	9.3898	4.26198e-07	0.000458804
TR102083|c0_g1	NON-REGENERATING	ANTERIOR REGENERATION	-12.2468	7.93292	4.28064e-07	0.000458804
TR84658|c0_g1	NON-REGENERATING	ANTERIOR REGENERATION	-13.1945	7.42297	4.33792e-07	0.000458804
TR58506|c0_g1	NON-REGENERATING	ANTERIOR REGENERATION	-15.3766	6.62704	4.35623e-07	0.000458804
TR58666|c0_g1	NON-REGENERATING	ANTERIOR REGENERATION	-12.7844	7.91845	4.36708e-07	0.000458804
TR90307|c0_g1	NON-REGENERATING	ANTERIOR REGENERATION	12.7517	7.4056	4.45748e-07	0.000458804
TR160501|c8_g1	NON-REGENERATING	ANTERIOR REGENERATION	-13.1748	7.40322	4.45847e-07	0.000458804
TR83690|c0_g2	NON-REGENERATING	ANTERIOR REGENERATION	-12.762	7.89601	4.50494e-07	0.000458804
TR48248|c0_g1	NON-REGENERATING	ANTERIOR REGENERATION	-12.2034	7.88949	4.54657e-07	0.000458804
TR79863|c0_g1	NON-REGENERATING	ANTERIOR REGENERATION	-11.9752	9.72487	4.64259e-07	0.000458804
TR34344|c0_g1	NON-REGENERATING	ANTERIOR REGENERATION	-15.3285	6.57888	4.65642e-07	0.000458804
TR117716|c0_g1	NON-REGENERATING	ANTERIOR REGENERATION	-13.1338	7.36229	4.71838e-07	0.000458804
TR82390|c0_g1	NON-REGENERATING	ANTERIOR REGENERATION	-11.9585	9.81391	4.78744e-07	0.000458804
TR67319|c0_g1	NON-REGENERATING	ANTERIOR REGENERATION	-15.3034	6.55384	4.82022e-07	0.000458804
TR88544|c0_g1	NON-REGENERATING	ANTERIOR REGENERATION	-13.1049	7.33336	4.91214e-07	0.000458804
TR85126|c0_g1	NON-REGENERATING	ANTERIOR REGENERATION	-15.2773	6.52767	4.99894e-07	0.000458804
TR52250|c0_g1	NON-REGENERATING	ANTERIOR REGENERATION	-15.2749	6.52523	5.0153e-07	0.000458804
TR38393|c0_g1	NON-REGENERATING	ANTERIOR REGENERATION	-15.2735	6.52384	5.02557e-07	0.000458804
TR6855|c0_g1	NON-REGENERATING	ANTERIOR REGENERATION	-12.6823	7.8163	5.03084e-07	0.000458804
TR123490|c0_g1	NON-REGENERATING	ANTERIOR REGENERATION	-12.682	7.81601	5.03252e-07	0.000458804
TR87976|c0_g1	NON-REGENERATING	ANTERIOR REGENERATION	-12.0998	8.18431	5.03532e-07	0.000458804
TR81914|c0_g1	NON-REGENERATING	ANTERIOR REGENERATION	-15.2714	6.52174	5.04e-07	0.000458804
TR74486|c0_g1	NON-REGENERATING	ANTERIOR REGENERATION	-12.6624	7.79638	5.17166e-07	0.000461505
TR14528|c0_g2	NON-REGENERATING	ANTERIOR REGENERATION	-15.2492	6.49959	5.19642e-07	0.000461505
TR104988|c0_g1	NON-REGENERATING	ANTERIOR REGENERATION	-12.0424	8.43872	5.30865e-07	0.000462454
TR53979|c0_g1	NON-REGENERATING	ANTERIOR REGENERATION	-15.2064	6.45679	5.51532e-07	0.000462454
TR48871|c0_g1	NON-REGENERATING	ANTERIOR REGENERATION	-12.0587	7.7448	5.55559e-07	0.000462454
TR73282|c5_g1	NON-REGENERATING	ANTERIOR REGENERATION	-11.9959	8.64846	5.5575e-07	0.000462454
TR101650|c2_g1	NON-REGENERATING	ANTERIOR REGENERATION	-15.1977	6.448	5.58214e-07	0.000462454
TR96981|c0_g1	NON-REGENERATING	ANTERIOR REGENERATION	-13.0113	7.23971	5.59163e-07	0.000462454
TR68146|c1_g1	NON-REGENERATING	ANTERIOR REGENERATION	-12.0086	8.09307	5.71419e-07	0.000462454
TR58928|c0_g1	NON-REGENERATING	ANTERIOR REGENERATION	-12.5864	7.72042	5.74578e-07	0.000462454
TR89279|c0_g2	NON-REGENERATING	ANTERIOR REGENERATION	-15.1594	6.40966	5.88531e-07	0.000462454
TR15393|c0_g1	NON-REGENERATING	ANTERIOR REGENERATION	-12.9561	7.18456	6.036e-07	0.000462454
TR90739|c0_g1	NON-REGENERATING	ANTERIOR REGENERATION	-11.9235	8.7936	6.05916e-07	0.000462454
TR89771|c0_g1	NON-REGENERATING	ANTERIOR REGENERATION	-15.13	6.38032	6.12989e-07	0.000462454
TR113409|c1_g1	NON-REGENERATING	ANTERIOR REGENERATION	-12.5358	7.66982	6.16237e-07	0.000462454
TR49148|c0_g1	NON-REGENERATING	ANTERIOR REGENERATION	-15.125	6.37531	6.17447e-07	0.000462454
TR123191|c9_g2	NON-REGENERATING	ANTERIOR REGENERATION	11.7804	9.62662	6.21042e-07	0.000462454
TR116640|c0_g1	NON-REGENERATING	ANTERIOR REGENERATION	-11.9512	7.63729	6.44786e-07	0.000462454
TR116074|c0_g1	NON-REGENERATING	ANTERIOR REGENERATION	-11.9093	7.99378	6.55665e-07	0.000462454
TR6094|c0_g1	NON-REGENERATING	ANTERIOR REGENERATION	-12.8915	7.11987	6.60296e-07	0.000462454
TR134045|c4_g1	NON-REGENERATING	ANTERIOR REGENERATION	-15.0723	6.32259	6.64204e-07	0.000462454
TR155036|c1_g1	NON-REGENERATING	ANTERIOR REGENERATION	-12.8838	7.11224	6.67327e-07	0.000462454
TR79705|c1_g1	NON-REGENERATING	ANTERIOR REGENERATION	-15.0647	6.31496	6.71133e-07	0.000462454
TR136552|c1_g2	NON-REGENERATING	ANTERIOR REGENERATION	-15.0615	6.31174	6.73999e-07	0.000462454
TR67663|c0_g1	NON-REGENERATING	ANTERIOR REGENERATION	-12.4699	7.60393	6.75234e-07	0.000462454
TR59933|c1_g1	NON-REGENERATING	ANTERIOR REGENERATION	-15.0574	6.30769	6.77849e-07	0.000462454
TR136244|c1_g1	NON-REGENERATING	ANTERIOR REGENERATION	-15.0558	6.30607	6.79463e-07	0.000462454
TR11392|c0_g1	NON-REGENERATING	ANTERIOR REGENERATION	-12.4495	7.58351	6.94604e-07	0.000466313
TR57241|c0_g1	NON-REGENERATING	ANTERIOR REGENERATION	-15.0363	6.28649	6.9794e-07	0.000466313
TR108822|c1_g6	NON-REGENERATING	ANTERIOR REGENERATION	-15.0255	6.27577	7.08494e-07	0.000469062
TR98294|c0_g1	NON-REGENERATING	ANTERIOR REGENERATION	-15.0102	6.26037	7.2389e-07	0.000471458
TR80428|c0_g1	NON-REGENERATING	ANTERIOR REGENERATION	-15.0076	6.25786	7.26385e-07	0.000471458
TR100476|c1_g1	NON-REGENERATING	ANTERIOR REGENERATION	-12.8158	7.04414	7.33262e-07	0.000471458
TR116182|c0_g2	NON-REGENERATING	ANTERIOR REGENERATION	-12.8058	7.03414	7.43412e-07	0.000471458
TR81974|c0_g1	NON-REGENERATING	ANTERIOR REGENERATION	-12.8048	7.03316	7.44482e-07	0.000471458
TR18770|c0_g1	NON-REGENERATING	ANTERIOR REGENERATION	-11.8338	7.51989	7.58771e-07	0.000474498
TR148627|c0_g1	NON-REGENERATING	ANTERIOR REGENERATION	-12.359	7.49295	7.87444e-07	0.000474498
TR93287|c0_g1	NON-REGENERATING	ANTERIOR REGENERATION	-14.9491	6.19928	7.8754e-07	0.000474498
TR160501|c10_g1	NON-REGENERATING	ANTERIOR REGENERATION	-12.7603	6.98866	7.91804e-07	0.000474498
TR89804|c0_g1	NON-REGENERATING	ANTERIOR REGENERATION	-12.7555	6.98385	7.96996e-07	0.000474498
TR104590|c0_g1	NON-REGENERATING	ANTERIOR REGENERATION	-12.3434	7.47738	8.04516e-07	0.000474498
TR65377|c1_g1	NON-REGENERATING	ANTERIOR REGENERATION	-11.7613	7.84579	8.04981e-07	0.000474498
TR136717|c1_g2	NON-REGENERATING	ANTERIOR REGENERATION	-14.932	6.18216	8.06435e-07	0.000474498
TR58020|c2_g1	NON-REGENERATING	ANTERIOR REGENERATION	-14.9307	6.18083	8.0811e-07	0.000474498
TR116208|c2_g2	NON-REGENERATING	ANTERIOR REGENERATION	-14.9249	6.17507	8.14438e-07	0.000474498
TR141916|c1_g2	NON-REGENERATING	ANTERIOR REGENERATION	-14.9035	6.15361	8.39176e-07	0.000480907
TR75582|c0_g1	NON-REGENERATING	ANTERIOR REGENERATION	-14.8958	6.14593	8.48124e-07	0.000480907
TR55357|c0_g1	NON-REGENERATING	ANTERIOR REGENERATION	-12.7065	6.93489	8.53164e-07	0.000480907
TR98933|c0_g1	NON-REGENERATING	ANTERIOR REGENERATION	-14.8863	6.13639	8.59511e-07	0.000480907
TR59617|c0_g1	NON-REGENERATING	ANTERIOR REGENERATION	-14.8858	6.13594	8.59971e-07	0.000480907
TR69939|c1_g1	NON-REGENERATING	ANTERIOR REGENERATION	-11.7351	7.42119	8.69811e-07	0.000480907
TR60791|c0_g1	NON-REGENERATING	ANTERIOR REGENERATION	-12.285	7.41899	8.72302e-07	0.000480907
TR52209|c0_g1	NON-REGENERATING	ANTERIOR REGENERATION	-11.6627	8.31526	8.81887e-07	0.000480907
TR28982|c0_g1	NON-REGENERATING	ANTERIOR REGENERATION	-14.8642	6.11435	8.85865e-07	0.000480907
TR91717|c0_g1	NON-REGENERATING	ANTERIOR REGENERATION	-14.8591	6.10924	8.92156e-07	0.000480907
TR69900|c0_g1	NON-REGENERATING	ANTERIOR REGENERATION	14.8336	6.08898	9.24128e-07	0.000480907
TR79722|c0_g1	NON-REGENERATING	ANTERIOR REGENERATION	-11.5983	8.82451	9.32895e-07	0.000480907
TR112209|c0_g2	NON-REGENERATING	ANTERIOR REGENERATION	-11.6537	7.73817	9.34393e-07	0.000480907
TR111732|c0_g1	NON-REGENERATING	ANTERIOR REGENERATION	-11.6188	8.27141	9.37152e-07	0.000480907
TR55792|c1_g1	NON-REGENERATING	ANTERIOR REGENERATION	-12.2281	7.36204	9.44037e-07	0.000480907
TR113052|c1_g1	NON-REGENERATING	ANTERIOR REGENERATION	12.2097	6.86436	9.4448e-07	0.000480907
TR79256|c0_g1	NON-REGENERATING	ANTERIOR REGENERATION	-12.6285	6.85681	9.5032e-07	0.000480907
TR28229|c0_g2	NON-REGENERATING	ANTERIOR REGENERATION	-14.8134	6.06347	9.50852e-07	0.000480907
TR167082|c5_g1	NON-REGENERATING	ANTERIOR REGENERATION	-14.8076	6.0577	9.58391e-07	0.000480907
TR97977|c0_g1	NON-REGENERATING	ANTERIOR REGENERATION	-14.8038	6.05385	9.63285e-07	0.000480907
TR82509|c0_g1	NON-REGENERATING	ANTERIOR REGENERATION	-12.2082	7.34222	9.703e-07	0.000480907
TR50631|c0_g1	NON-REGENERATING	ANTERIOR REGENERATION	-12.6132	6.84151	9.70715e-07	0.000480907
TR58662|c0_g1	NON-REGENERATING	ANTERIOR REGENERATION	-14.7814	6.03147	9.93451e-07	0.000484279
TR110389|c0_g1	NON-REGENERATING	ANTERIOR REGENERATION	-14.7775	6.02754	9.99193e-07	0.000484279
TR87009|c0_g1	NON-REGENERATING	ANTERIOR REGENERATION	-14.7696	6.01966	1.01024e-06	0.000484279
TR78185|c0_g1	NON-REGENERATING	ANTERIOR REGENERATION	-14.7676	6.01768	1.01259e-06	0.000484279
TR141942|c1_g1	NON-REGENERATING	ANTERIOR REGENERATION	-14.7617	6.01173	1.02147e-06	0.000484279
TR157036|c0_g1	NON-REGENERATING	ANTERIOR REGENERATION	-14.7557	6.00575	1.02987e-06	0.000484279
TR118963|c0_g1	NON-REGENERATING	ANTERIOR REGENERATION	-11.5773	7.66184	1.03869e-06	0.000484279
TR45990|c0_g1	NON-REGENERATING	ANTERIOR REGENERATION	-14.7427	5.99272	1.04821e-06	0.000484279
TR101299|c0_g1	NON-REGENERATING	ANTERIOR REGENERATION	-14.7417	5.99171	1.05007e-06	0.000484279
TR52454|c0_g1	NON-REGENERATING	ANTERIOR REGENERATION	-12.1496	7.28353	1.05244e-06	0.000484279
TR152566|c0_g1	NON-REGENERATING	ANTERIOR REGENERATION	-12.1487	7.28271	1.05372e-06	0.000484279
TR91585|c4_g2	NON-REGENERATING	ANTERIOR REGENERATION	-14.7326	5.98261	1.06324e-06	0.000484279
TR69303|c0_g1	NON-REGENERATING	ANTERIOR REGENERATION	-12.5471	6.77543	1.06397e-06	0.000484279
TR69747|c0_g1	NON-REGENERATING	ANTERIOR REGENERATION	-11.5124	8.3826	1.07098e-06	0.00048444
TR77662|c1_g1	NON-REGENERATING	ANTERIOR REGENERATION	-14.7204	5.97039	1.08119e-06	0.000486041
TR147779|c0_g1	NON-REGENERATING	ANTERIOR REGENERATION	-14.7127	5.96269	1.09297e-06	0.000487279
TR31422|c0_g1	NON-REGENERATING	ANTERIOR REGENERATION	-11.5615	7.24763	1.10634e-06	0.000487279
TR43051|c0_g1	NON-REGENERATING	ANTERIOR REGENERATION	-12.5164	6.74466	1.11004e-06	0.000487279
TR64202|c0_g1	NON-REGENERATING	ANTERIOR REGENERATION	-14.6993	5.94926	1.11371e-06	0.000487279
TR101613|c0_g1	NON-REGENERATING	ANTERIOR REGENERATION	-12.1063	7.24029	1.1174e-06	0.000487279
TR117654|c3_g1	NON-REGENERATING	ANTERIOR REGENERATION	-14.6763	5.92625	1.14985e-06	0.000497865
TR28412|c0_g1	NON-REGENERATING	ANTERIOR REGENERATION	-11.4577	8.32786	1.15535e-06	0.000497865
TR60756|c0_g1	NON-REGENERATING	ANTERIOR REGENERATION	-14.6588	5.90874	1.17739e-06	0.000501585
TR121246|c2_g5	NON-REGENERATING	ANTERIOR REGENERATION	-14.6529	5.90285	1.18704e-06	0.000501585
TR160168|c0_g1	NON-REGENERATING	ANTERIOR REGENERATION	-11.2952	9.045	1.19122e-06	0.000501585
TR135106|c0_g1	NON-REGENERATING	ANTERIOR REGENERATION	14.6502	5.90609	1.19153e-06	0.000501585
TR85499|c0_g1	NON-REGENERATING	ANTERIOR REGENERATION	-14.6182	5.86814	1.24588e-06	0.000520089
TR93511|c2_g1	NON-REGENERATING	ANTERIOR REGENERATION	-11.4696	7.15572	1.25671e-06	0.000520089
TR119162|c4_g1	NON-REGENERATING	ANTERIOR REGENERATION	-12.4244	6.65268	1.26113e-06	0.000520089
TR97310|c0_g1	NON-REGENERATING	ANTERIOR REGENERATION	-12.0173	7.15127	1.26405e-06	0.000520089
TR68186|c0_g1	NON-REGENERATING	ANTERIOR REGENERATION	11.9853	6.64041	1.28896e-06	0.000520968
TR101453|c0_g1	NON-REGENERATING	ANTERIOR REGENERATION	-12.3997	6.62793	1.30521e-06	0.000520968
TR66980|c0_g3	NON-REGENERATING	ANTERIOR REGENERATION	-14.581	5.83088	1.31182e-06	0.000520968
TR116437|c3_g4	NON-REGENERATING	ANTERIOR REGENERATION	-14.5793	5.82919	1.31443e-06	0.000520968
TR76174|c0_g1	NON-REGENERATING	ANTERIOR REGENERATION	-14.5793	5.82919	1.31443e-06	0.000520968
TR68578|c0_g1	NON-REGENERATING	ANTERIOR REGENERATION	-12.3821	6.61031	1.3371e-06	0.000520968
TR81545|c5_g1	NON-REGENERATING	ANTERIOR REGENERATION	-14.5668	5.81673	1.33734e-06	0.000520968
TR113477|c0_g1	NON-REGENERATING	ANTERIOR REGENERATION	-11.4137	7.09977	1.35772e-06	0.000520968
TR105832|c2_g2	NON-REGENERATING	ANTERIOR REGENERATION	-14.552	5.80186	1.36546e-06	0.000520968
TR111373|c0_g1	NON-REGENERATING	ANTERIOR REGENERATION	-12.3646	6.59281	1.37017e-06	0.000520968
TR80272|c3_g1	NON-REGENERATING	ANTERIOR REGENERATION	-14.5468	5.79668	1.37565e-06	0.000520968
TR98767|c0_g1	NON-REGENERATING	ANTERIOR REGENERATION	-14.5434	5.79321	1.38219e-06	0.000520968
TR98815|c0_g1	NON-REGENERATING	ANTERIOR REGENERATION	-11.3192	8.37843	1.38488e-06	0.000520968
TR102349|c0_g1	NON-REGENERATING	ANTERIOR REGENERATION	-11.3494	7.74576	1.38678e-06	0.000520968
TR86954|c0_g1	NON-REGENERATING	ANTERIOR REGENERATION	-12.3542	6.58247	1.38962e-06	0.000520968
TR46013|c0_g1	NON-REGENERATING	ANTERIOR REGENERATION	-14.5358	5.78567	1.39637e-06	0.000520968
TR98848|c0_g1	NON-REGENERATING	ANTERIOR REGENERATION	-14.5352	5.78509	1.39733e-06	0.000520968
TR139305|c1_g1	NON-REGENERATING	ANTERIOR REGENERATION	-14.5329	5.78276	1.40211e-06	0.000520968
TR112653|c4_g2	NON-REGENERATING	ANTERIOR REGENERATION	-14.5329	5.78276	1.40211e-06	0.000520968
TR103243|c8_g1	NON-REGENERATING	ANTERIOR REGENERATION	-14.5288	5.77868	1.40981e-06	0.00052117
TR72483|c3_g1	NON-REGENERATING	ANTERIOR REGENERATION	-14.5053	5.75512	1.45635e-06	0.000535658
TR61804|c1_g1	NON-REGENERATING	ANTERIOR REGENERATION	-14.4964	5.74619	1.47479e-06	0.000535837
TR108691|c5_g1	NON-REGENERATING	ANTERIOR REGENERATION	-14.4946	5.7444	1.47893e-06	0.000535837
TR123615|c9_g1	NON-REGENERATING	ANTERIOR REGENERATION	-11.3469	7.03302	1.48925e-06	0.000535837
TR27478|c0_g1	NON-REGENERATING	ANTERIOR REGENERATION	11.5477	7.6924	1.49661e-06	0.000535837
TR28368|c0_g1	NON-REGENERATING	ANTERIOR REGENERATION	-14.4844	5.73419	1.49992e-06	0.000535837
TR95969|c1_g1	NON-REGENERATING	ANTERIOR REGENERATION	-14.4838	5.73359	1.50098e-06	0.000535837
TR103231|c0_g3	NON-REGENERATING	ANTERIOR REGENERATION	-14.4759	5.72573	1.51704e-06	0.000538926
TR49877|c0_g1	NON-REGENERATING	ANTERIOR REGENERATION	-14.4577	5.70744	1.55663e-06	0.000550307
TR67103|c1_g1	NON-REGENERATING	ANTERIOR REGENERATION	-12.2649	6.4931	1.57308e-06	0.000551009
TR111351|c0_g1	NON-REGENERATING	ANTERIOR REGENERATION	-14.4416	5.6914	1.59082e-06	0.000551009
TR96131|c0_g1	NON-REGENERATING	ANTERIOR REGENERATION	-14.4385	5.68829	1.5978e-06	0.000551009
TR100786|c0_g1	NON-REGENERATING	ANTERIOR REGENERATION	-14.4354	5.68518	1.60482e-06	0.000551009
TR94499|c0_g1	NON-REGENERATING	ANTERIOR REGENERATION	-14.4311	5.68081	1.61425e-06	0.000551009
TR77492|c1_g1	NON-REGENERATING	ANTERIOR REGENERATION	-12.2459	6.4741	1.61466e-06	0.000551009
TR127726|c1_g3	NON-REGENERATING	ANTERIOR REGENERATION	-14.4286	5.67831	1.62018e-06	0.000551009
TR53435|c0_g1	NON-REGENERATING	ANTERIOR REGENERATION	-14.4267	5.67643	1.62376e-06	0.000551009
TR59939|c0_g1	NON-REGENERATING	ANTERIOR REGENERATION	-14.4229	5.67266	1.63336e-06	0.000551009
TR145056|c1_g2	NON-REGENERATING	ANTERIOR REGENERATION	14.422	5.6787	1.63457e-06	0.000551009
TR104978|c0_g1	NON-REGENERATING	ANTERIOR REGENERATION	-11.8287	6.9626	1.64185e-06	0.000551009
TR148253|c0_g1	NON-REGENERATING	ANTERIOR REGENERATION	-14.409	5.65876	1.66515e-06	0.000554779
TR116021|c0_g1	NON-REGENERATING	ANTERIOR REGENERATION	-14.4059	5.65558	1.67137e-06	0.000554779
TR62566|c2_g1	NON-REGENERATING	ANTERIOR REGENERATION	-14.3995	5.64921	1.68645e-06	0.000554779
TR91064|c0_g1	NON-REGENERATING	ANTERIOR REGENERATION	-11.7891	6.92298	1.73434e-06	0.000554779
TR110454|c0_g1	NON-REGENERATING	ANTERIOR REGENERATION	-14.3698	5.61951	1.75686e-06	0.000554779
TR28686|c0_g1	NON-REGENERATING	ANTERIOR REGENERATION	-11.7774	6.9113	1.76267e-06	0.000554779
TR23729|c0_g1	NON-REGENERATING	ANTERIOR REGENERATION	-11.7753	6.90917	1.76765e-06	0.000554779
TR113367|c0_g1	NON-REGENERATING	ANTERIOR REGENERATION	-14.3653	5.61494	1.76902e-06	0.000554779
TR164474|c2_g1	NON-REGENERATING	ANTERIOR REGENERATION	-14.3633	5.61298	1.7731e-06	0.000554779
TR112711|c7_g2	NON-REGENERATING	ANTERIOR REGENERATION	-14.3594	5.60904	1.78268e-06	0.000554779
TR17581|c0_g1	NON-REGENERATING	ANTERIOR REGENERATION	-14.3574	5.60707	1.78819e-06	0.000554779
TR54054|c0_g1	NON-REGENERATING	ANTERIOR REGENERATION	-14.3541	5.60377	1.7965e-06	0.000554779
TR53158|c0_g1	NON-REGENERATING	ANTERIOR REGENERATION	-14.3534	5.60311	1.7979e-06	0.000554779
TR78993|c0_g1	NON-REGENERATING	ANTERIOR REGENERATION	-14.3521	5.60179	1.80068e-06	0.000554779
TR93846|c0_g1	NON-REGENERATING	ANTERIOR REGENERATION	-14.3521	5.60179	1.80068e-06	0.000554779
TR69206|c2_g1	NON-REGENERATING	ANTERIOR REGENERATION	-12.1662	6.39439	1.80347e-06	0.000554779
TR92239|c0_g1	NON-REGENERATING	ANTERIOR REGENERATION	-14.3508	5.60047	1.80487e-06	0.000554779
TR62321|c5_g1	NON-REGENERATING	ANTERIOR REGENERATION	-14.3508	5.60047	1.80487e-06	0.000554779
TR81056|c0_g1	NON-REGENERATING	ANTERIOR REGENERATION	-11.7483	6.88224	1.83487e-06	0.000554779
TR81532|c0_g1	NON-REGENERATING	ANTERIOR REGENERATION	-14.3375	5.58719	1.83751e-06	0.000554779
TR114898|c2_g1	NON-REGENERATING	ANTERIOR REGENERATION	-14.3369	5.58653	1.83895e-06	0.000554779
TR81959|c0_g1	NON-REGENERATING	ANTERIOR REGENERATION	-11.1603	7.24483	1.85109e-06	0.000554779
TR44019|c0_g2	NON-REGENERATING	ANTERIOR REGENERATION	-14.3309	5.58051	1.85489e-06	0.000554779
TR103265|c2_g1	NON-REGENERATING	ANTERIOR REGENERATION	-14.3288	5.5785	1.86074e-06	0.000554779
TR33162|c0_g1	NON-REGENERATING	ANTERIOR REGENERATION	-14.3288	5.5785	1.86074e-06	0.000554779
TR47904|c0_g1	NON-REGENERATING	ANTERIOR REGENERATION	-12.1412	6.36939	1.86643e-06	0.000554779
TR80864|c0_g2	NON-REGENERATING	ANTERIOR REGENERATION	-14.3255	5.57514	1.86809e-06	0.000554779
TR121298|c1_g1	NON-REGENERATING	ANTERIOR REGENERATION	-14.3248	5.57446	1.87104e-06	0.000554779
TR8319|c0_g1	NON-REGENERATING	ANTERIOR REGENERATION	-14.3235	5.57312	1.874e-06	0.000554779
TR55248|c0_g1	NON-REGENERATING	ANTERIOR REGENERATION	-14.3194	5.56907	1.88441e-06	0.000555084
TR91494|c2_g1	NON-REGENERATING	ANTERIOR REGENERATION	-14.3161	5.56569	1.8934e-06	0.000555084
TR116220|c1_g1	NON-REGENERATING	ANTERIOR REGENERATION	-14.3093	5.5589	1.91158e-06	0.000555084
TR36581|c0_g1	NON-REGENERATING	ANTERIOR REGENERATION	-11.1169	7.51331	1.91392e-06	0.000555084
TR85498|c0_g1	NON-REGENERATING	ANTERIOR REGENERATION	-14.3059	5.5555	1.92077e-06	0.000555084
TR51213|c3_g1	NON-REGENERATING	ANTERIOR REGENERATION	-14.3045	5.55413	1.92385e-06	0.000555084
TR50834|c2_g1	NON-REGENERATING	ANTERIOR REGENERATION	-14.3025	5.55209	1.93002e-06	0.000555084
TR128247|c1_g2	NON-REGENERATING	ANTERIOR REGENERATION	-14.2963	5.54592	1.9456e-06	0.000555084
TR40676|c0_g1	NON-REGENERATING	ANTERIOR REGENERATION	-14.2956	5.54523	1.94716e-06	0.000555084
TR85195|c0_g1	NON-REGENERATING	ANTERIOR REGENERATION	-14.2915	5.54111	1.95819e-06	0.000555084
TR59775|c2_g1	NON-REGENERATING	ANTERIOR REGENERATION	-14.2874	5.53697	1.96931e-06	0.000555084
TR100391|c3_g2	NON-REGENERATING	ANTERIOR REGENERATION	-14.2791	5.52866	1.99347e-06	0.000555084
TR78502|c3_g1	NON-REGENERATING	ANTERIOR REGENERATION	-14.2735	5.52309	2.00817e-06	0.000555084
TR50792|c0_g1	NON-REGENERATING	ANTERIOR REGENERATION	-11.1296	6.81568	2.01261e-06	0.000555084
TR103204|c2_g1	NON-REGENERATING	ANTERIOR REGENERATION	-14.2651	5.5147	2.03137e-06	0.000555084
TR13238|c0_g2	NON-REGENERATING	ANTERIOR REGENERATION	-11.6727	6.80662	2.03775e-06	0.000555084
TR97978|c0_g1	NON-REGENERATING	ANTERIOR REGENERATION	-14.2616	5.51119	2.04144e-06	0.000555084
TR146085|c1_g1	NON-REGENERATING	ANTERIOR REGENERATION	-14.2602	5.50978	2.04481e-06	0.000555084
TR139974|c1_g1	NON-REGENERATING	ANTERIOR REGENERATION	-12.0746	6.30271	2.04682e-06	0.000555084
TR53851|c0_g1	NON-REGENERATING	ANTERIOR REGENERATION	-14.2524	5.50202	2.06694e-06	0.000555084
TR93524|c1_g1	NON-REGENERATING	ANTERIOR REGENERATION	-11.6615	6.79541	2.06966e-06	0.000555084
TR63337|c3_g1	NON-REGENERATING	ANTERIOR REGENERATION	-14.251	5.5006	2.07209e-06	0.000555084
TR68562|c3_g2	NON-REGENERATING	ANTERIOR REGENERATION	-12.0656	6.29375	2.07244e-06	0.000555084
TR64522|c0_g1	NON-REGENERATING	ANTERIOR REGENERATION	-14.2489	5.49848	2.07727e-06	0.000555084
TR146887|c0_g1	NON-REGENERATING	ANTERIOR REGENERATION	-14.2447	5.49421	2.08942e-06	0.000555084
TR85352|c2_g1	NON-REGENERATING	ANTERIOR REGENERATION	-14.2404	5.48994	2.10168e-06	0.000555084
TR120045|c6_g1	NON-REGENERATING	ANTERIOR REGENERATION	-14.2368	5.48637	2.11228e-06	0.000555084
TR145056|c1_g5	NON-REGENERATING	ANTERIOR REGENERATION	-14.2361	5.48565	2.11583e-06	0.000555084
TR64197|c0_g1	NON-REGENERATING	ANTERIOR REGENERATION	11.6259	6.28194	2.11998e-06	0.000555084
TR23999|c0_g1	NON-REGENERATING	ANTERIOR REGENERATION	-14.2332	5.48279	2.12295e-06	0.000555084
TR66336|c0_g1	NON-REGENERATING	ANTERIOR REGENERATION	-12.048	6.27607	2.1241e-06	0.000555084
TR90130|c4_g1	NON-REGENERATING	ANTERIOR REGENERATION	-11.0892	6.77527	2.12843e-06	0.000555084
TR49498|c0_g1	NON-REGENERATING	ANTERIOR REGENERATION	-12.0455	6.27358	2.13135e-06	0.000555084
TR51082|c0_g1	NON-REGENERATING	ANTERIOR REGENERATION	-14.2282	5.47776	2.13912e-06	0.000555084
TR116229|c5_g2	NON-REGENERATING	ANTERIOR REGENERATION	-14.2261	5.4756	2.14455e-06	0.000555084
TR114849|c4_g1	NON-REGENERATING	ANTERIOR REGENERATION	-14.2159	5.46547	2.17571e-06	0.000555084
TR54711|c0_g1	NON-REGENERATING	ANTERIOR REGENERATION	-14.213	5.46257	2.18314e-06	0.000555084
TR46852|c2_g1	NON-REGENERATING	ANTERIOR REGENERATION	-14.2116	5.46111	2.18873e-06	0.000555084
TR68168|c1_g1	NON-REGENERATING	ANTERIOR REGENERATION	-12.02	6.24807	2.20803e-06	0.000555084
TR58160|c3_g1	NON-REGENERATING	ANTERIOR REGENERATION	-14.2043	5.45381	2.20944e-06	0.000555084
TR12143|c0_g1	NON-REGENERATING	ANTERIOR REGENERATION	-11.6131	6.74697	2.21283e-06	0.000555084
TR111719|c0_g1	NON-REGENERATING	ANTERIOR REGENERATION	-14.2028	5.45235	2.21514e-06	0.000555084
TR128401|c0_g5	NON-REGENERATING	ANTERIOR REGENERATION	-11.611	6.74488	2.21905e-06	0.000555084
TR106070|c0_g1	NON-REGENERATING	ANTERIOR REGENERATION	-14.2006	5.45015	2.22087e-06	0.000555084
TR153468|c0_g1	NON-REGENERATING	ANTERIOR REGENERATION	-14.1977	5.44721	2.23045e-06	0.000555084
TR85522|c0_g1	NON-REGENERATING	ANTERIOR REGENERATION	-11.6065	6.74038	2.23314e-06	0.000555084
TR86922|c13_g1	NON-REGENERATING	ANTERIOR REGENERATION	11.5867	6.24288	2.23898e-06	0.000555084
TR123626|c0_g1	NON-REGENERATING	ANTERIOR REGENERATION	-14.1903	5.43985	2.25371e-06	0.000555084
TR109119|c0_g1	NON-REGENERATING	ANTERIOR REGENERATION	-14.1881	5.43763	2.25958e-06	0.000555084
TR70907|c0_g1	NON-REGENERATING	ANTERIOR REGENERATION	-14.1881	5.43763	2.25958e-06	0.000555084
TR98023|c0_g1	NON-REGENERATING	ANTERIOR REGENERATION	-12.0022	6.23024	2.26375e-06	0.000555084
TR72154|c0_g1	NON-REGENERATING	ANTERIOR REGENERATION	-14.1807	5.43021	2.2833e-06	0.000555732
TR57945|c0_g1	NON-REGENERATING	ANTERIOR REGENERATION	-11.9944	6.22253	2.28778e-06	0.000555732
TR62526|c0_g1	NON-REGENERATING	ANTERIOR REGENERATION	-14.1792	5.42872	2.28929e-06	0.000555732
TR96377|c0_g1	NON-REGENERATING	ANTERIOR REGENERATION	-11.0303	6.71641	2.30896e-06	0.000558645
TR55739|c3_g1	NON-REGENERATING	ANTERIOR REGENERATION	-10.9767	7.37314	2.32394e-06	0.000559416
TR97474|c0_g1	NON-REGENERATING	ANTERIOR REGENERATION	-11.9819	6.21003	2.32751e-06	0.000559416
TR107872|c0_g1	NON-REGENERATING	ANTERIOR REGENERATION	-11.9772	6.20525	2.34297e-06	0.000560082
TR120019|c1_g1	NON-REGENERATING	ANTERIOR REGENERATION	-14.1552	5.4047	2.36511e-06	0.000560082
TR61866|c1_g2	NON-REGENERATING	ANTERIOR REGENERATION	-14.1537	5.40318	2.37142e-06	0.000560082
TR116392|c0_g1	NON-REGENERATING	ANTERIOR REGENERATION	-11.0107	6.69676	2.37311e-06	0.000560082
TR98695|c0_g1	NON-REGENERATING	ANTERIOR REGENERATION	-11.9654	6.19347	2.3817e-06	0.000560082
TR84837|c1_g1	NON-REGENERATING	ANTERIOR REGENERATION	-11.9619	6.18996	2.39277e-06	0.000560082
TR72229|c1_g1	NON-REGENERATING	ANTERIOR REGENERATION	-14.1431	5.39254	2.40552e-06	0.000560082
TR106640|c3_g1	NON-REGENERATING	ANTERIOR REGENERATION	-14.1431	5.39254	2.40552e-06	0.000560082
TR118214|c0_g1	NON-REGENERATING	ANTERIOR REGENERATION	-14.1423	5.39177	2.40768e-06	0.000560082
TR57334|c0_g1	NON-REGENERATING	ANTERIOR REGENERATION	-14.1423	5.39177	2.40768e-06	0.000560082
TR64249|c0_g1	NON-REGENERATING	ANTERIOR REGENERATION	-14.1385	5.38795	2.42067e-06	0.000560082
TR78916|c0_g1	NON-REGENERATING	ANTERIOR REGENERATION	-14.137	5.38642	2.42721e-06	0.000560082
TR154039|c3_g1	NON-REGENERATING	ANTERIOR REGENERATION	-14.1293	5.37873	2.4514e-06	0.000560082
TR54994|c0_g2	NON-REGENERATING	ANTERIOR REGENERATION	-11.9442	6.17228	2.4531e-06	0.000560082
TR122260|c3_g1	NON-REGENERATING	ANTERIOR REGENERATION	-14.1278	5.37719	2.45806e-06	0.000560082
TR63421|c4_g1	NON-REGENERATING	ANTERIOR REGENERATION	-11.942	6.17006	2.45952e-06	0.000560082
TR17390|c0_g1	NON-REGENERATING	ANTERIOR REGENERATION	-11.9402	6.16828	2.46596e-06	0.000560082
TR153660|c0_g2	NON-REGENERATING	ANTERIOR REGENERATION	-14.1239	5.37333	2.47147e-06	0.000560082
TR107517|c1_g1	NON-REGENERATING	ANTERIOR REGENERATION	-14.1216	5.371	2.47821e-06	0.000560082
TR85867|c1_g1	NON-REGENERATING	ANTERIOR REGENERATION	-14.1177	5.36712	2.49178e-06	0.000560082
TR112486|c0_g1	NON-REGENERATING	ANTERIOR REGENERATION	-14.1177	5.36712	2.49178e-06	0.000560082
TR51843|c0_g1	NON-REGENERATING	ANTERIOR REGENERATION	-14.1138	5.36323	2.50546e-06	0.0005604
TR63004|c1_g1	NON-REGENERATING	ANTERIOR REGENERATION	-14.1091	5.35855	2.52157e-06	0.0005604
TR71287|c1_g1	NON-REGENERATING	ANTERIOR REGENERATION	-14.106	5.35542	2.53317e-06	0.0005604
TR111166|c0_g2	NON-REGENERATING	ANTERIOR REGENERATION	-14.106	5.35542	2.53317e-06	0.0005604
TR95431|c0_g1	NON-REGENERATING	ANTERIOR REGENERATION	-10.891	7.76128	2.53337e-06	0.0005604
TR60559|c1_g1	NON-REGENERATING	ANTERIOR REGENERATION	-14.1037	5.35307	2.54017e-06	0.0005604
TR112061|c0_g1	NON-REGENERATING	ANTERIOR REGENERATION	11.0012	7.54909	2.55608e-06	0.0005604
TR45947|c0_g1	NON-REGENERATING	ANTERIOR REGENERATION	-11.9096	6.13763	2.57256e-06	0.0005604
TR5327|c0_g1	NON-REGENERATING	ANTERIOR REGENERATION	-10.922	7.00651	2.57505e-06	0.0005604
TR69230|c4_g1	NON-REGENERATING	ANTERIOR REGENERATION	-14.0903	5.33967	2.58757e-06	0.0005604
TR57294|c0_g1	NON-REGENERATING	ANTERIOR REGENERATION	-14.0847	5.33412	2.60933e-06	0.0005604
TR102665|c0_g1	NON-REGENERATING	ANTERIOR REGENERATION	-14.0824	5.33173	2.61665e-06	0.0005604
TR97218|c0_g1	NON-REGENERATING	ANTERIOR REGENERATION	-11.491	6.62491	2.62006e-06	0.0005604
TR103238|c2_g1	NON-REGENERATING	ANTERIOR REGENERATION	-14.0784	5.32774	2.63137e-06	0.0005604
TR66400|c0_g1	NON-REGENERATING	ANTERIOR REGENERATION	-14.0776	5.32695	2.63384e-06	0.0005604
TR143697|c0_g1	NON-REGENERATING	ANTERIOR REGENERATION	-11.4858	6.61971	2.63915e-06	0.0005604
TR16077|c0_g1	NON-REGENERATING	ANTERIOR REGENERATION	-11.4829	6.61677	2.65031e-06	0.0005604
TR60015|c3_g1	NON-REGENERATING	ANTERIOR REGENERATION	-14.072	5.32134	2.65369e-06	0.0005604
TR44019|c0_g1	NON-REGENERATING	ANTERIOR REGENERATION	-14.0704	5.31974	2.6612e-06	0.0005604
TR94029|c0_g1	NON-REGENERATING	ANTERIOR REGENERATION	-11.882	6.11004	2.67307e-06	0.0005604
TR111382|c1_g1	NON-REGENERATING	ANTERIOR REGENERATION	-14.0672	5.31652	2.67377e-06	0.0005604
TR78750|c0_g1	NON-REGENERATING	ANTERIOR REGENERATION	-14.0672	5.31652	2.67377e-06	0.0005604
TR96113|c7_g1	NON-REGENERATING	ANTERIOR REGENERATION	-14.0648	5.31411	2.68136e-06	0.0005604
TR80405|c0_g1	NON-REGENERATING	ANTERIOR REGENERATION	-14.0648	5.31411	2.68136e-06	0.0005604
TR68583|c0_g2	NON-REGENERATING	ANTERIOR REGENERATION	-14.0615	5.31088	2.69408e-06	0.0005604
TR89706|c0_g1	NON-REGENERATING	ANTERIOR REGENERATION	-11.875	6.10306	2.69948e-06	0.0005604
TR132281|c1_g1	NON-REGENERATING	ANTERIOR REGENERATION	-11.8746	6.1026	2.70096e-06	0.0005604
TR79536|c0_g1	NON-REGENERATING	ANTERIOR REGENERATION	-14.0534	5.30278	2.72498e-06	0.000563777
TR71115|c15_g3	NON-REGENERATING	ANTERIOR REGENERATION	-11.4559	6.58972	2.75177e-06	0.00056674
TR66445|c0_g2	NON-REGENERATING	ANTERIOR REGENERATION	-14.042	5.29136	2.76701e-06	0.00056674
TR53541|c0_g1	NON-REGENERATING	ANTERIOR REGENERATION	-14.0388	5.28808	2.78035e-06	0.00056674
TR92084|c0_g1	NON-REGENERATING	ANTERIOR REGENERATION	-14.0388	5.28808	2.78035e-06	0.00056674
TR156065|c0_g1	NON-REGENERATING	ANTERIOR REGENERATION	-14.0371	5.28644	2.78571e-06	0.00056674
TR79860|c6_g1	NON-REGENERATING	ANTERIOR REGENERATION	-14.0355	5.2848	2.79378e-06	0.00056674
TR51115|c5_g2	NON-REGENERATING	ANTERIOR REGENERATION	-14.0355	5.2848	2.79378e-06	0.00056674
TR54982|c2_g1	NON-REGENERATING	ANTERIOR REGENERATION	-11.4408	6.57466	2.8097e-06	0.000568386
TR62504|c1_g1	NON-REGENERATING	ANTERIOR REGENERATION	-14.0231	5.2724	2.84018e-06	0.000571075
TR14528|c0_g1	NON-REGENERATING	ANTERIOR REGENERATION	-10.8756	6.56173	2.86147e-06	0.000571075
TR26127|c0_g1	NON-REGENERATING	ANTERIOR REGENERATION	-14.014	5.26325	2.87645e-06	0.000571075
TR144996|c0_g2	NON-REGENERATING	ANTERIOR REGENERATION	-11.4215	6.55536	2.88558e-06	0.000571075
TR88476|c0_g1	NON-REGENERATING	ANTERIOR REGENERATION	-11.8262	6.0542	2.88767e-06	0.000571075
TR61959|c0_g1	NON-REGENERATING	ANTERIOR REGENERATION	-14.0089	5.25823	2.89627e-06	0.000571075
TR100012|c0_g1	NON-REGENERATING	ANTERIOR REGENERATION	-11.8233	6.0513	2.89916e-06	0.000571075
TR118960|c1_g2	NON-REGENERATING	ANTERIOR REGENERATION	-14.0056	5.25488	2.91055e-06	0.000571075
TR45887|c1_g1	NON-REGENERATING	ANTERIOR REGENERATION	-14.0048	5.25404	2.91342e-06	0.000571075
TR79212|c2_g2	NON-REGENERATING	ANTERIOR REGENERATION	-14.0048	5.25404	2.91342e-06	0.000571075
TR28707|c0_g1	NON-REGENERATING	ANTERIOR REGENERATION	-11.816	6.04403	2.929e-06	0.000571075
TR74575|c0_g1	NON-REGENERATING	ANTERIOR REGENERATION	-13.9989	5.24814	2.93653e-06	0.000571075
TR68538|c1_g1	NON-REGENERATING	ANTERIOR REGENERATION	-11.4081	6.542	2.93946e-06	0.000571075
TR114814|c0_g1	NON-REGENERATING	ANTERIOR REGENERATION	-13.9955	5.24476	2.95111e-06	0.000571075
TR82643|c3_g1	NON-REGENERATING	ANTERIOR REGENERATION	-13.9938	5.24307	2.95697e-06	0.000571075
TR63446|c0_g1	NON-REGENERATING	ANTERIOR REGENERATION	-13.9879	5.23713	2.98357e-06	0.000571075
TR87819|c0_g1	NON-REGENERATING	ANTERIOR REGENERATION	-13.987	5.23628	2.98655e-06	0.000571075
TR121047|c1_g1	NON-REGENERATING	ANTERIOR REGENERATION	-10.8444	6.5305	2.98756e-06	0.000571075
TR95392|c3_g1	NON-REGENERATING	ANTERIOR REGENERATION	-13.9862	5.23543	2.98953e-06	0.000571075
TR79890|c3_g2	NON-REGENERATING	ANTERIOR REGENERATION	13.9858	5.24434	2.98953e-06	0.000571075
TR86023|c0_g1	NON-REGENERATING	ANTERIOR REGENERATION	-13.9853	5.23458	2.99251e-06	0.000571075
TR106678|c4_g1	NON-REGENERATING	ANTERIOR REGENERATION	-13.9845	5.23373	2.99551e-06	0.000571075
TR106627|c2_g1	NON-REGENERATING	ANTERIOR REGENERATION	-13.9819	5.23117	3.00751e-06	0.000571867
TR78421|c2_g2	NON-REGENERATING	ANTERIOR REGENERATION	-13.9785	5.22775	3.02263e-06	0.000573244
TR72494|c0_g1	NON-REGENERATING	ANTERIOR REGENERATION	-11.7866	6.01457	3.05134e-06	0.000573913
TR77333|c0_g1	NON-REGENERATING	ANTERIOR REGENERATION	-11.7861	6.01407	3.05312e-06	0.000573913
TR47419|c0_g1	NON-REGENERATING	ANTERIOR REGENERATION	-11.7846	6.01258	3.05846e-06	0.000573913
TR64469|c0_g1	NON-REGENERATING	ANTERIOR REGENERATION	-13.9682	5.21744	3.06556e-06	0.000573913
TR156883|c0_g1	NON-REGENERATING	ANTERIOR REGENERATION	-13.9682	5.21744	3.06556e-06	0.000573913
TR108540|c0_g1	NON-REGENERATING	ANTERIOR REGENERATION	-13.9622	5.2114	3.0905e-06	0.00057532
TR82270|c6_g3	NON-REGENERATING	ANTERIOR REGENERATION	-13.9587	5.20793	3.10624e-06	0.00057532
TR54852|c0_g1	NON-REGENERATING	ANTERIOR REGENERATION	-13.9587	5.20793	3.10624e-06	0.00057532
TR108850|c6_g3	NON-REGENERATING	ANTERIOR REGENERATION	-13.9578	5.20706	3.1094e-06	0.00057532
TR119543|c1_g1	NON-REGENERATING	ANTERIOR REGENERATION	-13.957	5.2062	3.11257e-06	0.00057532
TR85907|c0_g1	NON-REGENERATING	ANTERIOR REGENERATION	-11.7696	5.9976	3.12367e-06	0.00057591
TR54969|c3_g1	NON-REGENERATING	ANTERIOR REGENERATION	-13.9509	5.2001	3.13809e-06	0.000577108
TR89781|c2_g1	NON-REGENERATING	ANTERIOR REGENERATION	-10.805	6.49112	3.15494e-06	0.000577544
TR69121|c0_g1	NON-REGENERATING	ANTERIOR REGENERATION	-13.9465	5.19573	3.15744e-06	0.000577544
TR94198|c0_g1	NON-REGENERATING	ANTERIOR REGENERATION	-13.9439	5.19311	3.17043e-06	0.000577544
TR48791|c0_g1	NON-REGENERATING	ANTERIOR REGENERATION	-11.3531	6.48693	3.17219e-06	0.000577544
TR71178|c5_g1	NON-REGENERATING	ANTERIOR REGENERATION	-13.936	5.1852	3.20328e-06	0.000581028
TR41666|c0_g2	NON-REGENERATING	ANTERIOR REGENERATION	-10.5654	8.07737	3.21113e-06	0.000581028
TR103064|c0_g1	NON-REGENERATING	ANTERIOR REGENERATION	-13.9334	5.18255	3.21656e-06	0.000581028
TR116294|c0_g1	NON-REGENERATING	ANTERIOR REGENERATION	-13.9316	5.18078	3.22323e-06	0.000581028
TR92224|c0_g1	NON-REGENERATING	ANTERIOR REGENERATION	-13.9281	5.17724	3.24e-06	0.000581778
TR100626|c0_g1	NON-REGENERATING	ANTERIOR REGENERATION	-13.9272	5.17636	3.24337e-06	0.000581778
TR59813|c0_g1	NON-REGENERATING	ANTERIOR REGENERATION	-13.9236	5.17281	3.2603e-06	0.00058282
TR86981|c2_g1	NON-REGENERATING	ANTERIOR REGENERATION	-13.921	5.17014	3.27394e-06	0.00058282
TR93980|c0_g1	NON-REGENERATING	ANTERIOR REGENERATION	-11.7341	5.96204	3.28022e-06	0.00058282
TR67064|c0_g1	NON-REGENERATING	ANTERIOR REGENERATION	-13.9174	5.16657	3.28766e-06	0.00058282
TR112617|c1_g2	NON-REGENERATING	ANTERIOR REGENERATION	-13.9129	5.1621	3.30841e-06	0.00058282
TR54733|c0_g3	NON-REGENERATING	ANTERIOR REGENERATION	-13.9094	5.15851	3.32585e-06	0.00058282
TR98656|c0_g1	NON-REGENERATING	ANTERIOR REGENERATION	-10.7167	7.11314	3.33119e-06	0.00058282
TR161525|c0_g2	NON-REGENERATING	ANTERIOR REGENERATION	-13.9076	5.15672	3.33286e-06	0.00058282
TR38726|c0_g1	NON-REGENERATING	ANTERIOR REGENERATION	-13.9058	5.15492	3.34343e-06	0.00058282
TR67772|c0_g1	NON-REGENERATING	ANTERIOR REGENERATION	-13.9049	5.15402	3.34696e-06	0.00058282
TR110310|c2_g1	NON-REGENERATING	ANTERIOR REGENERATION	-13.9013	5.15041	3.36115e-06	0.00058282
TR76200|c0_g1	NON-REGENERATING	ANTERIOR REGENERATION	-11.7155	5.9434	3.36706e-06	0.00058282
TR84624|c5_g1	NON-REGENERATING	ANTERIOR REGENERATION	-13.8995	5.1486	3.37185e-06	0.00058282
TR61533|c0_g1	NON-REGENERATING	ANTERIOR REGENERATION	-11.7108	5.9387	3.38775e-06	0.00058282
TR160128|c1_g2	NON-REGENERATING	ANTERIOR REGENERATION	-11.3044	6.43821	3.39354e-06	0.00058282
TR65979|c1_g1	NON-REGENERATING	ANTERIOR REGENERATION	-11.7081	5.93608	3.40026e-06	0.00058282
TR62718|c0_g1	NON-REGENERATING	ANTERIOR REGENERATION	-13.8922	5.14135	3.40425e-06	0.00058282
TR69351|c2_g1	NON-REGENERATING	ANTERIOR REGENERATION	-13.8913	5.14044	3.40788e-06	0.00058282
TR138403|c0_g1	NON-REGENERATING	ANTERIOR REGENERATION	-11.3007	6.43451	3.41129e-06	0.00058282
TR71735|c1_g2	NON-REGENERATING	ANTERIOR REGENERATION	-11.705	5.93294	3.41494e-06	0.00058282
TR97302|c2_g1	NON-REGENERATING	ANTERIOR REGENERATION	-10.7472	6.43329	3.41724e-06	0.00058282
TR56664|c0_g1	NON-REGENERATING	ANTERIOR REGENERATION	-13.8859	5.13498	3.43712e-06	0.000584103
TR101048|c0_g1	NON-REGENERATING	ANTERIOR REGENERATION	-13.8849	5.13407	3.4408e-06	0.000584103
TR53838|c0_g1	NON-REGENERATING	ANTERIOR REGENERATION	-13.8813	5.13041	3.45559e-06	0.000585249
TR111166|c0_g1	NON-REGENERATING	ANTERIOR REGENERATION	-13.874	5.12307	3.49298e-06	0.000590208
TR131542|c0_g1	NON-REGENERATING	ANTERIOR REGENERATION	-13.8694	5.11846	3.5157e-06	0.000591304
TR55823|c0_g1	NON-REGENERATING	ANTERIOR REGENERATION	13.8693	5.12846	3.5157e-06	0.000591304
TR127803|c3_g2	NON-REGENERATING	ANTERIOR REGENERATION	-13.8657	5.11476	3.53098e-06	0.000592505
TR66948|c4_g1	NON-REGENERATING	ANTERIOR REGENERATION	-13.8573	5.10641	3.5735e-06	0.000598261
TR116312|c3_g1	NON-REGENERATING	ANTERIOR REGENERATION	-13.8536	5.10268	3.59308e-06	0.000600159
TR23174|c0_g2	NON-REGENERATING	ANTERIOR REGENERATION	-13.848	5.09707	3.62076e-06	0.000601972
TR112835|c3_g1	NON-REGENERATING	ANTERIOR REGENERATION	-13.8471	5.09613	3.62474e-06	0.000601972
TR84613|c0_g1	NON-REGENERATING	ANTERIOR REGENERATION	-13.8461	5.0952	3.62873e-06	0.000601972
TR90108|c4_g2	NON-REGENERATING	ANTERIOR REGENERATION	-13.8443	5.09332	3.64073e-06	0.000602551
TR164410|c4_g1	NON-REGENERATING	ANTERIOR REGENERATION	-13.8424	5.09144	3.64877e-06	0.000602551
TR142607|c0_g1	NON-REGENERATING	ANTERIOR REGENERATION	-11.651	5.87893	3.67972e-06	0.000604421
TR79782|c0_g1	NON-REGENERATING	ANTERIOR REGENERATION	-13.8358	5.08484	3.68117e-06	0.000604421
TR57253|c0_g1	NON-REGENERATING	ANTERIOR REGENERATION	-11.6488	5.87675	3.69152e-06	0.000604421
TR91496|c1_g1	NON-REGENERATING	ANTERIOR REGENERATION	-13.833	5.082	3.69754e-06	0.000604421
TR87468|c2_g3	NON-REGENERATING	ANTERIOR REGENERATION	-13.8311	5.08011	3.70576e-06	0.000604421
TR71087|c0_g1	NON-REGENERATING	ANTERIOR REGENERATION	-13.8301	5.07916	3.70988e-06	0.000604421
TR50551|c0_g1	NON-REGENERATING	ANTERIOR REGENERATION	-13.8273	5.07631	3.72644e-06	0.000605247
TR102052|c0_g1	NON-REGENERATING	ANTERIOR REGENERATION	-13.8225	5.07155	3.75149e-06	0.000605247
TR64137|c0_g1	NON-REGENERATING	ANTERIOR REGENERATION	-10.6152	7.26799	3.7632e-06	0.000605247
TR75921|c0_g1	NON-REGENERATING	ANTERIOR REGENERATION	-13.8177	5.06678	3.77678e-06	0.000605247
TR48174|c2_g2	NON-REGENERATING	ANTERIOR REGENERATION	-13.8158	5.06486	3.78527e-06	0.000605247
TR108416|c6_g1	NON-REGENERATING	ANTERIOR REGENERATION	-13.8149	5.0639	3.78953e-06	0.000605247
TR51563|c0_g1	NON-REGENERATING	ANTERIOR REGENERATION	-13.8149	5.0639	3.78953e-06	0.000605247
TR99960|c0_g1	NON-REGENERATING	ANTERIOR REGENERATION	-11.6296	5.85752	3.79039e-06	0.000605247
TR12670|c0_g1	NON-REGENERATING	ANTERIOR REGENERATION	-13.813	5.06198	3.79806e-06	0.000605247
TR71034|c0_g1	NON-REGENERATING	ANTERIOR REGENERATION	-13.813	5.06198	3.79806e-06	0.000605247
TR78408|c3_g1	NON-REGENERATING	ANTERIOR REGENERATION	-13.8072	5.05621	3.83248e-06	0.000608074
TR72471|c1_g2	NON-REGENERATING	ANTERIOR REGENERATION	-13.8043	5.05332	3.84551e-06	0.000608074
TR115890|c0_g1	NON-REGENERATING	ANTERIOR REGENERATION	-13.8043	5.05332	3.84551e-06	0.000608074
TR51228|c2_g1	NON-REGENERATING	ANTERIOR REGENERATION	-13.8024	5.05139	3.85423e-06	0.000608074
TR113658|c0_g1	NON-REGENERATING	ANTERIOR REGENERATION	-13.8004	5.04945	3.86737e-06	0.000608074
TR29737|c0_g1	NON-REGENERATING	ANTERIOR REGENERATION	-11.6118	5.83971	3.88562e-06	0.000608074
TR70835|c0_g1	NON-REGENERATING	ANTERIOR REGENERATION	-11.2061	6.3399	3.88827e-06	0.000608074
TR57386|c0_g1	NON-REGENERATING	ANTERIOR REGENERATION	-13.7966	5.04557	3.88942e-06	0.000608074
TR101232|c0_g1	NON-REGENERATING	ANTERIOR REGENERATION	-13.7956	5.0446	3.89385e-06	0.000608074
TR113385|c0_g1	NON-REGENERATING	ANTERIOR REGENERATION	-10.6223	6.70684	3.8993e-06	0.000608074
TR93896|c0_g1	NON-REGENERATING	ANTERIOR REGENERATION	-13.7907	5.03974	3.92061e-06	0.000608189
TR69958|c0_g1	NON-REGENERATING	ANTERIOR REGENERATION	-11.1993	6.33315	3.92466e-06	0.000608189
TR78380|c2_g1	NON-REGENERATING	ANTERIOR REGENERATION	-13.7898	5.03876	3.92509e-06	0.000608189
TR97722|c2_g1	NON-REGENERATING	ANTERIOR REGENERATION	-13.7849	5.03388	3.95217e-06	0.000611084
TR71333|c4_g1	NON-REGENERATING	ANTERIOR REGENERATION	-11.5972	5.82508	3.966e-06	0.000611923
TR87782|c5_g1	NON-REGENERATING	ANTERIOR REGENERATION	-10.6362	6.32226	3.98585e-06	0.000612202
TR83189|c0_g1	NON-REGENERATING	ANTERIOR REGENERATION	-11.187	6.32077	3.99336e-06	0.000612202
TR64522|c0_g2	NON-REGENERATING	ANTERIOR REGENERATION	-13.7761	5.02504	3.99793e-06	0.000612202
TR123320|c0_g2	NON-REGENERATING	ANTERIOR REGENERATION	-13.7731	5.02208	4.01645e-06	0.000612202
TR76775|c6_g1	NON-REGENERATING	ANTERIOR REGENERATION	-13.7721	5.02109	4.0211e-06	0.000612202
TR91835|c0_g1	NON-REGENERATING	ANTERIOR REGENERATION	-13.7711	5.02011	4.02576e-06	0.000612202
TR54073|c1_g1	NON-REGENERATING	ANTERIOR REGENERATION	-13.7702	5.01912	4.03043e-06	0.000612202
TR55454|c2_g1	NON-REGENERATING	ANTERIOR REGENERATION	-13.7692	5.01813	4.03979e-06	0.000612202
TR56787|c2_g1	NON-REGENERATING	ANTERIOR REGENERATION	-11.583	5.81087	4.04346e-06	0.000612202
TR91268|c0_g1	NON-REGENERATING	ANTERIOR REGENERATION	-13.7533	5.00221	4.12551e-06	0.000622671
TR56221|c0_g1	NON-REGENERATING	ANTERIOR REGENERATION	-13.7523	5.00121	4.1352e-06	0.000622671
TR62987|c2_g1	NON-REGENERATING	ANTERIOR REGENERATION	-10.6091	6.29516	4.13826e-06	0.000622671
TR106675|c6_g3	NON-REGENERATING	ANTERIOR REGENERATION	-10.6046	6.29066	4.16417e-06	0.000622873
TR105872|c0_g1	NON-REGENERATING	ANTERIOR REGENERATION	-13.7443	4.99318	4.17925e-06	0.000622873
TR49744|c2_g1	NON-REGENERATING	ANTERIOR REGENERATION	-11.1537	6.28749	4.18024e-06	0.000622873
TR86410|c0_g1	NON-REGENERATING	ANTERIOR REGENERATION	-13.7432	4.99217	4.18419e-06	0.000622873
TR91214|c2_g1	NON-REGENERATING	ANTERIOR REGENERATION	-13.7432	4.99217	4.18419e-06	0.000622873
TR135874|c1_g3	NON-REGENERATING	ANTERIOR REGENERATION	-13.7392	4.98813	4.209e-06	0.000622873
TR79888|c4_g1	NON-REGENERATING	ANTERIOR REGENERATION	-13.7362	4.9851	4.224e-06	0.000622873
TR74147|c2_g1	NON-REGENERATING	ANTERIOR REGENERATION	-13.7342	4.98307	4.23908e-06	0.000622873
TR122166|c0_g1	NON-REGENERATING	ANTERIOR REGENERATION	-10.5614	6.64602	4.24231e-06	0.000622873
TR108703|c0_g1	NON-REGENERATING	ANTERIOR REGENERATION	-13.7321	4.98104	4.24917e-06	0.000622873
TR66924|c0_g2	NON-REGENERATING	ANTERIOR REGENERATION	-11.5466	5.77442	4.25466e-06	0.000622873
TR104391|c0_g1	NON-REGENERATING	ANTERIOR REGENERATION	-13.7291	4.978	4.26947e-06	0.000622873
TR107524|c0_g1	NON-REGENERATING	ANTERIOR REGENERATION	-13.7281	4.97698	4.27457e-06	0.000622873
TR55761|c3_g1	NON-REGENERATING	ANTERIOR REGENERATION	-13.7271	4.97596	4.27968e-06	0.000622873
TR86057|c0_g1	NON-REGENERATING	ANTERIOR REGENERATION	-13.724	4.9729	4.3002e-06	0.000622873
TR45831|c1_g2	NON-REGENERATING	ANTERIOR REGENERATION	-11.5384	5.7662	4.30185e-06	0.000622873
TR83722|c1_g1	NON-REGENERATING	ANTERIOR REGENERATION	-13.7209	4.96983	4.31568e-06	0.000622873
TR93653|c2_g3	NON-REGENERATING	ANTERIOR REGENERATION	-11.5342	5.76207	4.32575e-06	0.000622873
TR157562|c3_g3	NON-REGENERATING	ANTERIOR REGENERATION	-13.7158	4.96471	4.34691e-06	0.000622873
TR121073|c1_g1	NON-REGENERATING	ANTERIOR REGENERATION	-11.5295	5.75733	4.35589e-06	0.000622873
TR86921|c2_g1	NON-REGENERATING	ANTERIOR REGENERATION	-13.7138	4.96265	4.35739e-06	0.000622873
TR65582|c0_g1	NON-REGENERATING	ANTERIOR REGENERATION	-13.7127	4.96162	4.36792e-06	0.000622873
TR75376|c0_g1	NON-REGENERATING	ANTERIOR REGENERATION	-13.7127	4.96162	4.36792e-06	0.000622873
TR121963|c1_g2	NON-REGENERATING	ANTERIOR REGENERATION	-13.7117	4.96059	4.37319e-06	0.000622873
TR113737|c2_g1	NON-REGENERATING	ANTERIOR REGENERATION	13.7081	4.96823	4.39439e-06	0.000622873
TR120188|c0_g1	NON-REGENERATING	ANTERIOR REGENERATION	-13.7055	4.9544	4.41039e-06	0.000622873
TR95793|c0_g1	NON-REGENERATING	ANTERIOR REGENERATION	-11.5176	5.74543	4.42644e-06	0.000622873
TR99989|c1_g1	NON-REGENERATING	ANTERIOR REGENERATION	-13.7024	4.9513	4.42647e-06	0.000622873
TR142545|c1_g1	NON-REGENERATING	ANTERIOR REGENERATION	-11.5146	5.74244	4.44512e-06	0.000622873
TR105649|c0_g1	NON-REGENERATING	ANTERIOR REGENERATION	-11.5146	5.74244	4.44512e-06	0.000622873
TR142145|c2_g1	NON-REGENERATING	ANTERIOR REGENERATION	-13.6983	4.94714	4.45348e-06	0.000622873
TR28229|c0_g1	NON-REGENERATING	ANTERIOR REGENERATION	-11.5134	5.74124	4.45451e-06	0.000622873
TR95399|c6_g2	NON-REGENERATING	ANTERIOR REGENERATION	-13.6962	4.94506	4.46435e-06	0.000622873
TR132415|c0_g1	NON-REGENERATING	ANTERIOR REGENERATION	-11.5098	5.73764	4.47653e-06	0.000622873
TR69783|c0_g1	NON-REGENERATING	ANTERIOR REGENERATION	-13.6941	4.94298	4.48074e-06	0.000622873
TR143073|c0_g1	NON-REGENERATING	ANTERIOR REGENERATION	10.6543	6.24087	4.49064e-06	0.000622873
TR57135|c0_g1	NON-REGENERATING	ANTERIOR REGENERATION	10.352	7.69168	4.49367e-06	0.000622873
TR102668|c0_g1	NON-REGENERATING	ANTERIOR REGENERATION	-11.5044	5.73222	4.50826e-06	0.000622873
TR139238|c1_g1	NON-REGENERATING	ANTERIOR REGENERATION	-11.0993	6.23311	4.50864e-06	0.000622873
TR118246|c3_g1	NON-REGENERATING	ANTERIOR REGENERATION	-13.6889	4.93776	4.51377e-06	0.000622873
TR69481|c3_g1	NON-REGENERATING	ANTERIOR REGENERATION	-13.6889	4.93776	4.51377e-06	0.000622873
TR53567|c0_g1	NON-REGENERATING	ANTERIOR REGENERATION	-13.6879	4.93671	4.51931e-06	0.000622873
TR50912|c2_g1	NON-REGENERATING	ANTERIOR REGENERATION	-13.6858	4.93462	4.53043e-06	0.000622873
TR139966|c3_g4	NON-REGENERATING	ANTERIOR REGENERATION	-13.6847	4.93357	4.536e-06	0.000622873
TR78907|c3_g1	NON-REGENERATING	ANTERIOR REGENERATION	-13.6847	4.93357	4.536e-06	0.000622873
TR57078|c5_g1	NON-REGENERATING	ANTERIOR REGENERATION	-13.6847	4.93357	4.536e-06	0.000622873
TR118969|c2_g1	NON-REGENERATING	ANTERIOR REGENERATION	-13.6816	4.93042	4.55839e-06	0.000622873
TR54706|c0_g1	NON-REGENERATING	ANTERIOR REGENERATION	-13.6816	4.93042	4.55839e-06	0.000622873
TR94968|c0_g1	NON-REGENERATING	ANTERIOR REGENERATION	-11.0912	6.22499	4.55869e-06	0.000622873
TR76902|c0_g1	NON-REGENERATING	ANTERIOR REGENERATION	-13.6784	4.92726	4.58095e-06	0.000624346
TR113162|c1_g1	NON-REGENERATING	ANTERIOR REGENERATION	-13.6774	4.92621	4.58662e-06	0.000624346
TR128202|c2_g1	NON-REGENERATING	ANTERIOR REGENERATION	-13.6732	4.92198	4.60939e-06	0.000626275
TR136298|c1_g1	NON-REGENERATING	ANTERIOR REGENERATION	-13.6689	4.91774	4.63809e-06	0.000629001
TR69702|c0_g1	NON-REGENERATING	ANTERIOR REGENERATION	-13.6658	4.91456	4.66124e-06	0.000630966
TR141893|c3_g1	NON-REGENERATING	ANTERIOR REGENERATION	-13.6636	4.91243	4.67289e-06	0.000630987
TR91758|c5_g1	NON-REGENERATING	ANTERIOR REGENERATION	-13.6626	4.91136	4.67872e-06	0.000630987
TR131744|c0_g1	NON-REGENERATING	ANTERIOR REGENERATION	-11.0705	6.20426	4.69233e-06	0.000631651
TR86125|c0_g1	NON-REGENERATING	ANTERIOR REGENERATION	-13.6594	4.90816	4.70218e-06	0.00063181
TR83918|c0_g1	NON-REGENERATING	ANTERIOR REGENERATION	-13.6572	4.90603	4.71398e-06	0.000632229
TR120983|c0_g1	NON-REGENERATING	ANTERIOR REGENERATION	-11.4702	5.69803	4.72647e-06	0.000632739
TR107050|c2_g1	NON-REGENERATING	ANTERIOR REGENERATION	-13.6508	4.8996	4.75562e-06	0.00063448
TR85138|c1_g1	NON-REGENERATING	ANTERIOR REGENERATION	-11.4634	5.69122	4.77131e-06	0.00063448
TR137260|c1_g1	NON-REGENERATING	ANTERIOR REGENERATION	-13.6476	4.89637	4.77966e-06	0.00063448
TR90047|c0_g1	NON-REGENERATING	ANTERIOR REGENERATION	-11.0569	6.19072	4.77978e-06	0.00063448
TR97614|c1_g1	NON-REGENERATING	ANTERIOR REGENERATION	-13.6454	4.89421	4.79175e-06	0.00063448
TR85291|c2_g1	NON-REGENERATING	ANTERIOR REGENERATION	-13.6454	4.89421	4.79175e-06	0.00063448
TR111529|c0_g1	NON-REGENERATING	ANTERIOR REGENERATION	-13.6411	4.8899	4.82217e-06	0.00063585
TR143735|c9_g1	NON-REGENERATING	ANTERIOR REGENERATION	-11.4553	5.68313	4.82739e-06	0.00063585
TR73027|c0_g1	NON-REGENERATING	ANTERIOR REGENERATION	-13.6401	4.88881	4.82829e-06	0.00063585
TR53023|c0_g1	NON-REGENERATING	ANTERIOR REGENERATION	-13.6336	4.8823	4.87145e-06	0.000640186
TR86811|c1_g1	NON-REGENERATING	ANTERIOR REGENERATION	-13.6314	4.88013	4.88389e-06	0.000640186
TR89060|c2_g1	NON-REGENERATING	ANTERIOR REGENERATION	-13.6303	4.87904	4.89638e-06	0.000640186
TR85356|c2_g1	NON-REGENERATING	ANTERIOR REGENERATION	-13.6303	4.87904	4.89638e-06	0.000640186
TR135699|c0_g1	NON-REGENERATING	ANTERIOR REGENERATION	-13.6281	4.87686	4.90892e-06	0.000640675
TR81545|c3_g1	NON-REGENERATING	ANTERIOR REGENERATION	-13.6259	4.87467	4.9215e-06	0.000640931
TR68469|c0_g1	NON-REGENERATING	ANTERIOR REGENERATION	-11.0348	6.1686	4.92848e-06	0.000640931
TR79673|c0_g1	NON-REGENERATING	ANTERIOR REGENERATION	-13.6227	4.87139	4.94681e-06	0.000642168
TR73365|c0_g1	NON-REGENERATING	ANTERIOR REGENERATION	-13.6205	4.8692	4.95954e-06	0.000642191
TR66941|c2_g1	NON-REGENERATING	ANTERIOR REGENERATION	-13.6183	4.867	4.97872e-06	0.000642191
TR79848|c3_g1	NON-REGENERATING	ANTERIOR REGENERATION	-13.6161	4.8648	4.99158e-06	0.000642191
TR82270|c5_g1	NON-REGENERATING	ANTERIOR REGENERATION	-13.6128	4.8615	5.01095e-06	0.000642191
TR48817|c0_g1	NON-REGENERATING	ANTERIOR REGENERATION	-13.6128	4.8615	5.01095e-06	0.000642191
TR74118|c4_g1	NON-REGENERATING	ANTERIOR REGENERATION	-11.0169	6.15066	5.05196e-06	0.000642191
TR92195|c1_g2	NON-REGENERATING	ANTERIOR REGENERATION	-10.3748	7.60146	5.079e-06	0.000642191
TR71287|c0_g1	NON-REGENERATING	ANTERIOR REGENERATION	-13.6028	4.85154	5.08295e-06	0.000642191
TR97326|c0_g1	NON-REGENERATING	ANTERIOR REGENERATION	-13.6006	4.84931	5.09621e-06	0.000642191
TR75528|c0_g1	NON-REGENERATING	ANTERIOR REGENERATION	-11.0097	6.14342	5.1032e-06	0.000642191
TR85748|c0_g1	NON-REGENERATING	ANTERIOR REGENERATION	-13.5995	4.8482	5.10952e-06	0.000642191
TR98731|c0_g1	NON-REGENERATING	ANTERIOR REGENERATION	-13.5984	4.84709	5.1162e-06	0.000642191
TR68400|c0_g1	NON-REGENERATING	ANTERIOR REGENERATION	-13.5984	4.84709	5.1162e-06	0.000642191
TR85798|c1_g1	NON-REGENERATING	ANTERIOR REGENERATION	-11.4129	5.6407	5.11929e-06	0.000642191
TR72149|c1_g1	NON-REGENERATING	ANTERIOR REGENERATION	-13.5973	4.84597	5.12289e-06	0.000642191
TR136268|c1_g1	NON-REGENERATING	ANTERIOR REGENERATION	-13.5962	4.84486	5.12959e-06	0.000642191
TR120396|c0_g1	NON-REGENERATING	ANTERIOR REGENERATION	-13.5939	4.84263	5.14303e-06	0.000642191
TR50003|c1_g1	NON-REGENERATING	ANTERIOR REGENERATION	-13.5939	4.84263	5.14303e-06	0.000642191
TR55461|c2_g1	NON-REGENERATING	ANTERIOR REGENERATION	-13.5906	4.83927	5.17007e-06	0.000642191
TR10357|c0_g1	NON-REGENERATING	ANTERIOR REGENERATION	-13.5906	4.83927	5.17007e-06	0.000642191
TR85950|c0_g1	NON-REGENERATING	ANTERIOR REGENERATION	-13.5906	4.83927	5.17007e-06	0.000642191
TR78361|c1_g2	NON-REGENERATING	ANTERIOR REGENERATION	-13.5906	4.83927	5.17007e-06	0.000642191
TR90737|c0_g1	NON-REGENERATING	ANTERIOR REGENERATION	-13.5883	4.83703	5.18367e-06	0.000642191
TR97594|c0_g1	NON-REGENERATING	ANTERIOR REGENERATION	-11.4026	5.63038	5.19345e-06	0.000642191
TR66710|c0_g1	NON-REGENERATING	ANTERIOR REGENERATION	-13.5861	4.83478	5.20417e-06	0.000642191
TR99645|c0_g1	NON-REGENERATING	ANTERIOR REGENERATION	-13.585	4.83366	5.21103e-06	0.000642191
TR75355|c1_g1	NON-REGENERATING	ANTERIOR REGENERATION	-13.5839	4.83253	5.21791e-06	0.000642191
TR83736|c3_g1	NON-REGENERATING	ANTERIOR REGENERATION	-13.5805	4.82915	5.24554e-06	0.000642191
TR51191|c1_g3	NON-REGENERATING	ANTERIOR REGENERATION	-13.5805	4.82915	5.24554e-06	0.000642191
TR71353|c0_g1	NON-REGENERATING	ANTERIOR REGENERATION	-10.4064	6.49102	5.25751e-06	0.000642191
TR142067|c3_g1	NON-REGENERATING	ANTERIOR REGENERATION	-13.5782	4.82689	5.25944e-06	0.000642191
TR45856|c1_g1	NON-REGENERATING	ANTERIOR REGENERATION	-11.3922	5.61998	5.26519e-06	0.000642191
TR59996|c0_g1	NON-REGENERATING	ANTERIOR REGENERATION	-11.3896	5.61737	5.28539e-06	0.000642191
TR62575|c0_g1	NON-REGENERATING	ANTERIOR REGENERATION	-13.5748	4.8235	5.28741e-06	0.000642191
TR49917|c3_g1	NON-REGENERATING	ANTERIOR REGENERATION	-13.5748	4.8235	5.28741e-06	0.000642191
TR57834|c0_g1	NON-REGENERATING	ANTERIOR REGENERATION	-13.5748	4.8235	5.28741e-06	0.000642191
TR48217|c2_g1	NON-REGENERATING	ANTERIOR REGENERATION	-13.5748	4.8235	5.28741e-06	0.000642191
TR128185|c2_g1	NON-REGENERATING	ANTERIOR REGENERATION	-13.5726	4.82124	5.30148e-06	0.000642191
TR50181|c0_g1	NON-REGENERATING	ANTERIOR REGENERATION	-13.5726	4.82124	5.30148e-06	0.000642191
TR78575|c0_g1	NON-REGENERATING	ANTERIOR REGENERATION	-13.5714	4.8201	5.30853e-06	0.000642191
TR50008|c0_g1	NON-REGENERATING	ANTERIOR REGENERATION	-13.5714	4.8201	5.30853e-06	0.000642191
TR69945|c2_g1	NON-REGENERATING	ANTERIOR REGENERATION	-13.5669	4.81555	5.34402e-06	0.000644343
TR54989|c1_g1	NON-REGENERATING	ANTERIOR REGENERATION	-13.5669	4.81555	5.34402e-06	0.000644343
TR90129|c1_g2	NON-REGENERATING	ANTERIOR REGENERATION	-13.5635	4.81213	5.36548e-06	0.000644456
TR89060|c1_g2	NON-REGENERATING	ANTERIOR REGENERATION	-13.5612	4.80985	5.38707e-06	0.000644456
TR75322|c0_g1	NON-REGENERATING	ANTERIOR REGENERATION	-10.9701	6.10387	5.39207e-06	0.000644456
TR118550|c0_g1	NON-REGENERATING	ANTERIOR REGENERATION	-11.3745	5.60227	5.39647e-06	0.000644456
TR84653|c1_g1	NON-REGENERATING	ANTERIOR REGENERATION	-13.5589	4.80756	5.40154e-06	0.000644456
TR51197|c8_g1	NON-REGENERATING	ANTERIOR REGENERATION	-13.5578	4.80641	5.40879e-06	0.000644456
TR142032|c2_g2	NON-REGENERATING	ANTERIOR REGENERATION	-13.5555	4.80412	5.43065e-06	0.000644456
TR104027|c2_g1	NON-REGENERATING	ANTERIOR REGENERATION	-13.5555	4.80412	5.43065e-06	0.000644456
TR67122|c0_g1	NON-REGENERATING	ANTERIOR REGENERATION	-13.5543	4.80297	5.43796e-06	0.000644456
TR51541|c1_g1	NON-REGENERATING	ANTERIOR REGENERATION	-13.5521	4.80067	5.45263e-06	0.000644456
TR66987|c2_g1	NON-REGENERATING	ANTERIOR REGENERATION	-13.5521	4.80067	5.45263e-06	0.000644456
TR89755|c2_g1	NON-REGENERATING	ANTERIOR REGENERATION	-13.5509	4.79952	5.45999e-06	0.000644456
TR46786|c5_g1	NON-REGENERATING	ANTERIOR REGENERATION	-13.5509	4.79952	5.45999e-06	0.000644456
TR55742|c0_g2	NON-REGENERATING	ANTERIOR REGENERATION	-13.5475	4.79606	5.48957e-06	0.000644646
TR117071|c0_g1	NON-REGENERATING	ANTERIOR REGENERATION	-13.5475	4.79606	5.48957e-06	0.000644646
TR12037|c0_g1	NON-REGENERATING	ANTERIOR REGENERATION	-13.5475	4.79606	5.48957e-06	0.000644646
TR92216|c2_g1	NON-REGENERATING	ANTERIOR REGENERATION	-13.5463	4.79491	5.49701e-06	0.000644646
TR56983|c0_g1	NON-REGENERATING	ANTERIOR REGENERATION	-13.5428	4.79144	5.52689e-06	0.00064607
TR95781|c2_g1	NON-REGENERATING	ANTERIOR REGENERATION	-13.5428	4.79144	5.52689e-06	0.00064607
TR79557|c1_g1	NON-REGENERATING	ANTERIOR REGENERATION	-13.5405	4.78912	5.54193e-06	0.000646633
TR78743|c3_g1	NON-REGENERATING	ANTERIOR REGENERATION	-13.5394	4.78796	5.54947e-06	0.000646633
TR114258|c0_g1	NON-REGENERATING	ANTERIOR REGENERATION	-13.537	4.78564	5.56459e-06	0.000647359
TR77341|c0_g1	NON-REGENERATING	ANTERIOR REGENERATION	-13.5336	4.78215	5.59503e-06	0.00064983
TR53121|c1_g1	NON-REGENERATING	ANTERIOR REGENERATION	-10.3589	6.44354	5.616e-06	0.00064983
TR46781|c2_g2	NON-REGENERATING	ANTERIOR REGENERATION	-13.5301	4.77865	5.62572e-06	0.00064983
TR120432|c6_g2	NON-REGENERATING	ANTERIOR REGENERATION	-13.5289	4.77748	5.63343e-06	0.00064983
TR142172|c0_g1	NON-REGENERATING	ANTERIOR REGENERATION	-13.5266	4.77514	5.6489e-06	0.00064983
TR12642|c0_g1	NON-REGENERATING	ANTERIOR REGENERATION	-13.5254	4.77397	5.65666e-06	0.00064983
TR108422|c0_g1	NON-REGENERATING	ANTERIOR REGENERATION	-13.5242	4.7728	5.66444e-06	0.00064983
TR108533|c0_g1	NON-REGENERATING	ANTERIOR REGENERATION	-10.3095	7.18	5.66779e-06	0.00064983
TR164824|c1_g1	NON-REGENERATING	ANTERIOR REGENERATION	-11.3391	5.56686	5.66968e-06	0.00064983
TR48766|c2_g1	NON-REGENERATING	ANTERIOR REGENERATION	-13.5231	4.77162	5.68004e-06	0.00064983
TR134039|c0_g2	NON-REGENERATING	ANTERIOR REGENERATION	-13.5207	4.76927	5.6957e-06	0.00064983
TR147730|c3_g1	NON-REGENERATING	ANTERIOR REGENERATION	-13.5195	4.7681	5.70356e-06	0.00064983
TR77565|c0_g1	NON-REGENERATING	ANTERIOR REGENERATION	-13.5195	4.7681	5.70356e-06	0.00064983
TR96144|c0_g1	NON-REGENERATING	ANTERIOR REGENERATION	-13.5172	4.76574	5.71932e-06	0.00064983
TR109142|c4_g1	NON-REGENERATING	ANTERIOR REGENERATION	-13.516	4.76456	5.73515e-06	0.00064983
TR48385|c0_g1	NON-REGENERATING	ANTERIOR REGENERATION	-13.5136	4.7622	5.75104e-06	0.00064983
TR159231|c2_g1	NON-REGENERATING	ANTERIOR REGENERATION	-13.5136	4.7622	5.75104e-06	0.00064983
TR87783|c0_g1	NON-REGENERATING	ANTERIOR REGENERATION	-13.5125	4.76102	5.75901e-06	0.00064983
TR77160|c2_g1	NON-REGENERATING	ANTERIOR REGENERATION	-13.5113	4.75983	5.767e-06	0.00064983
TR59775|c1_g1	NON-REGENERATING	ANTERIOR REGENERATION	-10.3683	6.05441	5.77425e-06	0.00064983
TR116223|c0_g1	NON-REGENERATING	ANTERIOR REGENERATION	-11.3256	5.55326	5.77462e-06	0.00064983
TR86383|c0_g1	NON-REGENERATING	ANTERIOR REGENERATION	-13.5101	4.75865	5.78302e-06	0.00064983
TR49107|c0_g1	NON-REGENERATING	ANTERIOR REGENERATION	-13.5089	4.75747	5.79106e-06	0.00064983
TR91200|c0_g3	NON-REGENERATING	ANTERIOR REGENERATION	-13.5054	4.75391	5.81527e-06	0.000651543
TR59217|c0_g1	NON-REGENERATING	ANTERIOR REGENERATION	-13.5018	4.75034	5.84779e-06	0.000651687
TR78375|c2_g1	NON-REGENERATING	ANTERIOR REGENERATION	-13.5018	4.75034	5.84779e-06	0.000651687
TR62566|c1_g1	NON-REGENERATING	ANTERIOR REGENERATION	-13.5018	4.75034	5.84779e-06	0.000651687
TR119023|c0_g1	NON-REGENERATING	ANTERIOR REGENERATION	-10.9097	6.0434	5.86024e-06	0.000651687
TR53446|c0_g1	NON-REGENERATING	ANTERIOR REGENERATION	-13.4994	4.74795	5.86416e-06	0.000651687
TR133708|c6_g1	NON-REGENERATING	ANTERIOR REGENERATION	-13.4982	4.74676	5.87236e-06	0.000651687
TR80700|c0_g1	NON-REGENERATING	ANTERIOR REGENERATION	-13.497	4.74556	5.88883e-06	0.000651687
TR107135|c2_g1	NON-REGENERATING	ANTERIOR REGENERATION	-13.497	4.74556	5.88883e-06	0.000651687
TR90110|c3_g1	NON-REGENERATING	ANTERIOR REGENERATION	-13.4958	4.74437	5.89709e-06	0.000651687
TR118258|c0_g1	NON-REGENERATING	ANTERIOR REGENERATION	-11.307	5.53471	5.92553e-06	0.000652192
TR68400|c0_g2	NON-REGENERATING	ANTERIOR REGENERATION	-13.4911	4.73957	5.9303e-06	0.000652192
TR62072|c3_g1	NON-REGENERATING	ANTERIOR REGENERATION	-11.3056	5.53332	5.93998e-06	0.000652192
TR150832|c0_g1	NON-REGENERATING	ANTERIOR REGENERATION	-13.4899	4.73837	5.94701e-06	0.000652192
TR59992|c0_g1	NON-REGENERATING	ANTERIOR REGENERATION	-11.3042	5.53194	5.94965e-06	0.000652192
TR118274|c4_g1	NON-REGENERATING	ANTERIOR REGENERATION	-13.4887	4.73717	5.95539e-06	0.000652192
TR63160|c1_g1	NON-REGENERATING	ANTERIOR REGENERATION	-13.4851	4.73356	5.98065e-06	0.000653974
TR65580|c3_g1	NON-REGENERATING	ANTERIOR REGENERATION	-13.4814	4.72994	6.01457e-06	0.000656256
TR111384|c7_g1	NON-REGENERATING	ANTERIOR REGENERATION	-13.4802	4.72873	6.02309e-06	0.000656256
TR137999|c0_g1	NON-REGENERATING	ANTERIOR REGENERATION	-13.4778	4.72631	6.0402e-06	0.000656256
TR51558|c3_g4	NON-REGENERATING	ANTERIOR REGENERATION	-13.4742	4.72267	6.07463e-06	0.000656256
TR159564|c0_g1	NON-REGENERATING	ANTERIOR REGENERATION	-13.4742	4.72267	6.07463e-06	0.000656256
TR35216|c0_g1	NON-REGENERATING	ANTERIOR REGENERATION	-11.2882	5.51591	6.08244e-06	0.000656256
TR133717|c2_g1	NON-REGENERATING	ANTERIOR REGENERATION	-13.473	4.72146	6.08328e-06	0.000656256
TR116360|c0_g3	NON-REGENERATING	ANTERIOR REGENERATION	-13.473	4.72146	6.08328e-06	0.000656256
TR116312|c1_g1	NON-REGENERATING	ANTERIOR REGENERATION	-13.473	4.72146	6.08328e-06	0.000656256
TR105862|c3_g1	NON-REGENERATING	ANTERIOR REGENERATION	-13.4705	4.71902	6.10064e-06	0.000656256
TR167050|c5_g2	NON-REGENERATING	ANTERIOR REGENERATION	-13.4705	4.71902	6.10064e-06	0.000656256
TR77649|c0_g1	NON-REGENERATING	ANTERIOR REGENERATION	-11.2819	5.50959	6.13782e-06	0.000657957
TR146006|c0_g1	NON-REGENERATING	ANTERIOR REGENERATION	-13.4645	4.71292	6.15318e-06	0.000657957
TR156891|c5_g2	NON-REGENERATING	ANTERIOR REGENERATION	-13.4645	4.71292	6.15318e-06	0.000657957
TR110416|c0_g1	NON-REGENERATING	ANTERIOR REGENERATION	-13.4645	4.71292	6.15318e-06	0.000657957
TR139312|c1_g1	NON-REGENERATING	ANTERIOR REGENERATION	-10.8718	6.00547	6.17679e-06	0.000657957
TR114908|c5_g2	NON-REGENERATING	ANTERIOR REGENERATION	-13.462	4.71048	6.1797e-06	0.000657957
TR79555|c1_g1	NON-REGENERATING	ANTERIOR REGENERATION	13.4613	4.72306	6.1797e-06	0.000657957
TR53905|c0_g1	NON-REGENERATING	ANTERIOR REGENERATION	-13.4571	4.70557	6.21533e-06	0.000659802
TR114207|c0_g1	NON-REGENERATING	ANTERIOR REGENERATION	-11.2713	5.49899	6.2249e-06	0.000659802
TR87473|c0_g1	NON-REGENERATING	ANTERIOR REGENERATION	-13.4559	4.70434	6.23326e-06	0.000659802
TR61736|c0_g1	NON-REGENERATING	ANTERIOR REGENERATION	-13.4559	4.70434	6.23326e-06	0.000659802
TR108688|c0_g1	NON-REGENERATING	ANTERIOR REGENERATION	-13.4522	4.70065	6.2603e-06	0.000661702
TR133768|c0_g2	NON-REGENERATING	ANTERIOR REGENERATION	-10.2436	6.89654	6.2948e-06	0.000663616
TR47297|c0_g1	NON-REGENERATING	ANTERIOR REGENERATION	-13.4485	4.69694	6.29663e-06	0.000663616
TR80204|c0_g1	NON-REGENERATING	ANTERIOR REGENERATION	-11.2592	5.48688	6.32975e-06	0.000664659
TR118941|c0_g1	NON-REGENERATING	ANTERIOR REGENERATION	-13.4423	4.69075	6.35173e-06	0.000664659
TR49306|c0_g1	NON-REGENERATING	ANTERIOR REGENERATION	-13.4423	4.69075	6.35173e-06	0.000664659
TR121985|c0_g1	NON-REGENERATING	ANTERIOR REGENERATION	-13.4423	4.69075	6.35173e-06	0.000664659
TR54630|c1_g1	NON-REGENERATING	ANTERIOR REGENERATION	-11.2557	5.4833	6.36172e-06	0.000664659
TR60812|c0_g1	NON-REGENERATING	ANTERIOR REGENERATION	-13.4386	4.68702	6.37954e-06	0.000664659
TR50582|c2_g1	NON-REGENERATING	ANTERIOR REGENERATION	-13.4386	4.68702	6.37954e-06	0.000664659
TR109071|c0_g1	NON-REGENERATING	ANTERIOR REGENERATION	-13.4386	4.68702	6.37954e-06	0.000664659
TR109656|c0_g1	NON-REGENERATING	ANTERIOR REGENERATION	-13.4374	4.68577	6.38886e-06	0.000664679
TR82614|c2_g1	NON-REGENERATING	ANTERIOR REGENERATION	-13.4361	4.68453	6.39819e-06	0.0006647
TR156883|c1_g1	NON-REGENERATING	ANTERIOR REGENERATION	-13.4349	4.68328	6.41692e-06	0.000665347
TR104592|c0_g1	NON-REGENERATING	ANTERIOR REGENERATION	-13.4336	4.68203	6.42632e-06	0.000665347
TR47467|c0_g1	NON-REGENERATING	ANTERIOR REGENERATION	-11.2478	5.4754	6.43182e-06	0.000665347
TR87473|c6_g2	NON-REGENERATING	ANTERIOR REGENERATION	-10.8369	5.97061	6.48065e-06	0.000667807
TR91062|c0_g1	NON-REGENERATING	ANTERIOR REGENERATION	-13.4274	4.67577	6.48312e-06	0.000667807
TR131576|c2_g2	NON-REGENERATING	ANTERIOR REGENERATION	-13.4274	4.67577	6.48312e-06	0.000667807
TR90082|c1_g1	NON-REGENERATING	ANTERIOR REGENERATION	-13.4261	4.67452	6.49266e-06	0.000667846
TR76130|c4_g3	NON-REGENERATING	ANTERIOR REGENERATION	-13.4249	4.67326	6.50223e-06	0.000667886
TR45841|c2_g1	NON-REGENERATING	ANTERIOR REGENERATION	-13.4224	4.67075	6.52141e-06	0.000667972
TR64833|c4_g1	NON-REGENERATING	ANTERIOR REGENERATION	-13.4224	4.67075	6.52141e-06	0.000667972
TR118621|c0_g1	NON-REGENERATING	ANTERIOR REGENERATION	-13.4211	4.66949	6.54069e-06	0.000668118
TR142067|c2_g2	NON-REGENERATING	ANTERIOR REGENERATION	-13.4198	4.66823	6.55035e-06	0.000668118
TR82234|c0_g1	NON-REGENERATING	ANTERIOR REGENERATION	-13.4198	4.66823	6.55035e-06	0.000668118
TR57354|c0_g2	NON-REGENERATING	ANTERIOR REGENERATION	-11.2333	5.46091	6.56433e-06	0.000668607
TR97720|c1_g1	NON-REGENERATING	ANTERIOR REGENERATION	-13.4148	4.66317	6.59902e-06	0.000671201
TR58871|c1_g1	NON-REGENERATING	ANTERIOR REGENERATION	-13.4085	4.65683	6.64823e-06	0.000674323
TR113688|c5_g2	NON-REGENERATING	ANTERIOR REGENERATION	-13.4085	4.65683	6.64823e-06	0.000674323
TR136714|c1_g1	NON-REGENERATING	ANTERIOR REGENERATION	-13.4059	4.65429	6.67802e-06	0.000676139
TR106059|c3_g1	NON-REGENERATING	ANTERIOR REGENERATION	-13.4047	4.65301	6.68799e-06	0.000676139
TR48025|c0_g2	NON-REGENERATING	ANTERIOR REGENERATION	-11.2179	5.44554	6.70676e-06	0.000676139
TR107836|c0_g1	NON-REGENERATING	ANTERIOR REGENERATION	-13.4021	4.65046	6.70801e-06	0.000676139
TR76822|c0_g1	NON-REGENERATING	ANTERIOR REGENERATION	-11.2172	5.4448	6.71255e-06	0.000676139
TR66447|c0_g1	NON-REGENERATING	ANTERIOR REGENERATION	-11.2128	5.44038	6.75332e-06	0.000678884
TR50612|c2_g1	NON-REGENERATING	ANTERIOR REGENERATION	-13.397	4.64535	6.75845e-06	0.000678884
TR61811|c0_g1	NON-REGENERATING	ANTERIOR REGENERATION	-11.2091	5.43668	6.78856e-06	0.000680969
TR105828|c0_g1	NON-REGENERATING	ANTERIOR REGENERATION	-13.3867	4.63506	6.85068e-06	0.000684593
TR107635|c0_g1	NON-REGENERATING	ANTERIOR REGENERATION	-11.2009	5.42852	6.86586e-06	0.000684593
TR103213|c0_g1	NON-REGENERATING	ANTERIOR REGENERATION	-13.3854	4.63377	6.87143e-06	0.000684593
TR83161|c4_g1	NON-REGENERATING	ANTERIOR REGENERATION	-13.3842	4.63248	6.88184e-06	0.000684593
TR47522|c1_g1	NON-REGENERATING	ANTERIOR REGENERATION	-13.3816	4.62989	6.90273e-06	0.000684593
TR46869|c3_g1	NON-REGENERATING	ANTERIOR REGENERATION	-13.3803	4.62859	6.91321e-06	0.000684593
TR86016|c0_g1	NON-REGENERATING	ANTERIOR REGENERATION	13.379	4.64131	6.92372e-06	0.000684593
TR84656|c0_g1	NON-REGENERATING	ANTERIOR REGENERATION	-13.3764	4.6247	6.95538e-06	0.000684593
TR97233|c0_g1	NON-REGENERATING	ANTERIOR REGENERATION	-11.1904	5.41805	6.96282e-06	0.000684593
TR95358|c1_g2	NON-REGENERATING	ANTERIOR REGENERATION	-13.3738	4.6221	6.97661e-06	0.000684593
TR153047|c2_g2	NON-REGENERATING	ANTERIOR REGENERATION	-13.3738	4.6221	6.97661e-06	0.000684593
TR59007|c0_g1	NON-REGENERATING	ANTERIOR REGENERATION	-13.3738	4.6221	6.97661e-06	0.000684593
TR825|c0_g1	NON-REGENERATING	ANTERIOR REGENERATION	-10.7838	5.91749	6.97808e-06	0.000684593
TR54297|c1_g2	NON-REGENERATING	ANTERIOR REGENERATION	-13.3725	4.6208	6.98727e-06	0.000684593
TR54274|c0_g1	NON-REGENERATING	ANTERIOR REGENERATION	-11.1859	5.41355	7.00589e-06	0.000684593
TR103384|c2_g1	NON-REGENERATING	ANTERIOR REGENERATION	-13.3712	4.61949	7.00864e-06	0.000684593
TR117015|c3_g1	NON-REGENERATING	ANTERIOR REGENERATION	-13.3712	4.61949	7.00864e-06	0.000684593
TR82293|c0_g1	NON-REGENERATING	ANTERIOR REGENERATION	-13.3699	4.61819	7.01937e-06	0.000684593
TR100841|c0_g1	NON-REGENERATING	ANTERIOR REGENERATION	-13.3699	4.61819	7.01937e-06	0.000684593
TR60554|c1_g1	NON-REGENERATING	ANTERIOR REGENERATION	-11.1844	5.41204	7.02447e-06	0.000684593
TR117569|c1_g3	NON-REGENERATING	ANTERIOR REGENERATION	-13.3686	4.61688	7.03012e-06	0.000684593
TR154290|c1_g1	NON-REGENERATING	ANTERIOR REGENERATION	-13.3673	4.61557	7.04089e-06	0.000684593
TR55240|c2_g1	NON-REGENERATING	ANTERIOR REGENERATION	-13.3673	4.61557	7.04089e-06	0.000684593
TR56159|c0_g1	NON-REGENERATING	ANTERIOR REGENERATION	-13.366	4.61426	7.05169e-06	0.000684728
TR57656|c0_g1	NON-REGENERATING	ANTERIOR REGENERATION	-13.3647	4.61296	7.07336e-06	0.000685918
TR116169|c1_g2	NON-REGENERATING	ANTERIOR REGENERATION	-13.3634	4.61164	7.08424e-06	0.000686059
TR72983|c5_g1	NON-REGENERATING	ANTERIOR REGENERATION	-13.362	4.61033	7.09513e-06	0.000686202
TR47594|c0_g1	NON-REGENERATING	ANTERIOR REGENERATION	-13.3594	4.6077	7.11701e-06	0.000687405
TR7290|c0_g1	NON-REGENERATING	ANTERIOR REGENERATION	-13.3568	4.60507	7.15001e-06	0.000688788
TR64183|c0_g1	NON-REGENERATING	ANTERIOR REGENERATION	-11.1716	5.39918	7.15025e-06	0.000688788
TR97294|c0_g1	NON-REGENERATING	ANTERIOR REGENERATION	-13.3542	4.60243	7.17213e-06	0.000689074
TR154340|c1_g1	NON-REGENERATING	ANTERIOR REGENERATION	-13.3542	4.60243	7.17213e-06	0.000689074
TR120909|c3_g1	NON-REGENERATING	ANTERIOR REGENERATION	-13.3528	4.60111	7.18324e-06	0.000689231
TR78386|c1_g1	NON-REGENERATING	ANTERIOR REGENERATION	-13.3502	4.59847	7.20552e-06	0.000690459
TR48256|c0_g1	NON-REGENERATING	ANTERIOR REGENERATION	-13.3489	4.59715	7.22791e-06	0.000690953
TR103430|c0_g1	NON-REGENERATING	ANTERIOR REGENERATION	-11.1632	5.3908	7.23383e-06	0.000690953
TR61721|c1_g1	NON-REGENERATING	ANTERIOR REGENERATION	-13.3476	4.59582	7.23914e-06	0.000690953
TR159325|c1_g1	NON-REGENERATING	ANTERIOR REGENERATION	-11.1571	5.38467	7.29255e-06	0.000694885
TR87989|c0_g1	NON-REGENERATING	ANTERIOR REGENERATION	-10.75	5.88367	7.31106e-06	0.000694885
TR58662|c0_g2	NON-REGENERATING	ANTERIOR REGENERATION	-13.3396	4.58784	7.3185e-06	0.000694885
TR82504|c0_g1	NON-REGENERATING	ANTERIOR REGENERATION	-13.3396	4.58784	7.3185e-06	0.000694885
TR90499|c6_g2	NON-REGENERATING	ANTERIOR REGENERATION	-13.3369	4.58517	7.34142e-06	0.000695473
TR162783|c0_g1	NON-REGENERATING	ANTERIOR REGENERATION	-10.7467	5.88041	7.34379e-06	0.000695473
TR132256|c0_g1	NON-REGENERATING	ANTERIOR REGENERATION	-13.3343	4.5825	7.37599e-06	0.000697092
TR130752|c4_g1	NON-REGENERATING	ANTERIOR REGENERATION	-10.7424	5.87605	7.39092e-06	0.000697092
TR148235|c0_g1	NON-REGENERATING	ANTERIOR REGENERATION	-13.3316	4.57982	7.39918e-06	0.000697092
TR55761|c2_g1	NON-REGENERATING	ANTERIOR REGENERATION	-13.3316	4.57982	7.39918e-06	0.000697092
TR92139|c4_g2	NON-REGENERATING	ANTERIOR REGENERATION	-13.3303	4.57848	7.41081e-06	0.000697286
TR162462|c0_g1	NON-REGENERATING	ANTERIOR REGENERATION	-13.3289	4.57714	7.42247e-06	0.000697483
TR66560|c0_g1	NON-REGENERATING	ANTERIOR REGENERATION	-11.1424	5.37001	7.44591e-06	0.000698783
TR58009|c2_g1	NON-REGENERATING	ANTERIOR REGENERATION	-13.3235	4.57175	7.48119e-06	0.000701191
TR84023|c0_g1	NON-REGENERATING	ANTERIOR REGENERATION	-13.3208	4.56905	7.50488e-06	0.000702507
TR81870|c0_g1	NON-REGENERATING	ANTERIOR REGENERATION	-13.3182	4.56635	7.54062e-06	0.000704783
TR88310|c0_g2	NON-REGENERATING	ANTERIOR REGENERATION	-11.1323	5.3599	7.54855e-06	0.000704783
TR120318|c0_g1	NON-REGENERATING	ANTERIOR REGENERATION	-13.3154	4.56364	7.56458e-06	0.000705376
TR136696|c5_g1	NON-REGENERATING	ANTERIOR REGENERATION	-13.3114	4.55957	7.61286e-06	0.00070897
TR54789|c0_g1	NON-REGENERATING	ANTERIOR REGENERATION	-13.31	4.55821	7.625e-06	0.000709193
TR121617|c0_g1	NON-REGENERATING	ANTERIOR REGENERATION	-13.3018	4.55002	7.71081e-06	0.000716044
TR71361|c3_g1	NON-REGENERATING	ANTERIOR REGENERATION	-13.2964	4.54453	7.773e-06	0.000716044
TR85201|c7_g1	NON-REGENERATING	ANTERIOR REGENERATION	-13.2964	4.54453	7.773e-06	0.000716044
TR145056|c1_g3	NON-REGENERATING	ANTERIOR REGENERATION	13.2946	4.55759	7.78552e-06	0.000716044
TR58862|c0_g1	NON-REGENERATING	ANTERIOR REGENERATION	-13.2936	4.54178	7.79808e-06	0.000716044
TR127763|c3_g1	NON-REGENERATING	ANTERIOR REGENERATION	-13.2923	4.54041	7.81067e-06	0.000716044
TR57909|c0_g1	NON-REGENERATING	ANTERIOR REGENERATION	-13.2909	4.53903	7.82329e-06	0.000716044
TR97302|c1_g1	NON-REGENERATING	ANTERIOR REGENERATION	-11.1064	5.3339	7.82556e-06	0.000716044
TR59997|c0_g1	NON-REGENERATING	ANTERIOR REGENERATION	-11.1064	5.3339	7.82556e-06	0.000716044
TR42833|c0_g1	NON-REGENERATING	ANTERIOR REGENERATION	-13.2895	4.53765	7.84862e-06	0.000716044
TR65517|c0_g1	NON-REGENERATING	ANTERIOR REGENERATION	-11.1032	5.33071	7.85483e-06	0.000716044
TR110525|c4_g1	NON-REGENERATING	ANTERIOR REGENERATION	-13.2881	4.53627	7.86133e-06	0.000716044
TR51565|c2_g1	NON-REGENERATING	ANTERIOR REGENERATION	-13.2881	4.53627	7.86133e-06	0.000716044
TR53171|c0_g1	NON-REGENERATING	ANTERIOR REGENERATION	-13.2867	4.53488	7.87407e-06	0.000716044
TR62572|c2_g1	NON-REGENERATING	ANTERIOR REGENERATION	-13.2867	4.53488	7.87407e-06	0.000716044
TR74551|c0_g2	NON-REGENERATING	ANTERIOR REGENERATION	-13.2854	4.5335	7.88684e-06	0.000716044
TR112696|c0_g1	NON-REGENERATING	ANTERIOR REGENERATION	-13.2854	4.5335	7.88684e-06	0.000716044
TR150835|c6_g1	NON-REGENERATING	ANTERIOR REGENERATION	-13.2854	4.5335	7.88684e-06	0.000716044
TR76011|c3_g2	NON-REGENERATING	ANTERIOR REGENERATION	-13.284	4.53211	7.89964e-06	0.000716044
TR135023|c0_g2	NON-REGENERATING	ANTERIOR REGENERATION	-13.284	4.53211	7.89964e-06	0.000716044
TR65660|c0_g1	NON-REGENERATING	ANTERIOR REGENERATION	-10.141	5.82703	7.91447e-06	0.000716044
TR106653|c0_g1	NON-REGENERATING	ANTERIOR REGENERATION	-11.0976	5.32513	7.92129e-06	0.000716044
TR114653|c0_g1	NON-REGENERATING	ANTERIOR REGENERATION	-13.2798	4.52795	7.95117e-06	0.000716044
TR49736|c7_g2	NON-REGENERATING	ANTERIOR REGENERATION	-13.2798	4.52795	7.95117e-06	0.000716044
TR111549|c0_g1	NON-REGENERATING	ANTERIOR REGENERATION	-13.2798	4.52795	7.95117e-06	0.000716044
TR50691|c3_g1	NON-REGENERATING	ANTERIOR REGENERATION	-13.2784	4.52656	7.96413e-06	0.000716044
TR67090|c0_g1	NON-REGENERATING	ANTERIOR REGENERATION	-13.2784	4.52656	7.96413e-06	0.000716044
TR57073|c1_g1	NON-REGENERATING	ANTERIOR REGENERATION	-13.2757	4.52378	7.99015e-06	0.000717497
TR48726|c3_g1	NON-REGENERATING	ANTERIOR REGENERATION	-13.2729	4.52099	8.02941e-06	0.000720135
TR54976|c4_g3	NON-REGENERATING	ANTERIOR REGENERATION	-13.2715	4.51959	8.04256e-06	0.000720135
TR81449|c0_g1	NON-REGENERATING	ANTERIOR REGENERATION	-13.2701	4.51819	8.05575e-06	0.000720135
TR120873|c3_g1	NON-REGENERATING	ANTERIOR REGENERATION	-13.2687	4.51679	8.06896e-06	0.000720135
TR160099|c0_g1	NON-REGENERATING	ANTERIOR REGENERATION	-13.2687	4.51679	8.06896e-06	0.000720135
TR77740|c0_g1	NON-REGENERATING	ANTERIOR REGENERATION	-13.2659	4.51399	8.10881e-06	0.000722227
TR80907|c7_g1	NON-REGENERATING	ANTERIOR REGENERATION	-13.2645	4.51258	8.12216e-06	0.000722227
TR110364|c1_g1	NON-REGENERATING	ANTERIOR REGENERATION	-13.2645	4.51258	8.12216e-06	0.000722227
TR80033|c1_g1	NON-REGENERATING	ANTERIOR REGENERATION	-13.2631	4.51118	8.13554e-06	0.000722535
TR95729|c0_g1	NON-REGENERATING	ANTERIOR REGENERATION	-13.2603	4.50836	8.1624e-06	0.000724038
TR68559|c0_g1	NON-REGENERATING	ANTERIOR REGENERATION	-13.2575	4.50554	8.20294e-06	0.000724655
TR55445|c1_g1	NON-REGENERATING	ANTERIOR REGENERATION	-13.2561	4.50413	8.21652e-06	0.000724655
TR92250|c0_g1	NON-REGENERATING	ANTERIOR REGENERATION	-11.071	5.29849	8.21927e-06	0.000724655
TR108438|c2_g1	NON-REGENERATING	ANTERIOR REGENERATION	-13.2546	4.50272	8.23014e-06	0.000724655
TR112460|c1_g1	NON-REGENERATING	ANTERIOR REGENERATION	-13.2532	4.5013	8.24379e-06	0.000724655
TR75967|c0_g4	NON-REGENERATING	ANTERIOR REGENERATION	-13.2532	4.5013	8.24379e-06	0.000724655
TR56302|c0_g1	NON-REGENERATING	ANTERIOR REGENERATION	-10.6633	5.79693	8.24458e-06	0.000724655
TR47501|c0_g1	NON-REGENERATING	ANTERIOR REGENERATION	-11.0653	5.29277	8.28247e-06	0.000724655
TR78335|c2_g1	NON-REGENERATING	ANTERIOR REGENERATION	-13.2504	4.49847	8.28494e-06	0.000724655
TR51171|c4_g2	NON-REGENERATING	ANTERIOR REGENERATION	-13.249	4.49705	8.29872e-06	0.000724655
TR93678|c0_g1	NON-REGENERATING	ANTERIOR REGENERATION	-13.249	4.49705	8.29872e-06	0.000724655
TR78441|c5_g3	NON-REGENERATING	ANTERIOR REGENERATION	13.2484	4.51181	8.29872e-06	0.000724655
TR86815|c2_g2	NON-REGENERATING	ANTERIOR REGENERATION	13.2484	4.51181	8.29872e-06	0.000724655
TR79883|c0_g1	NON-REGENERATING	ANTERIOR REGENERATION	-13.2476	4.49563	8.31254e-06	0.000724993
TR88289|c1_g1	NON-REGENERATING	ANTERIOR REGENERATION	-13.2461	4.4942	8.32639e-06	0.000725333
TR109085|c0_g1	NON-REGENERATING	ANTERIOR REGENERATION	-13.2447	4.49278	8.34028e-06	0.000725674
TR78743|c1_g1	NON-REGENERATING	ANTERIOR REGENERATION	-11.0571	5.28457	8.37864e-06	0.000726156
TR67138|c1_g1	NON-REGENERATING	ANTERIOR REGENERATION	-11.0571	5.28457	8.37864e-06	0.000726156
TR73282|c0_g1	NON-REGENERATING	ANTERIOR REGENERATION	-13.2419	4.48993	8.38216e-06	0.000726156
TR104065|c3_g1	NON-REGENERATING	ANTERIOR REGENERATION	-13.2405	4.4885	8.39619e-06	0.000726156
TR86137|c3_g1	NON-REGENERATING	ANTERIOR REGENERATION	-11.0546	5.2821	8.40295e-06	0.000726156
TR141852|c1_g1	NON-REGENERATING	ANTERIOR REGENERATION	-13.239	4.48707	8.41025e-06	0.000726156
TR48729|c0_g1	NON-REGENERATING	ANTERIOR REGENERATION	-13.2376	4.48564	8.42435e-06	0.000726156
TR91059|c0_g1	NON-REGENERATING	ANTERIOR REGENERATION	-11.0521	5.27962	8.43552e-06	0.000726156
TR94203|c0_g1	NON-REGENERATING	ANTERIOR REGENERATION	-13.2362	4.48421	8.43849e-06	0.000726156
TR93653|c2_g2	NON-REGENERATING	ANTERIOR REGENERATION	-11.0497	5.27714	8.46007e-06	0.000726156
TR81607|c2_g1	NON-REGENERATING	ANTERIOR REGENERATION	-13.2347	4.48278	8.46686e-06	0.000726156
TR113452|c1_g1	NON-REGENERATING	ANTERIOR REGENERATION	-13.2333	4.48134	8.4811e-06	0.000726156
TR102799|c0_g1	NON-REGENERATING	ANTERIOR REGENERATION	-13.2319	4.47991	8.49538e-06	0.000726156
TR81528|c1_g1	NON-REGENERATING	ANTERIOR REGENERATION	-13.2319	4.47991	8.49538e-06	0.000726156
TR85113|c0_g1	NON-REGENERATING	ANTERIOR REGENERATION	-13.2319	4.47991	8.49538e-06	0.000726156
TR66896|c2_g1	NON-REGENERATING	ANTERIOR REGENERATION	-13.229	4.47703	8.52405e-06	0.00072704
TR136488|c1_g1	NON-REGENERATING	ANTERIOR REGENERATION	-11.0439	5.27134	8.53438e-06	0.00072704
TR160128|c0_g1	NON-REGENERATING	ANTERIOR REGENERATION	-13.2247	4.47271	8.58181e-06	0.00072704
TR107155|c4_g1	NON-REGENERATING	ANTERIOR REGENERATION	-13.2247	4.47271	8.58181e-06	0.00072704
TR122373|c0_g1	NON-REGENERATING	ANTERIOR REGENERATION	-13.2232	4.47126	8.59635e-06	0.00072704
TR79395|c0_g1	NON-REGENERATING	ANTERIOR REGENERATION	-13.2232	4.47126	8.59635e-06	0.00072704
TR68733|c0_g1	NON-REGENERATING	ANTERIOR REGENERATION	-13.2232	4.47126	8.59635e-06	0.00072704
TR145526|c4_g1	NON-REGENERATING	ANTERIOR REGENERATION	13.2227	4.48631	8.59635e-06	0.00072704
TR54130|c0_g1	NON-REGENERATING	ANTERIOR REGENERATION	-13.2218	4.46981	8.61092e-06	0.00072704
TR103217|c9_g1	NON-REGENERATING	ANTERIOR REGENERATION	-13.2218	4.46981	8.61092e-06	0.00072704
TR76866|c0_g1	NON-REGENERATING	ANTERIOR REGENERATION	-10.6312	5.76486	8.61959e-06	0.00072704
TR88300|c0_g1	NON-REGENERATING	ANTERIOR REGENERATION	-13.2204	4.46837	8.62552e-06	0.00072704
TR66485|c0_g1	NON-REGENERATING	ANTERIOR REGENERATION	-10.6288	5.7625	8.6435e-06	0.000727385
TR123545|c2_g2	NON-REGENERATING	ANTERIOR REGENERATION	-13.2189	4.46692	8.65485e-06	0.000727385
TR150153|c1_g2	NON-REGENERATING	ANTERIOR REGENERATION	-13.2175	4.46547	8.66957e-06	0.000727385
TR153529|c2_g1	NON-REGENERATING	ANTERIOR REGENERATION	-13.2175	4.46547	8.66957e-06	0.000727385
TR96333|c0_g1	NON-REGENERATING	ANTERIOR REGENERATION	-13.216	4.46402	8.68432e-06	0.000727784
TR48035|c0_g2	NON-REGENERATING	ANTERIOR REGENERATION	-11.028	5.25548	8.7202e-06	0.000727807
TR47701|c2_g1	NON-REGENERATING	ANTERIOR REGENERATION	-13.2117	4.45965	8.72882e-06	0.000727807
TR111414|c1_g2	NON-REGENERATING	ANTERIOR REGENERATION	-13.2117	4.45965	8.72882e-06	0.000727807
TR108850|c6_g1	NON-REGENERATING	ANTERIOR REGENERATION	-13.2117	4.45965	8.72882e-06	0.000727807
TR103129|c0_g1	NON-REGENERATING	ANTERIOR REGENERATION	-10.0388	6.12352	8.74424e-06	0.000727807
TR117049|c2_g1	NON-REGENERATING	ANTERIOR REGENERATION	-13.2102	4.45819	8.75868e-06	0.000727807
TR76775|c7_g1	NON-REGENERATING	ANTERIOR REGENERATION	-13.2102	4.45819	8.75868e-06	0.000727807
TR68102|c3_g1	NON-REGENERATING	ANTERIOR REGENERATION	-10.6188	5.75242	8.76455e-06	0.000727807
TR136244|c0_g1	NON-REGENERATING	ANTERIOR REGENERATION	-13.2058	4.45381	8.80375e-06	0.000729399
TR54035|c1_g1	NON-REGENERATING	ANTERIOR REGENERATION	-13.2058	4.45381	8.80375e-06	0.000729399
TR96064|c0_g1	NON-REGENERATING	ANTERIOR REGENERATION	-10.6062	5.73987	8.91947e-06	0.000737234
TR78475|c3_g1	NON-REGENERATING	ANTERIOR REGENERATION	-13.1956	4.44353	8.92565e-06	0.000737234
TR107526|c0_g1	NON-REGENERATING	ANTERIOR REGENERATION	-11.0103	5.23775	8.93881e-06	0.000737234
TR61939|c0_g1	NON-REGENERATING	ANTERIOR REGENERATION	-11.0103	5.23775	8.93881e-06	0.000737234
TR50708|c0_g1	NON-REGENERATING	ANTERIOR REGENERATION	-13.1941	4.44206	8.95652e-06	0.000737467
TR137267|c4_g1	NON-REGENERATING	ANTERIOR REGENERATION	-13.1926	4.44058	8.97202e-06	0.000737467
TR100706|c0_g1	NON-REGENERATING	ANTERIOR REGENERATION	-13.1926	4.44058	8.97202e-06	0.000737467
TR97326|c2_g2	NON-REGENERATING	ANTERIOR REGENERATION	13.1902	4.45405	8.98755e-06	0.000737911
TR95784|c2_g1	NON-REGENERATING	ANTERIOR REGENERATION	-13.1882	4.43615	9.01875e-06	0.000737951
TR49839|c0_g1	NON-REGENERATING	ANTERIOR REGENERATION	-13.1882	4.43615	9.01875e-06	0.000737951
TR64008|c0_g1	NON-REGENERATING	ANTERIOR REGENERATION	-11.0026	5.23008	9.02857e-06	0.000737951
TR51113|c0_g1	NON-REGENERATING	ANTERIOR REGENERATION	-11.0026	5.23008	9.02857e-06	0.000737951
TR128647|c0_g1	NON-REGENERATING	ANTERIOR REGENERATION	-13.1852	4.43318	9.06584e-06	0.000740167
TR78874|c2_g1	NON-REGENERATING	ANTERIOR REGENERATION	-13.1808	4.42872	9.11331e-06	0.000741548
TR86965|c1_g1	NON-REGENERATING	ANTERIOR REGENERATION	-13.1808	4.42872	9.11331e-06	0.000741548
TR105597|c0_g1	NON-REGENERATING	ANTERIOR REGENERATION	-13.1808	4.42872	9.11331e-06	0.000741548
TR139221|c2_g2	NON-REGENERATING	ANTERIOR REGENERATION	-10.5887	5.72236	9.13684e-06	0.000742435
TR77404|c0_g1	NON-REGENERATING	ANTERIOR REGENERATION	-10.0067	6.09143	9.14459e-06	0.000742435
TR51128|c0_g1	NON-REGENERATING	ANTERIOR REGENERATION	-13.1748	4.42275	9.19325e-06	0.000743178
TR53513|c0_g1	NON-REGENERATING	ANTERIOR REGENERATION	-10.9889	5.21634	9.20286e-06	0.000743178
TR86843|c5_g1	NON-REGENERATING	ANTERIOR REGENERATION	-13.1733	4.42126	9.20936e-06	0.000743178
TR107846|c2_g1	NON-REGENERATING	ANTERIOR REGENERATION	-13.1733	4.42126	9.20936e-06	0.000743178
TR147002|c2_g4	NON-REGENERATING	ANTERIOR REGENERATION	-13.1674	4.41526	9.29057e-06	0.000743178
TR75988|c0_g1	NON-REGENERATING	ANTERIOR REGENERATION	-13.1674	4.41526	9.29057e-06	0.000743178
TR81597|c0_g1	NON-REGENERATING	ANTERIOR REGENERATION	-13.1674	4.41526	9.29057e-06	0.000743178
TR86968|c0_g1	NON-REGENERATING	ANTERIOR REGENERATION	-10.9811	5.20856	9.30609e-06	0.000743178
TR104860|c4_g1	NON-REGENERATING	ANTERIOR REGENERATION	-13.1659	4.41376	9.30694e-06	0.000743178
TR107052|c4_g2	NON-REGENERATING	ANTERIOR REGENERATION	-10.9803	5.20769	9.31556e-06	0.000743178
TR116887|c0_g1	NON-REGENERATING	ANTERIOR REGENERATION	-10.5741	5.70771	9.32858e-06	0.000743178
TR115186|c0_g1	NON-REGENERATING	ANTERIOR REGENERATION	-13.1629	4.41074	9.33982e-06	0.000743178
TR106675|c6_g1	NON-REGENERATING	ANTERIOR REGENERATION	-13.1629	4.41074	9.33982e-06	0.000743178
TR123849|c0_g1	NON-REGENERATING	ANTERIOR REGENERATION	10.554	5.21445	9.35359e-06	0.000743178
TR96392|c0_g1	NON-REGENERATING	ANTERIOR REGENERATION	-13.1614	4.40924	9.37286e-06	0.000743178
TR91502|c7_g1	NON-REGENERATING	ANTERIOR REGENERATION	-13.1614	4.40924	9.37286e-06	0.000743178
TR47281|c0_g1	NON-REGENERATING	ANTERIOR REGENERATION	-13.1614	4.40924	9.37286e-06	0.000743178
TR56324|c0_g1	NON-REGENERATING	ANTERIOR REGENERATION	13.1602	4.42428	9.37286e-06	0.000743178
TR60187|c0_g1	NON-REGENERATING	ANTERIOR REGENERATION	-13.1598	4.40773	9.38945e-06	0.000743178
TR93689|c1_g1	NON-REGENERATING	ANTERIOR REGENERATION	-13.1598	4.40773	9.38945e-06	0.000743178
TR73008|c0_g1	NON-REGENERATING	ANTERIOR REGENERATION	-13.1598	4.40773	9.38945e-06	0.000743178
TR91758|c4_g1	NON-REGENERATING	ANTERIOR REGENERATION	-13.1598	4.40773	9.38945e-06	0.000743178
TR70658|c0_g1	NON-REGENERATING	ANTERIOR REGENERATION	-13.1598	4.40773	9.38945e-06	0.000743178
TR101309|c0_g1	NON-REGENERATING	ANTERIOR REGENERATION	-13.1568	4.4047	9.42276e-06	0.000743178
TR128185|c1_g1	NON-REGENERATING	ANTERIOR REGENERATION	-13.1568	4.4047	9.42276e-06	0.000743178
TR81470|c2_g2	NON-REGENERATING	ANTERIOR REGENERATION	-13.1568	4.4047	9.42276e-06	0.000743178
TR65380|c0_g1	NON-REGENERATING	ANTERIOR REGENERATION	-13.1553	4.40319	9.43948e-06	0.000743178
TR100824|c0_g1	NON-REGENERATING	ANTERIOR REGENERATION	-13.1553	4.40319	9.43948e-06	0.000743178
TR101611|c0_g1	NON-REGENERATING	ANTERIOR REGENERATION	-13.1538	4.40167	9.45625e-06	0.000743694
TR105419|c7_g2	NON-REGENERATING	ANTERIOR REGENERATION	-10.0098	5.69584	9.48498e-06	0.000744734
TR100879|c0_g1	NON-REGENERATING	ANTERIOR REGENERATION	-13.1523	4.40015	9.48992e-06	0.000744734
TR71115|c15_g1	NON-REGENERATING	ANTERIOR REGENERATION	-10.9619	5.18935	9.55709e-06	0.00074513
TR73025|c10_g1	NON-REGENERATING	ANTERIOR REGENERATION	-10.9619	5.18935	9.55709e-06	0.00074513
TR64220|c0_g1	NON-REGENERATING	ANTERIOR REGENERATION	-13.1462	4.39407	9.55779e-06	0.00074513
TR101020|c0_g1	NON-REGENERATING	ANTERIOR REGENERATION	-13.1462	4.39407	9.55779e-06	0.00074513
TR47645|c3_g1	NON-REGENERATING	ANTERIOR REGENERATION	-13.1462	4.39407	9.55779e-06	0.00074513
TR97702|c0_g1	NON-REGENERATING	ANTERIOR REGENERATION	-13.1462	4.39407	9.55779e-06	0.00074513
TR79602|c1_g2	NON-REGENERATING	ANTERIOR REGENERATION	-10.9602	5.1876	9.57682e-06	0.00074513
TR49990|c0_g1	NON-REGENERATING	ANTERIOR REGENERATION	-10.9602	5.1876	9.57682e-06	0.00074513
TR57000|c0_g1	NON-REGENERATING	ANTERIOR REGENERATION	-13.1416	4.38949	9.6264e-06	0.00074739
TR98913|c0_g1	NON-REGENERATING	ANTERIOR REGENERATION	-13.1416	4.38949	9.6264e-06	0.00074739
TR109092|c0_g1	NON-REGENERATING	ANTERIOR REGENERATION	-13.1386	4.38642	9.66098e-06	0.000749276
TR71211|c1_g2	NON-REGENERATING	ANTERIOR REGENERATION	-13.1371	4.38489	9.67834e-06	0.000749824
TR72311|c1_g1	NON-REGENERATING	ANTERIOR REGENERATION	-10.9496	5.177	9.71664e-06	0.00075047
TR97663|c0_g2	NON-REGENERATING	ANTERIOR REGENERATION	-13.134	4.38182	9.7307e-06	0.00075047
TR66399|c0_g2	NON-REGENERATING	ANTERIOR REGENERATION	-13.1325	4.38028	9.74825e-06	0.00075047
TR36607|c0_g1	NON-REGENERATING	ANTERIOR REGENERATION	-13.1325	4.38028	9.74825e-06	0.00075047
TR160098|c1_g1	NON-REGENERATING	ANTERIOR REGENERATION	-13.1325	4.38028	9.74825e-06	0.00075047
TR118544|c0_g1	NON-REGENERATING	ANTERIOR REGENERATION	-9.96038	6.04508	9.74851e-06	0.00075047
TR76183|c0_g1	NON-REGENERATING	ANTERIOR REGENERATION	-13.1294	4.3772	9.78349e-06	0.000752368
TR98935|c1_g1	NON-REGENERATING	ANTERIOR REGENERATION	-13.1248	4.37256	9.85455e-06	0.000752951
TR88063|c0_g1	NON-REGENERATING	ANTERIOR REGENERATION	-13.1248	4.37256	9.85455e-06	0.000752951
TR68043|c0_g1	NON-REGENERATING	ANTERIOR REGENERATION	-13.1201	4.36791	9.90835e-06	0.000752951
TR49795|c1_g1	NON-REGENERATING	ANTERIOR REGENERATION	-13.1186	4.36636	9.94446e-06	0.000752951
TR78809|c0_g1	NON-REGENERATING	ANTERIOR REGENERATION	-13.1186	4.36636	9.94446e-06	0.000752951
TR46334|c0_g1	NON-REGENERATING	ANTERIOR REGENERATION	-13.1186	4.36636	9.94446e-06	0.000752951
TR63238|c0_g1	NON-REGENERATING	ANTERIOR REGENERATION	-13.117	4.3648	9.96259e-06	0.000752951
TR91716|c1_g2	NON-REGENERATING	ANTERIOR REGENERATION	-13.117	4.3648	9.96259e-06	0.000752951
TR104572|c0_g1	NON-REGENERATING	ANTERIOR REGENERATION	-13.117	4.3648	9.96259e-06	0.000752951
TR66591|c3_g1	NON-REGENERATING	ANTERIOR REGENERATION	-13.117	4.3648	9.96259e-06	0.000752951
TR104936|c0_g1	NON-REGENERATING	ANTERIOR REGENERATION	-13.117	4.3648	9.96259e-06	0.000752951
TR3731|c0_g1	NON-REGENERATING	ANTERIOR REGENERATION	-13.117	4.3648	9.96259e-06	0.000752951
TR99970|c1_g1	NON-REGENERATING	ANTERIOR REGENERATION	-13.117	4.3648	9.96259e-06	0.000752951
TR106625|c0_g1	NON-REGENERATING	ANTERIOR REGENERATION	-13.1155	4.36324	9.98077e-06	0.000752951
TR81906|c0_g1	NON-REGENERATING	ANTERIOR REGENERATION	-13.1155	4.36324	9.98077e-06	0.000752951
TR162988|c0_g1	NON-REGENERATING	ANTERIOR REGENERATION	-13.1155	4.36324	9.98077e-06	0.000752951
TR93999|c0_g1	NON-REGENERATING	ANTERIOR REGENERATION	10.5064	5.16709	9.98455e-06	0.000752951
TR23174|c0_g1	NON-REGENERATING	ANTERIOR REGENERATION	-10.9291	5.15647	9.99508e-06	0.000752951
TR74097|c0_g1	NON-REGENERATING	ANTERIOR REGENERATION	-13.1123	4.36012	1.00173e-05	0.000752951
TR129857|c3_g1	NON-REGENERATING	ANTERIOR REGENERATION	-13.1108	4.35856	1.00356e-05	0.000752951
TR106089|c0_g1	NON-REGENERATING	ANTERIOR REGENERATION	-10.5197	5.65332	1.00532e-05	0.000752951
TR97001|c0_g1	NON-REGENERATING	ANTERIOR REGENERATION	-13.1092	4.357	1.00724e-05	0.000752951
TR58110|c2_g1	NON-REGENERATING	ANTERIOR REGENERATION	-13.1092	4.357	1.00724e-05	0.000752951
TR58107|c2_g1	NON-REGENERATING	ANTERIOR REGENERATION	-13.1092	4.357	1.00724e-05	0.000752951
TR101246|c1_g1	NON-REGENERATING	ANTERIOR REGENERATION	-13.1092	4.357	1.00724e-05	0.000752951
TR81605|c6_g1	NON-REGENERATING	ANTERIOR REGENERATION	-13.1077	4.35543	1.00909e-05	0.000752951
TR113100|c0_g1	NON-REGENERATING	ANTERIOR REGENERATION	-13.1077	4.35543	1.00909e-05	0.000752951
TR53019|c0_g1	NON-REGENERATING	ANTERIOR REGENERATION	-13.1077	4.35543	1.00909e-05	0.000752951
TR96115|c6_g1	NON-REGENERATING	ANTERIOR REGENERATION	-13.1077	4.35543	1.00909e-05	0.000752951
TR91230|c0_g1	NON-REGENERATING	ANTERIOR REGENERATION	-13.1045	4.3523	1.0128e-05	0.000753947
TR84640|c0_g1	NON-REGENERATING	ANTERIOR REGENERATION	-13.1014	4.34915	1.01653e-05	0.000753947
TR73294|c4_g1	NON-REGENERATING	ANTERIOR REGENERATION	-13.1014	4.34915	1.01653e-05	0.000753947
TR96317|c0_g1	NON-REGENERATING	ANTERIOR REGENERATION	-10.9174	5.14473	1.01658e-05	0.000753947
TR63239|c6_g1	NON-REGENERATING	ANTERIOR REGENERATION	-10.9155	5.14292	1.01874e-05	0.000753947
TR157549|c3_g1	NON-REGENERATING	ANTERIOR REGENERATION	-13.0998	4.34758	1.02029e-05	0.000753947
TR82810|c0_g1	NON-REGENERATING	ANTERIOR REGENERATION	-13.0998	4.34758	1.02029e-05	0.000753947
TR147653|c0_g1	NON-REGENERATING	ANTERIOR REGENERATION	-13.0998	4.34758	1.02029e-05	0.000753947
TR48771|c0_g1	NON-REGENERATING	ANTERIOR REGENERATION	-10.9137	5.1411	1.02091e-05	0.000753947
TR85693|c0_g2	NON-REGENERATING	ANTERIOR REGENERATION	-13.0983	4.346	1.02217e-05	0.000753947
TR50544|c0_g1	NON-REGENERATING	ANTERIOR REGENERATION	-13.0967	4.34443	1.02406e-05	0.000753947
TR107067|c0_g1	NON-REGENERATING	ANTERIOR REGENERATION	-13.0967	4.34443	1.02406e-05	0.000753947
TR114855|c5_g2	NON-REGENERATING	ANTERIOR REGENERATION	-10.9119	5.13928	1.02418e-05	0.000753947
TR110330|c1_g3	NON-REGENERATING	ANTERIOR REGENERATION	-13.0951	4.34285	1.02595e-05	0.000753947
TR153048|c2_g1	NON-REGENERATING	ANTERIOR REGENERATION	-13.0951	4.34285	1.02595e-05	0.000753947
TR128264|c0_g1	NON-REGENERATING	ANTERIOR REGENERATION	-13.0935	4.34127	1.02785e-05	0.000754582
TR121143|c2_g1	NON-REGENERATING	ANTERIOR REGENERATION	-10.9083	5.13564	1.02967e-05	0.000754985
TR69334|c1_g1	NON-REGENERATING	ANTERIOR REGENERATION	-13.0919	4.33968	1.03167e-05	0.000754985
TR77621|c0_g1	NON-REGENERATING	ANTERIOR REGENERATION	-13.0904	4.3381	1.03359e-05	0.000754985
TR73154|c0_g1	NON-REGENERATING	ANTERIOR REGENERATION	-13.0904	4.3381	1.03359e-05	0.000754985
TR153353|c0_g1	NON-REGENERATING	ANTERIOR REGENERATION	-13.0904	4.3381	1.03359e-05	0.000754985
TR72183|c0_g1	NON-REGENERATING	ANTERIOR REGENERATION	-13.0856	4.33334	1.03937e-05	0.000756718
TR147376|c2_g1	NON-REGENERATING	ANTERIOR REGENERATION	-13.0856	4.33334	1.03937e-05	0.000756718
TR120053|c5_g2	NON-REGENERATING	ANTERIOR REGENERATION	-13.084	4.33175	1.0413e-05	0.000756718
TR125855|c0_g2	NON-REGENERATING	ANTERIOR REGENERATION	-13.0824	4.33015	1.04519e-05	0.000756718
TR88058|c0_g1	NON-REGENERATING	ANTERIOR REGENERATION	-13.0824	4.33015	1.04519e-05	0.000756718
TR120402|c0_g1	NON-REGENERATING	ANTERIOR REGENERATION	-13.0824	4.33015	1.04519e-05	0.000756718
TR12081|c0_g1	NON-REGENERATING	ANTERIOR REGENERATION	-10.8964	5.12373	1.04639e-05	0.000756718
TR90079|c0_g1	NON-REGENERATING	ANTERIOR REGENERATION	-13.0808	4.32856	1.04715e-05	0.000756718
TR51569|c1_g1	NON-REGENERATING	ANTERIOR REGENERATION	-13.0808	4.32856	1.04715e-05	0.000756718
TR40345|c0_g1	NON-REGENERATING	ANTERIOR REGENERATION	-10.8955	5.12281	1.04752e-05	0.000756718
TR45064|c0_g1	NON-REGENERATING	ANTERIOR REGENERATION	-10.4895	5.62306	1.04876e-05	0.000756718
TR89314|c0_g1	NON-REGENERATING	ANTERIOR REGENERATION	-10.8936	5.12097	1.04978e-05	0.000756718
TR132294|c1_g1	NON-REGENERATING	ANTERIOR REGENERATION	-13.0777	4.32536	1.05107e-05	0.000756718
TR64166|c0_g1	NON-REGENERATING	ANTERIOR REGENERATION	-13.0777	4.32536	1.05107e-05	0.000756718
TR67112|c0_g1	NON-REGENERATING	ANTERIOR REGENERATION	-13.0761	4.32376	1.05304e-05	0.000756718
TR141834|c1_g1	NON-REGENERATING	ANTERIOR REGENERATION	-13.0761	4.32376	1.05304e-05	0.000756718
TR92158|c0_g1	NON-REGENERATING	ANTERIOR REGENERATION	-10.889	5.11636	1.05662e-05	0.000756718
TR100704|c1_g1	NON-REGENERATING	ANTERIOR REGENERATION	-13.0745	4.32216	1.057e-05	0.000756718
TR55792|c0_g1	NON-REGENERATING	ANTERIOR REGENERATION	-13.0745	4.32216	1.057e-05	0.000756718
TR63440|c2_g1	NON-REGENERATING	ANTERIOR REGENERATION	-10.481	5.61458	1.06087e-05	0.000756718
TR59265|c0_g1	NON-REGENERATING	ANTERIOR REGENERATION	-13.0713	4.31895	1.06098e-05	0.000756718
TR66584|c0_g1	NON-REGENERATING	ANTERIOR REGENERATION	-13.0713	4.31895	1.06098e-05	0.000756718
TR80497|c0_g1	NON-REGENERATING	ANTERIOR REGENERATION	-13.0713	4.31895	1.06098e-05	0.000756718
TR66556|c0_g1	NON-REGENERATING	ANTERIOR REGENERATION	-10.4797	5.61327	1.0625e-05	0.000756718
TR110425|c0_g1	NON-REGENERATING	ANTERIOR REGENERATION	-13.0697	4.31734	1.06298e-05	0.000756718
TR86992|c3_g1	NON-REGENERATING	ANTERIOR REGENERATION	-13.0697	4.31734	1.06298e-05	0.000756718
TR67682|c2_g1	NON-REGENERATING	ANTERIOR REGENERATION	-13.0681	4.31574	1.06498e-05	0.000757273
TR121332|c1_g1	NON-REGENERATING	ANTERIOR REGENERATION	10.4591	5.12012	1.06584e-05	0.000757273
TR79824|c1_g1	NON-REGENERATING	ANTERIOR REGENERATION	-13.0648	4.31251	1.07103e-05	0.000758604
TR75210|c0_g1	NON-REGENERATING	ANTERIOR REGENERATION	-13.0632	4.3109	1.07305e-05	0.000758604
TR86120|c0_g2	NON-REGENERATING	ANTERIOR REGENERATION	-13.0632	4.3109	1.07305e-05	0.000758604
TR59684|c0_g1	NON-REGENERATING	ANTERIOR REGENERATION	-13.0632	4.3109	1.07305e-05	0.000758604
TR77170|c0_g1	NON-REGENERATING	ANTERIOR REGENERATION	-10.876	5.10336	1.07635e-05	0.000758604
TR132316|c1_g1	NON-REGENERATING	ANTERIOR REGENERATION	-13.06	4.30766	1.07712e-05	0.000758604
TR145045|c2_g2	NON-REGENERATING	ANTERIOR REGENERATION	-10.4692	5.60275	1.07818e-05	0.000758604
TR98928|c1_g1	NON-REGENERATING	ANTERIOR REGENERATION	-10.8742	5.10149	1.07871e-05	0.000758604
TR79842|c0_g1	NON-REGENERATING	ANTERIOR REGENERATION	-13.0584	4.30604	1.07917e-05	0.000758604
TR107050|c3_g1	NON-REGENERATING	ANTERIOR REGENERATION	-13.0584	4.30604	1.07917e-05	0.000758604
TR114932|c1_g1	NON-REGENERATING	ANTERIOR REGENERATION	-13.0584	4.30604	1.07917e-05	0.000758604
TR116031|c5_g2	NON-REGENERATING	ANTERIOR REGENERATION	-13.0568	4.30442	1.08327e-05	0.000759261
TR130004|c0_g1	NON-REGENERATING	ANTERIOR REGENERATION	-10.8713	5.09868	1.08345e-05	0.000759261
TR75386|c0_g1	NON-REGENERATING	ANTERIOR REGENERATION	-10.8704	5.09775	1.08464e-05	0.000759261
TR103243|c9_g1	NON-REGENERATING	ANTERIOR REGENERATION	-13.0551	4.3028	1.08533e-05	0.000759261
TR122029|c1_g1	NON-REGENERATING	ANTERIOR REGENERATION	-10.4639	5.59746	1.08657e-05	0.000759261
TR153524|c0_g1	NON-REGENERATING	ANTERIOR REGENERATION	-10.4632	5.5968	1.08742e-05	0.000759261
TR48863|c1_g1	NON-REGENERATING	ANTERIOR REGENERATION	-13.0519	4.29955	1.08947e-05	0.000759261
TR110339|c0_g1	NON-REGENERATING	ANTERIOR REGENERATION	-13.0519	4.29955	1.08947e-05	0.000759261
TR47301|c0_g1	NON-REGENERATING	ANTERIOR REGENERATION	-10.4606	5.59414	1.09166e-05	0.000759261
TR51150|c5_g1	NON-REGENERATING	ANTERIOR REGENERATION	-13.0486	4.29629	1.09364e-05	0.000759261
TR88859|c0_g1	NON-REGENERATING	ANTERIOR REGENERATION	-13.0486	4.29629	1.09364e-05	0.000759261
TR49980|c0_g1	NON-REGENERATING	ANTERIOR REGENERATION	-13.0486	4.29629	1.09364e-05	0.000759261
TR84634|c1_g1	NON-REGENERATING	ANTERIOR REGENERATION	-13.047	4.29465	1.09783e-05	0.000759261
TR105560|c11_g2	NON-REGENERATING	ANTERIOR REGENERATION	-13.047	4.29465	1.09783e-05	0.000759261
TR107185|c0_g1	NON-REGENERATING	ANTERIOR REGENERATION	-13.047	4.29465	1.09783e-05	0.000759261
TR74105|c0_g1	NON-REGENERATING	ANTERIOR REGENERATION	-13.047	4.29465	1.09783e-05	0.000759261
TR87712|c4_g1	NON-REGENERATING	ANTERIOR REGENERATION	-13.047	4.29465	1.09783e-05	0.000759261
TR115350|c0_g1	NON-REGENERATING	ANTERIOR REGENERATION	-13.0454	4.29302	1.09993e-05	0.000759274
TR106674|c3_g1	NON-REGENERATING	ANTERIOR REGENERATION	-13.0454	4.29302	1.09993e-05	0.000759274
TR109369|c0_g1	NON-REGENERATING	ANTERIOR REGENERATION	-13.0438	4.29138	1.10204e-05	0.000760009
TR68716|c4_g1	NON-REGENERATING	ANTERIOR REGENERATION	-13.0405	4.2881	1.10627e-05	0.000761489
TR62501|c3_g1	NON-REGENERATING	ANTERIOR REGENERATION	-13.0405	4.2881	1.10627e-05	0.000761489
TR49396|c0_g1	NON-REGENERATING	ANTERIOR REGENERATION	-13.0372	4.28482	1.11268e-05	0.000765172
TR121259|c2_g2	NON-REGENERATING	ANTERIOR REGENERATION	-10.4452	5.5788	1.11498e-05	0.000766031
TR112549|c0_g1	NON-REGENERATING	ANTERIOR REGENERATION	-13.0339	4.28152	1.11697e-05	0.000766037
TR108893|c0_g1	NON-REGENERATING	ANTERIOR REGENERATION	-9.84241	6.23914	1.11726e-05	0.000766037
TR62123|c0_g1	NON-REGENERATING	ANTERIOR REGENERATION	-13.0323	4.27987	1.11913e-05	0.000766037
TR18716|c0_g1	NON-REGENERATING	ANTERIOR REGENERATION	-10.8468	5.07415	1.12001e-05	0.000766037
TR62086|c1_g1	NON-REGENERATING	ANTERIOR REGENERATION	-13.0306	4.27822	1.1213e-05	0.000766037
TR48698|c0_g1	NON-REGENERATING	ANTERIOR REGENERATION	-13.0306	4.27822	1.1213e-05	0.000766037
TR47531|c1_g1	NON-REGENERATING	ANTERIOR REGENERATION	-13.029	4.27657	1.12564e-05	0.000766133
TR78331|c0_g1	NON-REGENERATING	ANTERIOR REGENERATION	-13.029	4.27657	1.12564e-05	0.000766133
TR88249|c0_g1	NON-REGENERATING	ANTERIOR REGENERATION	-13.029	4.27657	1.12564e-05	0.000766133
TR66406|c6_g1	NON-REGENERATING	ANTERIOR REGENERATION	-13.029	4.27657	1.12564e-05	0.000766133
TR130748|c0_g1	NON-REGENERATING	ANTERIOR REGENERATION	-13.0257	4.27326	1.13002e-05	0.000768391
TR96206|c0_g1	NON-REGENERATING	ANTERIOR REGENERATION	-13.024	4.2716	1.13221e-05	0.00076845
TR87408|c1_g3	NON-REGENERATING	ANTERIOR REGENERATION	-13.024	4.2716	1.13221e-05	0.00076845
TR63263|c0_g1	NON-REGENERATING	ANTERIOR REGENERATION	-13.0224	4.26994	1.13442e-05	0.000768593
TR70261|c0_g1	NON-REGENERATING	ANTERIOR REGENERATION	-10.4324	5.56599	1.13454e-05	0.000768593
TR87444|c1_g2	NON-REGENERATING	ANTERIOR REGENERATION	-13.019	4.26661	1.14106e-05	0.00077158
TR81540|c2_g1	NON-REGENERATING	ANTERIOR REGENERATION	-13.019	4.26661	1.14106e-05	0.00077158
TR100246|c2_g1	NON-REGENERATING	ANTERIOR REGENERATION	-10.8325	5.0598	1.14284e-05	0.000771689
TR148230|c0_g2	NON-REGENERATING	ANTERIOR REGENERATION	-13.0157	4.26328	1.14553e-05	0.000771689
TR71735|c1_g4	NON-REGENERATING	ANTERIOR REGENERATION	-13.0157	4.26328	1.14553e-05	0.000771689
TR99188|c0_g1	NON-REGENERATING	ANTERIOR REGENERATION	-13.0124	4.25993	1.15002e-05	0.000771689
TR68296|c0_g1	NON-REGENERATING	ANTERIOR REGENERATION	-13.0124	4.25993	1.15002e-05	0.000771689
TR123320|c0_g1	NON-REGENERATING	ANTERIOR REGENERATION	-10.4222	5.5558	1.15092e-05	0.000771689
TR56957|c6_g1	NON-REGENERATING	ANTERIOR REGENERATION	-13.0107	4.25826	1.15453e-05	0.000771689
TR66689|c0_g1	NON-REGENERATING	ANTERIOR REGENERATION	-9.81756	6.2143	1.15668e-05	0.000771689
TR157563|c4_g1	NON-REGENERATING	ANTERIOR REGENERATION	-13.009	4.25658	1.1568e-05	0.000771689
TR121973|c1_g1	NON-REGENERATING	ANTERIOR REGENERATION	-13.009	4.25658	1.1568e-05	0.000771689
TR56961|c1_g1	NON-REGENERATING	ANTERIOR REGENERATION	-13.009	4.25658	1.1568e-05	0.000771689
TR87654|c0_g1	NON-REGENERATING	ANTERIOR REGENERATION	-13.0074	4.2549	1.15908e-05	0.000771689
TR113786|c4_g1	NON-REGENERATING	ANTERIOR REGENERATION	-10.8209	5.04822	1.16109e-05	0.000771689
TR41480|c0_g1	NON-REGENERATING	ANTERIOR REGENERATION	-10.8209	5.04822	1.16109e-05	0.000771689
TR159231|c1_g1	NON-REGENERATING	ANTERIOR REGENERATION	-13.0057	4.25322	1.16136e-05	0.000771689
TR111135|c0_g1	NON-REGENERATING	ANTERIOR REGENERATION	-13.0057	4.25322	1.16136e-05	0.000771689
TR56392|c0_g1	NON-REGENERATING	ANTERIOR REGENERATION	-13.0057	4.25322	1.16136e-05	0.000771689
TR144754|c1_g1	NON-REGENERATING	ANTERIOR REGENERATION	-13.0057	4.25322	1.16136e-05	0.000771689
TR107415|c0_g1	NON-REGENERATING	ANTERIOR REGENERATION	-13.0057	4.25322	1.16136e-05	0.000771689
TR160157|c0_g2	NON-REGENERATING	ANTERIOR REGENERATION	-13.004	4.25154	1.16365e-05	0.000772505
TR93945|c9_g1	NON-REGENERATING	ANTERIOR REGENERATION	-10.817	5.04433	1.16771e-05	0.000774497
TR115350|c0_g2	NON-REGENERATING	ANTERIOR REGENERATION	-12.999	4.24648	1.17287e-05	0.000776629
TR72158|c0_g2	NON-REGENERATING	ANTERIOR REGENERATION	-12.9973	4.24479	1.17519e-05	0.000776629
TR74166|c5_g1	NON-REGENERATING	ANTERIOR REGENERATION	-12.9973	4.24479	1.17519e-05	0.000776629
TR108248|c0_g2	NON-REGENERATING	ANTERIOR REGENERATION	-12.9973	4.24479	1.17519e-05	0.000776629
TR141910|c4_g1	NON-REGENERATING	ANTERIOR REGENERATION	-12.9956	4.2431	1.17752e-05	0.000777172
TR89343|c0_g1	NON-REGENERATING	ANTERIOR REGENERATION	-12.9939	4.24141	1.17986e-05	0.000777172
TR157549|c2_g3	NON-REGENERATING	ANTERIOR REGENERATION	-12.9939	4.24141	1.17986e-05	0.000777172
TR142545|c2_g2	NON-REGENERATING	ANTERIOR REGENERATION	-10.8083	5.03556	1.18248e-05	0.000777172
TR100633|c2_g2	NON-REGENERATING	ANTERIOR REGENERATION	-10.4016	5.53521	1.18382e-05	0.000777172
TR100995|c0_g1	NON-REGENERATING	ANTERIOR REGENERATION	-12.9922	4.23971	1.18455e-05	0.000777172
TR72461|c0_g1	NON-REGENERATING	ANTERIOR REGENERATION	-12.9922	4.23971	1.18455e-05	0.000777172
TR100963|c0_g1	NON-REGENERATING	ANTERIOR REGENERATION	-12.9922	4.23971	1.18455e-05	0.000777172
TR67122|c1_g1	NON-REGENERATING	ANTERIOR REGENERATION	-12.9905	4.23801	1.18691e-05	0.000777623
TR105969|c0_g1	NON-REGENERATING	ANTERIOR REGENERATION	-12.9888	4.23631	1.18927e-05	0.000777623
TR99454|c0_g1	NON-REGENERATING	ANTERIOR REGENERATION	-10.8034	5.03067	1.18929e-05	0.000777623
TR60682|c0_g1	NON-REGENERATING	ANTERIOR REGENERATION	-12.9871	4.23461	1.19164e-05	0.000777623
TR47491|c4_g2	NON-REGENERATING	ANTERIOR REGENERATION	-12.9871	4.23461	1.19164e-05	0.000777623
TR92139|c5_g1	NON-REGENERATING	ANTERIOR REGENERATION	-12.9871	4.23461	1.19164e-05	0.000777623
TR79256|c1_g1	NON-REGENERATING	ANTERIOR REGENERATION	-12.9854	4.23291	1.19402e-05	0.000777781
TR102521|c0_g1	NON-REGENERATING	ANTERIOR REGENERATION	-12.9854	4.23291	1.19402e-05	0.000777781
TR63307|c9_g1	NON-REGENERATING	ANTERIOR REGENERATION	-12.9837	4.2312	1.19641e-05	0.000777943
TR56659|c0_g1	NON-REGENERATING	ANTERIOR REGENERATION	-12.9837	4.2312	1.19641e-05	0.000777943
TR61526|c0_g1	NON-REGENERATING	ANTERIOR REGENERATION	-12.9786	4.22607	1.20602e-05	0.000778846
TR58094|c0_g1	NON-REGENERATING	ANTERIOR REGENERATION	-12.9786	4.22607	1.20602e-05	0.000778846
TR84663|c8_g2	NON-REGENERATING	ANTERIOR REGENERATION	-12.9786	4.22607	1.20602e-05	0.000778846
TR82818|c0_g1	NON-REGENERATING	ANTERIOR REGENERATION	-12.9786	4.22607	1.20602e-05	0.000778846
TR127053|c1_g1	NON-REGENERATING	ANTERIOR REGENERATION	-12.9786	4.22607	1.20602e-05	0.000778846
TR107111|c2_g1	NON-REGENERATING	ANTERIOR REGENERATION	-12.9786	4.22607	1.20602e-05	0.000778846
TR167233|c0_g1	NON-REGENERATING	ANTERIOR REGENERATION	-12.9752	4.22264	1.21087e-05	0.000778846
TR116170|c0_g1	NON-REGENERATING	ANTERIOR REGENERATION	-12.9752	4.22264	1.21087e-05	0.000778846
TR95306|c7_g1	NON-REGENERATING	ANTERIOR REGENERATION	-12.9752	4.22264	1.21087e-05	0.000778846
TR98928|c1_g2	NON-REGENERATING	ANTERIOR REGENERATION	-12.9735	4.22092	1.21331e-05	0.000778846
TR146767|c5_g2	NON-REGENERATING	ANTERIOR REGENERATION	-12.9735	4.22092	1.21331e-05	0.000778846
TR60673|c1_g1	NON-REGENERATING	ANTERIOR REGENERATION	-12.9735	4.22092	1.21331e-05	0.000778846
TR50542|c0_g1	NON-REGENERATING	ANTERIOR REGENERATION	-12.9735	4.22092	1.21331e-05	0.000778846
TR73362|c0_g1	NON-REGENERATING	ANTERIOR REGENERATION	-10.7866	5.01389	1.21711e-05	0.000778846
TR65292|c0_g1	NON-REGENERATING	ANTERIOR REGENERATION	-12.9717	4.2192	1.2182e-05	0.000778846
TR107800|c3_g1	NON-REGENERATING	ANTERIOR REGENERATION	-12.9717	4.2192	1.2182e-05	0.000778846
TR116050|c2_g1	NON-REGENERATING	ANTERIOR REGENERATION	-12.9717	4.2192	1.2182e-05	0.000778846
TR142066|c1_g4	NON-REGENERATING	ANTERIOR REGENERATION	-10.7856	5.0129	1.21995e-05	0.000778846
TR6319|c0_g1	NON-REGENERATING	ANTERIOR REGENERATION	-10.7847	5.01191	1.22137e-05	0.000778846
TR137244|c8_g1	NON-REGENERATING	ANTERIOR REGENERATION	-12.9683	4.21575	1.22313e-05	0.000778846
TR22488|c0_g1	NON-REGENERATING	ANTERIOR REGENERATION	-12.9683	4.21575	1.22313e-05	0.000778846
TR158082|c1_g2	NON-REGENERATING	ANTERIOR REGENERATION	-12.9683	4.21575	1.22313e-05	0.000778846
TR73023|c2_g1	NON-REGENERATING	ANTERIOR REGENERATION	-10.7827	5.00992	1.22422e-05	0.000778846
TR97845|c0_g1	NON-REGENERATING	ANTERIOR REGENERATION	-10.7827	5.00992	1.22422e-05	0.000778846
TR112588|c0_g2	NON-REGENERATING	ANTERIOR REGENERATION	-12.9666	4.21403	1.2256e-05	0.000778846
TR144695|c0_g2	NON-REGENERATING	ANTERIOR REGENERATION	-12.9666	4.21403	1.2256e-05	0.000778846
TR31328|c0_g1	NON-REGENERATING	ANTERIOR REGENERATION	-9.82172	5.50779	1.23027e-05	0.000781131
TR67631|c0_g1	NON-REGENERATING	ANTERIOR REGENERATION	-12.9631	4.21057	1.23307e-05	0.000781544
TR88444|c0_g1	NON-REGENERATING	ANTERIOR REGENERATION	-12.9631	4.21057	1.23307e-05	0.000781544
TR74785|c0_g1	NON-REGENERATING	ANTERIOR REGENERATION	-12.9614	4.20884	1.23557e-05	0.00078177
TR71804|c1_g1	NON-REGENERATING	ANTERIOR REGENERATION	-12.9614	4.20884	1.23557e-05	0.00078177
TR119972|c6_g1	NON-REGENERATING	ANTERIOR REGENERATION	-12.9597	4.2071	1.23808e-05	0.000782001
TR71152|c6_g1	NON-REGENERATING	ANTERIOR REGENERATION	-12.9597	4.2071	1.23808e-05	0.000782001
TR127782|c0_g2	NON-REGENERATING	ANTERIOR REGENERATION	-12.9562	4.20363	1.24313e-05	0.000783124
TR82439|c0_g1	NON-REGENERATING	ANTERIOR REGENERATION	-12.9562	4.20363	1.24313e-05	0.000783124
TR60632|c0_g1	NON-REGENERATING	ANTERIOR REGENERATION	-12.9545	4.20188	1.24566e-05	0.000783124
TR92212|c5_g1	NON-REGENERATING	ANTERIOR REGENERATION	-12.9545	4.20188	1.24566e-05	0.000783124
TR110330|c1_g2	NON-REGENERATING	ANTERIOR REGENERATION	-12.9545	4.20188	1.24566e-05	0.000783124
TR85491|c1_g1	NON-REGENERATING	ANTERIOR REGENERATION	-10.7687	4.99592	1.24886e-05	0.000783124
TR67690|c0_g1	NON-REGENERATING	ANTERIOR REGENERATION	-10.7657	4.9929	1.25328e-05	0.000783124
TR93938|c2_g1	NON-REGENERATING	ANTERIOR REGENERATION	-12.951	4.1984	1.25331e-05	0.000783124
TR105596|c2_g1	NON-REGENERATING	ANTERIOR REGENERATION	-12.951	4.1984	1.25331e-05	0.000783124
TR45835|c0_g1	NON-REGENERATING	ANTERIOR REGENERATION	-12.951	4.1984	1.25331e-05	0.000783124
TR60623|c0_g1	NON-REGENERATING	ANTERIOR REGENERATION	-10.7647	4.99189	1.25476e-05	0.000783124
TR113161|c0_g1	NON-REGENERATING	ANTERIOR REGENERATION	-12.9492	4.19665	1.25588e-05	0.000783124
TR87132|c0_g1	NON-REGENERATING	ANTERIOR REGENERATION	-10.7636	4.99088	1.25773e-05	0.000783124
TR72543|c2_g1	NON-REGENERATING	ANTERIOR REGENERATION	-12.9475	4.1949	1.25845e-05	0.000783124
TR64404|c0_g1	NON-REGENERATING	ANTERIOR REGENERATION	-12.9475	4.1949	1.25845e-05	0.000783124
TR86031|c0_g1	NON-REGENERATING	ANTERIOR REGENERATION	-12.9475	4.1949	1.25845e-05	0.000783124
TR110491|c6_g2	NON-REGENERATING	ANTERIOR REGENERATION	-12.9475	4.1949	1.25845e-05	0.000783124
TR93375|c0_g1	NON-REGENERATING	ANTERIOR REGENERATION	-10.7626	4.98988	1.25922e-05	0.000783124
TR77328|c0_g1	NON-REGENERATING	ANTERIOR REGENERATION	-12.9457	4.19315	1.26103e-05	0.000783584
TR118665|c1_g1	NON-REGENERATING	ANTERIOR REGENERATION	-12.944	4.19139	1.26622e-05	0.000784694
TR62309|c0_g1	NON-REGENERATING	ANTERIOR REGENERATION	-12.9422	4.18964	1.26883e-05	0.000784694
TR87703|c1_g1	NON-REGENERATING	ANTERIOR REGENERATION	-12.9422	4.18964	1.26883e-05	0.000784694
TR63768|c0_g2	NON-REGENERATING	ANTERIOR REGENERATION	-10.3503	5.48382	1.27092e-05	0.000784694
TR58052|c3_g1	NON-REGENERATING	ANTERIOR REGENERATION	-12.9405	4.18788	1.27144e-05	0.000784694
TR84871|c0_g1	NON-REGENERATING	ANTERIOR REGENERATION	-12.9405	4.18788	1.27144e-05	0.000784694
TR107591|c0_g1	NON-REGENERATING	ANTERIOR REGENERATION	-12.9405	4.18788	1.27144e-05	0.000784694
TR74058|c0_g1	NON-REGENERATING	ANTERIOR REGENERATION	-12.9405	4.18788	1.27144e-05	0.000784694
TR133422|c1_g2	NON-REGENERATING	ANTERIOR REGENERATION	-12.937	4.18436	1.27669e-05	0.000786231
TR140519|c0_g1	NON-REGENERATING	ANTERIOR REGENERATION	-12.937	4.18436	1.27669e-05	0.000786231
TR91067|c0_g1	NON-REGENERATING	ANTERIOR REGENERATION	-12.9352	4.18259	1.27933e-05	0.000786231
TR80972|c0_g1	NON-REGENERATING	ANTERIOR REGENERATION	-12.9352	4.18259	1.27933e-05	0.000786231
TR105342|c0_g1	NON-REGENERATING	ANTERIOR REGENERATION	-12.9352	4.18259	1.27933e-05	0.000786231
TR86037|c4_g1	NON-REGENERATING	ANTERIOR REGENERATION	-12.9335	4.18083	1.28463e-05	0.000787677
TR65099|c0_g1	NON-REGENERATING	ANTERIOR REGENERATION	-12.9335	4.18083	1.28463e-05	0.000787677
TR55358|c0_g1	NON-REGENERATING	ANTERIOR REGENERATION	-10.7474	4.97466	1.28493e-05	0.000787677
TR145308|c0_g1	NON-REGENERATING	ANTERIOR REGENERATION	-12.9317	4.17906	1.28729e-05	0.000788463
TR62356|c0_g1	NON-REGENERATING	ANTERIOR REGENERATION	-12.9299	4.17729	1.28996e-05	0.000789064
TR94937|c0_g1	NON-REGENERATING	ANTERIOR REGENERATION	-12.9282	4.17551	1.29264e-05	0.000789064
TR62315|c1_g1	NON-REGENERATING	ANTERIOR REGENERATION	-12.9282	4.17551	1.29264e-05	0.000789064
TR158048|c2_g1	NON-REGENERATING	ANTERIOR REGENERATION	-10.3359	5.46942	1.29694e-05	0.000789064
TR123320|c1_g3	NON-REGENERATING	ANTERIOR REGENERATION	-10.7413	4.96853	1.2973e-05	0.000789064
TR100656|c0_g1	NON-REGENERATING	ANTERIOR REGENERATION	-12.9246	4.17196	1.29802e-05	0.000789064
TR85332|c4_g1	NON-REGENERATING	ANTERIOR REGENERATION	-12.9246	4.17196	1.29802e-05	0.000789064
TR103630|c2_g1	NON-REGENERATING	ANTERIOR REGENERATION	-12.9246	4.17196	1.29802e-05	0.000789064
TR61810|c0_g3	NON-REGENERATING	ANTERIOR REGENERATION	-12.9246	4.17196	1.29802e-05	0.000789064
TR85308|c4_g1	NON-REGENERATING	ANTERIOR REGENERATION	-12.9211	4.1684	1.30616e-05	0.000790393
TR86164|c5_g2	NON-REGENERATING	ANTERIOR REGENERATION	-12.9211	4.1684	1.30616e-05	0.000790393
TR163111|c1_g1	NON-REGENERATING	ANTERIOR REGENERATION	12.9202	4.18654	1.30616e-05	0.000790393
TR78373|c1_g1	NON-REGENERATING	ANTERIOR REGENERATION	-10.7352	4.96237	1.30827e-05	0.000790393
TR35242|c0_g1	NON-REGENERATING	ANTERIOR REGENERATION	-12.9193	4.16662	1.30889e-05	0.000790393
TR105634|c2_g1	NON-REGENERATING	ANTERIOR REGENERATION	-12.9193	4.16662	1.30889e-05	0.000790393
TR89637|c1_g1	NON-REGENERATING	ANTERIOR REGENERATION	-12.9193	4.16662	1.30889e-05	0.000790393
TR105862|c4_g2	NON-REGENERATING	ANTERIOR REGENERATION	-12.9193	4.16662	1.30889e-05	0.000790393
TR119431|c0_g1	NON-REGENERATING	ANTERIOR REGENERATION	-12.9175	4.16483	1.31163e-05	0.000790656
TR61161|c2_g1	NON-REGENERATING	ANTERIOR REGENERATION	-9.72615	6.12293	1.31282e-05	0.000790656
TR79892|c0_g1	NON-REGENERATING	ANTERIOR REGENERATION	12.9163	4.18273	1.31438e-05	0.000790656
TR42|c0_g1	NON-REGENERATING	ANTERIOR REGENERATION	-12.9157	4.16304	1.31438e-05	0.000790656
TR61250|c0_g1	NON-REGENERATING	ANTERIOR REGENERATION	-12.9139	4.16125	1.3199e-05	0.000790656
TR123174|c3_g1	NON-REGENERATING	ANTERIOR REGENERATION	-12.9139	4.16125	1.3199e-05	0.000790656
TR111129|c0_g1	NON-REGENERATING	ANTERIOR REGENERATION	-12.9139	4.16125	1.3199e-05	0.000790656
TR81581|c1_g1	NON-REGENERATING	ANTERIOR REGENERATION	-12.9121	4.15946	1.32267e-05	0.000790656
TR82640|c2_g2	NON-REGENERATING	ANTERIOR REGENERATION	-12.9121	4.15946	1.32267e-05	0.000790656
TR51213|c5_g2	NON-REGENERATING	ANTERIOR REGENERATION	-12.9121	4.15946	1.32267e-05	0.000790656
TR77201|c0_g1	NON-REGENERATING	ANTERIOR REGENERATION	-10.7259	4.95308	1.32419e-05	0.000790656
TR62040|c2_g1	NON-REGENERATING	ANTERIOR REGENERATION	-12.9103	4.15766	1.32545e-05	0.000790656
TR74511|c0_g1	NON-REGENERATING	ANTERIOR REGENERATION	-12.9103	4.15766	1.32545e-05	0.000790656
TR137265|c0_g2	NON-REGENERATING	ANTERIOR REGENERATION	-10.3191	5.45268	1.32718e-05	0.000790656
TR125833|c1_g1	NON-REGENERATING	ANTERIOR REGENERATION	-10.3177	5.45121	1.32947e-05	0.000790656
TR71361|c2_g1	NON-REGENERATING	ANTERIOR REGENERATION	-12.9068	4.15406	1.33104e-05	0.000790656
TR119111|c0_g1	NON-REGENERATING	ANTERIOR REGENERATION	-12.9068	4.15406	1.33104e-05	0.000790656
TR112695|c2_g1	NON-REGENERATING	ANTERIOR REGENERATION	-12.9068	4.15406	1.33104e-05	0.000790656
TR116031|c4_g1	NON-REGENERATING	ANTERIOR REGENERATION	-12.9068	4.15406	1.33104e-05	0.000790656
TR82743|c0_g2	NON-REGENERATING	ANTERIOR REGENERATION	-12.9068	4.15406	1.33104e-05	0.000790656
TR49771|c2_g2	NON-REGENERATING	ANTERIOR REGENERATION	-12.905	4.15226	1.33385e-05	0.000791033
TR101392|c0_g2	NON-REGENERATING	ANTERIOR REGENERATION	-12.905	4.15226	1.33385e-05	0.000791033
TR66290|c0_g1	NON-REGENERATING	ANTERIOR REGENERATION	-12.9032	4.15046	1.33949e-05	0.000793088
TR107052|c2_g1	NON-REGENERATING	ANTERIOR REGENERATION	-12.9032	4.15046	1.33949e-05	0.000793088
TR68768|c8_g1	NON-REGENERATING	ANTERIOR REGENERATION	-12.9014	4.14865	1.34233e-05	0.000794121
TR81630|c7_g2	NON-REGENERATING	ANTERIOR REGENERATION	-12.8977	4.14503	1.34802e-05	0.000795308
TR80728|c0_g1	NON-REGENERATING	ANTERIOR REGENERATION	-12.8977	4.14503	1.34802e-05	0.000795308
TR105563|c0_g1	NON-REGENERATING	ANTERIOR REGENERATION	12.8969	4.16355	1.34802e-05	0.000795308
TR115930|c0_g1	NON-REGENERATING	ANTERIOR REGENERATION	-10.7124	4.93956	1.35026e-05	0.000795308
TR75544|c0_g1	NON-REGENERATING	ANTERIOR REGENERATION	-12.8959	4.14322	1.35089e-05	0.000795308
TR61234|c2_g1	NON-REGENERATING	ANTERIOR REGENERATION	-12.8959	4.14322	1.35089e-05	0.000795308
[truncated: 71,589 more rows]

## Sheet: Table S10
Table S10. Results of differential expression analysis, comparison PxN.
[truncated: 59,237 more rows]

[truncated: 2 more sheets: Table S11, Table S12]
