# Supplementary material for: Comparative transcriptomics in Syllidae (Annelida) indicates that posterior regeneration and regular growth are comparable, while anterior regeneration is a distinct process
Source: BMC Genomics. 2019 Nov 14;20:855. doi: 10.1186/s12864-019-6223-y (PMC6854643; doi:10.1186/s12864-019-6223-y)
Supplement: Supplementary file 4 — Additional file 4. BLAST results of candidate genes including differential gene expression results. ns: not significant. [file 12864_2019_6223_MOESM4_ESM.xlsx]

## Sheet: Sheet1
Gene	BLAST query	Sphaerosyllis hystrix							Syllis gracilis
		BLAST hit ID	Lenght (bp)	E-value (BLAST)		Trinity 'gene' DE (FDR)			Contig ID	Lenght (bp)	E-value (BLAST)		Trinity 'gene' DE (FDR)			[References]
						AxP	AxN	NxP					AxP	AxN	NxP
ap2	KC999054	TR64300|c0_g1_i1	1664	4.87e-50		ns	ns	ns	TR142437|c2_g1_i4	4269	4.62e-128		ns	ns	ns	[46]
β-catenin	EU296629	TR65158|c1_g2_i4	2631	0.028		ns	ns	ns	TR89060|c2_g1_i1	2377	4.44e-08		0.000969652253965502	0.000640186347269711	ns	[17]
bmp type receptor	AJ609301	TR91452|c2_g1_i1	3898	6.62e-144		ns	ns	ns	TR149250|c1_g7_i3	1206	0.014		ns	ns	ns	[17]
Brachyury	AB553740	TR62449|c0_g1_i1	535	3.45e-49		ns	ns	ns	TR96784|c0_g2_i1	1393	5.55e-42		ns	ns	ns	[60]
Brat	HE971733	TR63166|c4_g3_i1	2885	5.75e-104		ns	ns	ns	TR74232|c0_g1_i1	2302	4.52e-50		ns; 0.00143820789240398; ns	ns; 0.00122097006445493; ns	ns	[3,46]
Cdx	DQ188196	TR97592|c1_g2_i3	1167	8.56e-45		ns	ns	ns	TR55232|c2_g2_i1	752	4.50e-31		ns	ns	ns	[32,45]
cs1	KJ405460	TR47819|c0_g1_i3	915	9.41e-76		ns	ns	ns	TR81519|c0_g1_i4	678	6.91e-35		ns	ns	ns	[35]
cycB1	HE858370	TR69320|c2_g1_i3	1396	4.00e-32		ns	ns	ns	TR64784|c0_g1_i7	959	3.13e-73		ns	ns	ns	[46]
cycB3	HE858372	TR69437|c2_g1_i1	2790	1.32e-33		ns	ns	ns	TR101261|c2_g1_i1	2383	8.46e-38		0.00111481754984594	0.000952749639349039	ns	[46]
Dlx	CAJ38799	TR58558|c0_g1_i1	387	7.79e-29		ns	ns	ns	TR132294|c2_g1_i3	1449	3.76e-66		ns	ns	ns	[17,59]
Elav	EF384209	TR86647|c2_g1_i6	2239	2.05e-10		ns	ns	ns	TR79253|c1_g1_i2	984	2.23e-81		ns; 0.00912448916457066	ns; 0.0036615167940375	ns	[46]
Engrailed	AF336055	TR94100|c0_g2_i3	1144	1.39e-16		ns	ns	ns	TR98981|c0_g1_i1	282	1.22e-25		ns	ns	ns	[1,46]
Even-skipped	DQ188195	TR9912|c2_g1_i1	1203	3.33e-62		ns	ns	ns	TR108388|c8_g1_i1, TR112487|c1_g1_i1	234, 297	6.04e-04, 1.33e-56		ns	ns	ns	[32]
FGFR	AHI16251	TR95577|c0_g2_i5	3917	2.65e-52		ns	ns	ns	TR64245|c1_g1_i2	3158	1.46e-57		0.00257388560550688; ns	0.00214686855552147	ns	[17]
Frizzled	AB201956	TR101828|c0_g2_i2	2960	6.78e-66		ns	ns	ns	TR167466|c2_g1_i1	2327	1.22e-45		ns	ns	ns	[17]
Gcm	HE971735	not found							not found						ns	[3]
gcs1a	AB211189	TR38757|c0_g2_i1	1962	1.01e-27		ns	ns	ns	TR89735|c2_g1_i1	1111	5.59e-33		0.00749691703817081;	0.00627787776939398; ns	ns	[12]
gcs1b	AB211190	TR66925|c2_g1_i1	1668	5.52e-25		ns	ns	ns	not found						ns	[12]
gs	AB109095	TR72222|c3_g2_i3	737	6.64e-85		ns	ns	ns	TR76174|c0_g1_i1	2522	5.43e-126		ns; 0.000573344609898902; 0.00476087442191015; ns	ns; 0.000520968469411004; 0.00395960254998709; ns	ns	[12,13]
Grimp	AB430780	not found							not found						ns	[15]
GSK3B	DQ402057	TR103032|c3_g1_i1	1402	1.64e-95		ns	ns	ns	TR135749|c0_g1_i2	4590	1.87e-128		ns	ns	ns	[17]
Hedgehog	HM179271	TR68442|c0_g1_i2	2305	5.96e-51		ns	ns	ns	TR36177|c0_g2_i1, TR123805|c1_g1_i14	1206, 4036	2.22e-39, 4.88e-35		ns	ns	ns	[17]
Horu	EU118300	not found							not found						ns	[15]
Hunchback	AM232683	TR64421|c2_g1_i2	818	2.30e-128		ns	ns	ns	TR139000|c4_g1_i1	5027	7.18e-105		ns	ns	ns	[33]
Id	KC999056	TR66982|c5_g1_i3	292	3.92e-15		ns	ns	ns	TR166770|c1_g1_i1	329	2.87e-12		ns	ns	ns	[3]
JNK	NM_164900	TR19529|c0_g1_i1	974	2.50e-163		ns	0.00320579437546082	ns	TR151703|c0_g1_i1, TR39546|c0_g1_i1	2263, 415	2.34e-178, 1.48e-79		ns	ns	ns	[17]
Mino	EU118299	not found							not found							[15]
MMP	AY068367	not found							not found							[17]
Msx	AF061271	TR73916|c0_g1_i2	1563	3.92e-33		ns	ns	ns	TR150886|c1_g1_i5*, TR119091|c1_g1_i1, TR160324|c0_g1_i1, TR136749|c1_g1_i4	566, 353, 451, 1105	1.12e-35, 1.28e-28, 4.76e-15, 1.66e-14		ns	ns	ns	[17]
Myc	KC999055	TR66716|c0_g1_i1	3158	1.77e-15		ns	ns	ns	TR159234|c2_g2_i3	1991	3.97e-19		ns	ns	ns	[3,46]
Nanos	AM076486	TR9796|c0_g1_i1	1313	No		ns	ns	ns	TR22380|c0_g2_i1	401	8.42e-14		ns	ns	ns	[17,46,48]
Neurogenin	FM163172	TR32851|c0_g2_i1	255	1.61e-11		ns	ns	ns	not found							[46]
Noggin	AHI16252	not found							not found							[17]
Notch	BP998909	not found							not found							[59]
Otx1	AF336056	TR59446|c0_g1_i1	1040	5.03e-41		ns	ns	ns	TR72963|c1_g3_i2	1399	3.62e-32		ns	ns	ns	[1]
Otx2	AF336057	not found							not found							[1]
Patched	AB504738	not found							not found							[17]
Paics	AB205583	TR25215|c0_g2_i1*, TR68398|c0_g3_i3	1995, 1827	4.34e-73, 1.16e-67		-	0.00012749732866819; 1; 1; 1	-	TR87989|c0_g1_i1*, TR154030|c0_g1_i6	1529, 2634	2.25e-53, 4.63e-62		ns; 0.000561399784352966	ns; 0.000694885484063033	ns	[12]
pax6	AM114770	TR96359|c0_g1_i2	408	3.02e-66		ns	ns	ns	TR130739|c2_g1_i2	2612	3.28e-99		ns	ns	ns	[46]
Pcna	HF935038	TR5181|c0_g1_i1	1205	1.79e-156		ns	ns	ns	TR68710|c1_g1_i2	1159	4.30e-166		ns	ns	ns	[46]
piwi1	KM406471	TR102690|c0_g1_i1	1967	3.48e-39		ns	ns	ns	TR111429|c2_g1_i2, TR97233|c0_g1_i3	1499, 4011	8.15e-81, 1.92e-63		ns	ns	ns	[17,46,48,61]
piwi2	KM406472	TR45849|c1_g2_i1	1384	5.55e-24		ns	ns	ns	TR164805|c0_g1_i1	4211	0.012		ns	ns	ns	[17,46,48,61]
PL10	KM406470	TR66033|c1_g1_i1	5431	2.44e-178		ns	ns	ns	TR99989|c1_g1_i1	4122	0		ns	0.000622873001258884	ns	[48,61]
prdm3/16	LN811424	TR62642|c1_g1_i1	4518	2.90e-84		ns	ns	ns	TR125932|c0_g1_i10	3814	3.38e-47		ns	ns	ns	[46]
Runx	KC999057	TR66683|c0_g1_i3	3630	9.50e-116		ns	ns	ns	TR120765|c0_g1_i6	1130	2.96e-111		ns	ns	ns	[3,46]
Ejrup1	AB109094	not found							not found							[12]
Ejrup2	AB205582	TR83599|c2_g1_i2	1069	4.70e-12		ns	0.00297990510186416	ns	not found							[12]
Ejrup3	AB109096	not found							not found							[12]
Ejrup4	AB112546	not found							not found							[12]
Ejrup5	AB205584	TR30752|c0_g1_i1	270	3.58e-04		ns	ns	ns	TR121894|c2_g1_i2	745	0.002		ns	ns	ns	[12]
Sfrp1/2/5	KT266532	TR90125|c1_g2_i2	1763	2.88e-64		ns	ns	ns	TR65186|c0_g1_i2, TR139257|c4_g2_i3	845, 1478	1.98e-55, 1.73e-62		ns	ns	ns	[46]
Slit	EF384216	TR63077|c0_g1_i1, TR14730|c0_g1_i1	10064, 248	3.99e-31, 3.99e-31		ns	ns	ns	TR107009|c0_g1_i1	1057	4.93e-76		0.00927112554996935; O; 1	0.00780694012170762; 1; 1	ns	[46]
tubA	EU118298	TR28370|c2_g1_i6	1772	0		ns	ns	ns	TR93653|c2_g1_i2	1703	0		ns	ns	ns	[62]
tudor1	HE971746	not found														[3]
tudor2	HE971747	not found														[3]
tudor3	HE971748	not found														[3]
Twist	KF241717	TR95563|c0_g5_i1	301	7.09e-27		ns	ns	ns	TR90500|c2_g2_i3	1091	3.49e-26		ns	ns	ns	[46]
unc119	AB112547	TR100090|c0_g1_i3	1286	1.08e-43		ns	ns	ns	TR79876|c0_g1_i1	902	8.30e-41		ns	ns	ns	[12]
Vasa	KM406469	TR86472|c1_g1_i2	3081	1.36e-74		ns	ns	ns	TR146897|c1_g1_i2	1706	7.51e-42		ns	ns	ns	[61]
Wnt	AJ491796	TR75253|c2_g1_i1	1479	3.75e-28		ns	ns	ns	TR167061|c0_g2_i4, TR78374|c1_g1_i2, TR152556|c5_g2_i7	2579,1343, 2168	4.08e-04, 0.007, 0.14		ns	ns	ns	[46]
Hox 1	JQ424892	TR91376|c0_g1_i1	1234	5.80e-45		ns	ns	ns	TR123670|c0_g1_i4	2339	2.35e-45		ns	ns	ns	[2,23]
Hox 2	JQ424893	TR56258|c0_g1_i1	548	5.28e-15		ns	ns	ns	not found							[2,23]
Hox 3	JQ424894	TR15805|c4_g1_i1	436	1.51e-09		ns	ns	ns	not found							[2,3,23,46]
Hox 4	JQ424895	TR105523|c5_g1_i1	438	3.51e-43		ns	ns	ns	TR98153|c0_g1_i1		8.42e-34		ns	ns	ns	[2,23]
Hox 5	AF151667	TR72966|c2_g2_i2	409	2.14e-08		ns	ns	ns	TR137370|c1_g1_i7	1782	9.09e-15		ns	ns	ns	[2,23]
Lox5	JQ424896	TR95554|c0_g4_i9	2637	4.70e-63		ns	ns	ns	TR11444|c0_g1_i1	376	3.45e-60		ns	ns	ns	[2]
Hox 7	KY020044	TR74688|c1_g5_i1	1645	9.84e-23		ns	ns	ns	TR50489|c0_g1_i1	1482	7.21e-20		0.00151463728450237	0.00128819348366833	ns	[22,23]
Lox4	AF151670	TR91794|c0_g1_i3	2661	3.92e-07		ns	ns	ns	TR159271|c2_g1_i8	3228	5.53e-07		ns	ns	ns	[22,23]
Lox2	JQ424897	TR72209|c0_g3_i3	1384	3.11e-35		ns	ns	ns	TR122252|c3_g1_i1	2202	1.34e-41		ns; 0.00224140655745283	ns; 0.00188104901934566	ns	[2,23]
Post2	JQ424898	TR66724|c0_g6_i1	2140	4.05e-38		ns	ns	ns	TR86340|c0_g1_i1	960	9.05e-42		ns	ns	ns	[2,23,63]
Post1	JQ424899	TR11070|c0_g1_i1	594	3.90e-24		ns	ns	ns	TR24504|c0_g1_i1	224	9.33e-15		ns	ns	ns	[2]
