# Supplementary material for: Comparative transcriptomics in Syllidae (Annelida) indicates that posterior regeneration and regular growth are comparable, while anterior regeneration is a distinct process
Source: BMC Genomics. 2019 Nov 14;20:855. doi: 10.1186/s12864-019-6223-y (PMC6854643; doi:10.1186/s12864-019-6223-y)
Supplement: Supplementary file 6 — Additional file 6. GenBank accession numbers of sequences used for phylogenetic reconstruction. Codes used for S. gracilis sequences by Alvarez-Campos et al. [87] were maintained here. [file 12864_2019_6223_MOESM6_ESM.xlsx]

## Sheet: Sheet1
Species	Code	28S	18S	16S	COI	Locality
Haplosyllis spongicola	–	–	EF123837	EF123791	EF123751	Banyuls-sur-mer, France
Branchiosyllis exilis	–	–	JF903583	JF903692	–	Darwin, NT, Australia
	–	–	JF903581	JF903691	JF903783	Shark Bay, WA, Australia
Branchiosyllis cirropunctata	–	–	JF903580	JF903690	–	Green Head, WA, Australia
Branchiosyllis thylacine	–	–	JF903586	JF913951	–	Port Jackson, NSW, Australia
Typosyllis lutea	–	–	–	KX280932	KX280975	Sombrero Island, Balayan Bay, Luzon Island, Philippines
Typosyllis cf. lutea	–	–	JF903654	JF903730	–	Heron Island, QLD, Australia
Syllis yallingupensis	–	–	JF903672	JF903744	–	Port Denisson, WA, Australia
Syllis broomensis	–	–	JF903651	JF903728	–	Goodes Is., QLD, Australia
	–	–	–	KU182892	KU182897	“Sepok point”, between Balayan Bay and Batangas Bay, Luzon Island, Philippines
Syllis amica	–	–	KX084858	KX084924	KX084927	Puerto Colera, Girona, Spain
Syllis pulvinata	–	KX280929	KX281050	KX280969	KX280976	Puerto Colera, Girona, Spain
Syllis columbretensis	–	–	KX084845	KX084860	KX084928	Cap de Creus, Girona, Spain
Syllis variegata	–	KX280930	KX281049	KX280974	KX281010	“Polpollcan”, El Nido, Palawan Island, Philippines
Syllis bella	–	–	KX084846	KX084859	KX084926	“Sepok point”, between Balayan Bay and Batangas Bay, Luzon Island, Philippines
Syllis armillaris	–	–	JF913969	JF903727	–	Spain
Syllis hyalina	–	KX280931	KX281051	–	KX280977	Sombrero Island, Balayan Bay, Luzon Island, Philippines
	–	–	EF123851	EF123818	EF123779	Port de la Selva, Girona, Spain
	–	–	JF903662	JF903735	–	Port Phillip Bay, VIC, Australia
Sylis picta	Sp1	–	–	–	KX281008	Sombrero Island, Balayan Bay, Luzon Island, Philippines
	Sp2	KX280924	KX281028	KX280968	KX281009	”Twin Rocks”, El Nido, Palawan Island, Philippines
	Sp3	–	KU182887	KU182890	–	Mermaid Cove, Lizard Is., Q, Australia
	Sp4	–	KX281016	KX280933	–	Sombrero Island, Balayan Bay, Luzon Island, Philippines
	Sp5	–	–	KX280934	–	High Rock, Lizard Is., Q, Australia
Syllis gracilis Lineage 1 Philippines	Sg1	KX280926	KX281029	KX280967	KX281005	“Koala point”, Balayan Bay, Luzon Island, Philippines
	Sg2	–	KX281024	KX280964	–	Sombrero Island, Balayan Bay, Luzon Island, Philippines
	Sg3	–	–	KX280965	–	”Twin Rocks”, El Nido, Palawan Island, Philippines
	Sg4	–	KX281031	KX280972	KX281006	”Twin Rocks”, El Nido, Palawan Island, Philippines
	Sg5	KX280927	KX281030	KX280966	KX281007	“Koala point”, Balayan Bay, Luzon Island, Philippines
Syllis gracilis Lineage 2 Australia	Sg6	–	–	KU182891	KU182893	Cassini Is., WA, Australia
	Sg7	–	JF903660	JF903733	–	Prince of Wales Is., QLD, Australia
Syllis gracilis Lineage 3 Philippines	Sg8	–	KX281042	KX280935	KX280978	Sombrero Island, Balayan Bay, Luzon Island, Philippines
	Sg9	KX280919	KX281039	KX280936	KX280979	“Mainif point”, between Balayan Bay and Batangas Bay, Luzon Island, Philippines
	Sg10	KX280920	KX281044	KX280937	KX280980	El Nido, Palawan Island, Philippines
	Sg11	–	KX281043	KX280938	KX280982	“Polpollcan”, El Nido, Palawan Island, Philippines
	Sg12	KX280923	KX281040	–	KX280981	“Beatrice Point”, Sombrero Island, Balayan Bay, Luzon Island, Philippines
	Sg13	KX280921	KX281041	KX280973	–	“Beatrice Point”, Sombrero Island, Balayan Bay, Luzon Island, Philippines
	Sg14	KX280922	KX281046	KX280946	KX280983	“Beatrice Point”, Sombrero Island, Balayan Bay, Luzon Island, Philippines
Syllis gracilis Lineage 4 Peru	Sg27	–	KX281052	KX280947	KX280990	El Queso, Independence Bay, Reserva Nacional De Paracas, Pisco Province, Ica, Peru
	Sg28	–	KX281027	–	KX280991	El Queso, Independence Bay, Reserva Nacional De Paracas, Pisco Province, Ica, Peru
	Sg29	–	KX281012	–	KX280994	El Queso, Independence Bay, Reserva Nacional De Paracas, Pisco Province, Ica, Peru
	Sg30	–	KX281023	–	KX280992	El Queso, Independence Bay, Reserva Nacional De Paracas, Pisco Province, Ica, Peru
	Sg31	–	KX281026	–	KX280993	El Queso, Independence Bay, Reserva Nacional De Paracas, Pisco Province, Ica, Peru
Syllis gracilis Lineage 5 Peru	Sg32	–	KX281019	KX280957	KX280996	Marcona, Ica, Peru
	Sg33	–	KX281018	KX280956	KX280995	Marcona, Ica, Peru
Syllis gracilis Lineage 6 Sicily, Italy	Sg34	–	–	KX280949	–	Western coast of Sicily
	Sg35	–	KX281013	KX280948	KX281002	Western coast of Sicily
	Sg36	–	KX281015	–	KX281001	Western coast of Sicily
Syllis gracilis Lineage 7 Spanish NE coast and Mallorca Island	Sg37	–	KX281021	KX280952	–	Mataró, Barcelona, Spain
	Sg38	–	KX281020	KX280951	–	Mataró, Barcelona, Spain
	Sg39	–	KX281022	KX280950	–	El Toro Island, Mallorca, Spain
Syllis gracilis Lineage 8 Spanish NW and NE coasts	Sg40	–	EF123876	EF123811	EF123778	Galicia, Spain
	Sg41	–	KX281017	KX280953	KX280997	Cap Falcó, Girona, Spain
	Sg42	–	KX281011	KX280954	KX280998	Cap Falcó, Girona, Spain
	Sg43	–	KX281014	–	KX281000	Cap de Creus, Girona, Spain
	Sg44	–	–	KX280955	KX280999	Cap de Creus, Girona, Spain
Syllis ypsiloides	Sg15	KX280917	KX281038	–	–	“Polpollcan”, El Nido, Palawan Island, Philippines
	Sg16	KX280911	KX281037	KX280939	–	Easter Island, Chile
	Sg17	KX280914	KX281033	–	KX280984	“Sepok point”, between Balayan Bay and Batangas Bay, Luzon Island, Philippines
	Sg18	KX280909	KX281045	KX280943	–	Easter Island, Chile
	Sg19	KX280916	KX281035	KX280970	KX280985	“Mainif point”, between Balayan Bay and Batangas Bay, Luzon Island, Philippines
	Sg20a	KX280913	KX281032	KX280971	KX280989	Easter Island, Chile
	Sg20b	–	JF903673	JF903745	–	Coconut Is. Hawaii, USA
	Sg21	KX280910	–	KX280940	–	Easter Island, Chile
	Sg22	–	–	KX280942	KX280986	San Esteban National Park, Venezuela
	Sg23	KX280912	KX281047	KX280941	–	“Mainif point”, between Balayan Bay and Batangas Bay, Luzon Island, Philippines
	Sg24	–	KX281036	KX280944	KX280987	“Mainif point”, between Balayan Bay and Batangas Bay, Luzon Island, Philippines
	Sg25	KX280915	KX281034	–	KX280988	“Koala point”, Balayan Bay, Luzon Island, Philippines
	Sg26	KX280918	KX281048	KX280945	–	“Beatrice Point”, Sombrero Island, Balayan Bay, Luzon Island, Philippines
Syllis magellanica	Sm1	–	–	KX280963	–	Las Cruces, Valparaíso Region, Chile
	Sm2	–	–	KX280958	–	Las Cruces, Valparaíso Region, Chile
	Sm3	–	–	KX280961	–	Las Cruces, Valparaíso Region, Chile
	Sm4	–	–	KX280959	–	Las Cruces, Valparaíso Region, Chile
	Sm5	–	KX281025	KX280960	KX281003	El Queso, Ica, Peru
	Sm6	–	–	KX280962	–	Las Cruces, Valparaíso Region, Chile
	Sm7	–	–	–	KX281004	El Queso, Independence Bay, Reserva Nacional De Paracas, Pisco Province, Ica, Peru
Syllis gracilis	this study	TR86815|c2_g3_i1	TR86815|c2_g3_i1	TR108654|c0_g1_i1	TR122208|c0_g1_i1	Ferrol, Galicia, Spain
